# Supplementary material for: Phenotypic dichotomy in Crotalus durissus ruruima venom and potential consequences for clinical management of snakebite envenomations
Source: PLoS Negl Trop Dis. 2025 Aug 1;19(8):e0013296. doi: 10.1371/journal.pntd.0013296 (PMC12327661; doi:10.1371/journal.pntd.0013296)
Supplement: S1 Table — MSFragger was set up to search a reverse concatenated in-house database consisting of the protein sequences predicted from a non-redundant master set containing venom toxins annotated from the transcriptome of venom glands from SB831, SB833, SB834, and SB1130 specimens, assuming the digestion by trypsin. The Normalized Total Spectra Counting (NTSC) was used to estimate the abundance of the toxin groups. (S1_Table.XLSX) [file pntd.0013296.s004.xlsx]

## Sheet: Planilha1
	Table S1 - Normalized total spectra of selected fractions counted in each of the sequences deduced from the transcripts of SB 0832, SB 0833, SB 0834, and SB 1130 venom gland transcriptomes annotated for venom toxin proteins.
	Isoforms	Chromatographic peaks				Identification (BLAST highest scores)
		Type I - 85 min	Type II - 56 min	Intermediate 57 min	Intermediate 70 min
	CDR_PLA_03*	2.0695	139.19	139.85	22.128	100% identity to Crotoxin Bc subunit, C. tzabcan A0A193CHJ5.1
	CDR_SVMPIII_03*	93.129	0	0	0	99% identity to PIII-class SVMP, Crotalus durissus durisus Q2QA02.1
	CDR_PLA_02*	0	3.0932	0.49769	98.348	99% identity to acidic PLA2, Crotalus durissus cascavella ACV87170.1
	CDR_SVMPIII_01*	33.113	0	0	0	84% identity to SVMP 8, Crotalus adamanteus J3SDW8.1
	CDR_PLB_01	9.3129	0	0	0
	CDR_NGF_01	0	1.5466	0.99539	0
	CDR_SVSP_03	0	0	0	11.064
	CDR_VEGF_02	1.0348	0	2.4885	0
	CDR_SVSP_10	0	0	0	8.6054
	CDR_SVSP_02	3.1043	0	0	0
	CDR_SVMPIII_02	2.0695	0	0	0
	CDR_SVSP_07	0	0	0	3.688
