# Supplementary material for: Phenotypic dichotomy in Crotalus durissus ruruima venom and potential consequences for clinical management of snakebite envenomations
Source: PLoS Negl Trop Dis. 2025 Aug 1;19(8):e0013296. doi: 10.1371/journal.pntd.0013296 (PMC12327661; doi:10.1371/journal.pntd.0013296)
Supplement: S2 Table — MSFragger was set up to search a reverse concatenated in-house database consisting of the protein sequences predicted from a non-redundant master set containing venom toxins annotated from the transcriptome of venom glands from SB831, SB833, SB834, and SB1130 specimens, assuming the digestion by trypsin. The Normalized Total Spectra Counting (NTSC) was used to estimate the abundance of independent proteins and toxin groups. (S2_Table.XLSX) [file pntd.0013296.s005.xlsx]

## Sheet: Samples Report for CDR_Banco_CD
CDR_Banco_CDR_Ecoli_Final, Samples report created on 01/15/2025
Experiment: CDR_Banco_CDR_Ecoli_Final
	Peak List Generator: unknown
		Version: unknown
		Charge States Calculated: unknown
		Deisotoped: unknown
		Textual Annotation: unknown
	Database Set: 2 Databases
		Database Name: a reverse concatenated Banco_CDR_Fasta_Andrade-Silva_et_al_2020 database
			Version: unknown
			Taxonomy: All Entries
			Number of Proteins: 0
		Database Name: a reverse concatenated Banco_CDR_ecoli database
			Version: unknown
			Taxonomy: All Entries
			Number of Proteins: 0
		Explain Database w/ < 1000 entries:
		Does database contain common contaminants?: unknown
	Search Engine Set: 1 Search Engine
		Search Engine: MSFragger
			Version: unknown
			Samples: All Samples
			Fragment Tolerance: 20 PPM (Monoisotopic)
			Parent Tolerance: 20 PPM (Monoisotopic)
			Fixed Modifications: +16 on M (Oxidation), +57 on C (Carbamidomethyl)
			Variable Modifications:
			Database: a reverse concatenated Banco_CDR_Fasta_Andrade-Silva_et_al_2020 database (unknown version, 0 entries) (Mudpit_CTX_A.mzML, Mudpit_MET_A.mzML, Mudpit_CDR01_A.mzML, Mudpit_CDR02_A.mzML, Mudpit_CDR03_A.mzML, Mudpit_CDR04_A.mzML, Mudpit_CDR05_A.mzML, Mudpit_CDR06_A.mzML, Mudpit_CDR07_A.mzML, Mudpit_CDR08_A.mzML, Mudpit_CDR09_A.mzML, Mudpit_CDR10_A.mzML, Mudpit_CDR11_A.mzML, Mudpit_CDR12_A.mz…
			Digestion Enzyme: Trypsin (Mudpit_CTX_A.mzML, Mudpit_MET_A.mzML, Mudpit_CDR01_A.mzML, Mudpit_CDR02_A.mzML, Mudpit_CDR03_A.mzML, Mudpit_CDR04_A.mzML, Mudpit_CDR05_A.mzML, Mudpit_CDR06_A.mzML, Mudpit_CDR07_A.mzML, Mudpit_CDR08_A.mzML, Mudpit_CDR09_A.mzML, Mudpit_CDR10_A.mzML, Mudpit_CDR11_A.mzML, Mudpit_CDR12_A.mzML, Mudpit_CDR13_A.mzML, Mudpit_CDR14_A.mzML, Mudpit_CDR15_A.mzML, Mudpit_SB833_A.mzML…
			Max Missed Cleavages: 2 (Mudpit_CTX_A.mzML, Mudpit_MET_A.mzML, Mudpit_CDR01_A.mzML, Mudpit_CDR02_A.mzML, Mudpit_CDR03_A.mzML, Mudpit_CDR04_A.mzML, Mudpit_CDR05_A.mzML, Mudpit_CDR06_A.mzML, Mudpit_CDR07_A.mzML, Mudpit_CDR08_A.mzML, Mudpit_CDR09_A.mzML, Mudpit_CDR10_A.mzML, Mudpit_CDR11_A.mzML, Mudpit_CDR12_A.mzML, Mudpit_CDR13_A.mzML, Mudpit_CDR14_A.mzML, Mudpit_CDR15_A.mzML, Mudpit_SB833_A.mzML, …
			Probability Model:
				Mudpit_CTX_A.mzML: Percolator [all charge states]
				Mudpit_MET_A.mzML: Percolator [all charge states]
				Mudpit_CDR01_A.mzML: Percolator [all charge states]
				Mudpit_CDR02_A.mzML: Percolator [all charge states]
				Mudpit_CDR03_A.mzML: Percolator [all charge states]
				Mudpit_CDR04_A.mzML: Percolator [all charge states]
				Mudpit_CDR05_A.mzML: Percolator [all charge states]
				Mudpit_CDR06_A.mzML: Percolator [all charge states]
				Mudpit_CDR07_A.mzML: Percolator [all charge states]
				Mudpit_CDR08_A.mzML: Percolator [all charge states]
				Mudpit_CDR09_A.mzML: Percolator [all charge states]
				Mudpit_CDR10_A.mzML: Percolator [all charge states]
				Mudpit_CDR11_A.mzML: Percolator [all charge states]
				Mudpit_CDR12_A.mzML: Percolator [all charge states]
				Mudpit_CDR13_A.mzML: Percolator [all charge states]
				Mudpit_CDR14_A.mzML: Percolator [all charge states]
				Mudpit_CDR15_A.mzML: Percolator [all charge states]
				Mudpit_SB833_A.mzML: Percolator [all charge states]
				Mudpit_SB834_A.mzML: Percolator [all charge states]
	Scaffold: Version: Scaffold_5.3.3
		Modification Metadata Set: 2334 modifications
			Source: C:\Program Files\Scaffold\parameters\unimod.xml
			Comment:
		Protein Grouping Strategy: Experiment-wide grouping with binary peptide-protein weights
		Peptide Thresholds: 95,0% minimum
		Protein Thresholds: 99,9% minimum and 2 peptides minimum
		Peptide FDR: 1,9% (Decoy)
		Protein FDR: 61,8% (Decoy)
		GO Annotation Source(s):
		Pathway Annotation Source(s):
		Alternate ID Source(s): FASTA:Swiss-Prot (SIB/EBI)
									Quantitative Value (Normalized Total Spectra)	Quantitative Value (Normalized Total Spectra)	Quantitative Value (Normalized Total Spectra)	Quantitative Value (Normalized Total Spectra)	Quantitative Value (Normalized Total Spectra)	Quantitative Value (Normalized Total Spectra)	Quantitative Value (Normalized Total Spectra)	Quantitative Value (Normalized Total Spectra)	Quantitative Value (Normalized Total Spectra)	Quantitative Value (Normalized Total Spectra)	Quantitative Value (Normalized Total Spectra)	Quantitative Value (Normalized Total Spectra)	Quantitative Value (Normalized Total Spectra)	Quantitative Value (Normalized Total Spectra)	Quantitative Value (Normalized Total Spectra)	Quantitative Value (Normalized Total Spectra)	Quantitative Value (Normalized Total Spectra)	Quantitative Value (Normalized Total Spectra)	Quantitative Value (Normalized Total Spectra)
CDR_Banco_CDR_Ecoli_Final									Interm.	Interm.	Interm.	Interm.	Pool	Pool	TypeI	TypeI	TypeI	TypeI	TypeII	TypeII	TypeII	TypeII	TypeII	TypeII	TypeII	TypeII	TypeII
#	Visible?	Starred?	Identified Proteins (1243)	Accession Number	Alternate ID	Molecular Weight	Protein Grouping Ambiguity	Taxonomy	CDR_08	CDR_11	CDR_12	SB0834	CDR_CTX	CDR_SVMP	CDR_04	CDR_09	CDR_13	CDR_15	CDR_01	CDR_02	CDR_03	CDR_05	CDR_06	CDR_07	CDR_10	CDR_14	SB_0833
1	true	Empty	CDR_PLA_02 CDR_PLA_02	CDR_PLA_02 CDR_PLA_02		?		unknown	813.02	783.92	969.22	919.9	918.65	737	622.24	841.46	841.84	218.58	1121.4	754.06	206.24	969.98	945.94	803.33	1181.7	866.19	693.96
2	true	Empty	CDR_SVMPIII_03 CDR_SVMPIII_03	CDR_SVMPIII_03 CDR_SVMPIII_03		?	true	unknown	1195	1246.5	605.76	1159.5	823.89	1246.3	1253.3	1143.4	1022.1	1363.7	0	146.69	43.42	195.26	51.463	27.106	529.14	200.73	355.05
3	true	Empty	CDR_PLA_03 CDR_PLA_03	CDR_PLA_03 CDR_PLA_03		?		unknown	497.62	360.38	767.3	721.01	731.17	416.02	242.18	291.21	427.63	131.53	756.6	1049.7	1221.2	1014.1	1132.2	906.82	797.93	929.46	658.99
4	true	Empty	CDR_LAAO_01 CDR_LAAO_01	CDR_LAAO_01 CDR_LAAO_01		?		unknown	581.73	782.06	538.46	307.39	706.97	722.65	903.3	907.56	928.14	936.2	90.715	570.7	67.843	503.89	191.15	694.9	241.75	281.46	519.13
5	true	Empty	CDR_SVMPIII_01 CDR_SVMPIII_01	CDR_SVMPIII_01 CDR_SVMPIII_01		?	true	unknown	1151.2	1250.2	311.86	639.64	680.91	1126.1	1202	1179.1	1064.3	1388.8	165.99	181.07	179.11	123.87	122.53	187.28	282.32	196.36	260.91
6	true	Empty	CDR_PDE_01 CDR_PDE_01	CDR_PDE_01 CDR_PDE_01		?		unknown	276.85	399.39	576.6	589.91	606.84	417.81	461.37	364.45	418.05	524.2	667.82	529.45	876.54	688.64	749.89	549.52	608.59	552	527.2
7	true	Empty	CDR_CTL_02 CDR_CTL_02	CDR_CTL_02 CDR_CTL_02		?		unknown	742.93	518.28	309.61	203.42	586.15	692.17	738.91	516.31	550.36	752.44	627.29	831.99	252.38	300.23	191.15	756.51	228.22	617.46	457.26
8	true	Empty	CDR_SVMPIII_02 CDR_SVMPIII_02	CDR_SVMPIII_02 CDR_SVMPIII_02		?	true	unknown	508.14	523.85	491.34	370.67	553.85	541.54	597.49	493.09	536.94	638.32	474.81	511.11	374.5	277.14	343.09	544.59	527.45	549.82	551.4
9	true	Empty	CDR_SVSP_12 CDR_SVSP_12	CDR_SVSP_12 CDR_SVSP_12		?		unknown	385.48	243.35	657.36	522.11	534.23	414.23	434.86	376.96	406.54	439.09	515.34	543.2	936.24	547.98	605.31	571.69	632.26	595.64	642.86
10	true	Empty	CDR_CTL_11 CDR_CTL_11	CDR_CTL_11 CDR_CTL_11		?		unknown	618.53	501.56	457.69	343.55	549.16	554.09	586.88	503.8	512.01	541.6	523.06	685.3	412.49	461.9	345.54	682.58	407.42	565.09	580.99
11	true	Empty	CDR_CTL_09 CDR_CTL_09	CDR_CTL_09 CDR_CTL_09		?		unknown	285.61	421.68	500.31	463.34	391.45	299.46	395.97	212.6	241.62	338.5	318.47	373.59	746.28	535.38	575.9	418.91	475.04	370.91	685.89
12	true	Empty	CDR_SVSP_06 CDR_SVSP_06	CDR_SVSP_06 CDR_SVSP_06		?		unknown	331.17	302.79	148.08	155.95	316.4	245.67	268.69	242.97	214.78	257.26	372.51	371.3	100.41	212.05	240.16	362.24	246.82	272.73	338.91
13	true	Empty	CDR_CRISP_01 CDR_CRISP_01	CDR_CRISP_01 CDR_CRISP_01		?		unknown	196.25	226.63	210.9	377.45	284.29	161.39	111.37	200.09	285.73	112.19	187.22	236.07	222.53	346.42	333.29	209.46	262.03	244.36	263.6
14	true	Empty	CDR_CTL_03 CDR_CTL_03	CDR_CTL_03 CDR_CTL_03		?		unknown	276.85	261.93	302.88	65.546	265.07	218.77	224.5	303.71	218.61	143.14	376.37	346.09	135.69	33.592	53.914	335.13	224.84	336	336.22
15	true	Empty	CDR_NUC_01 CDR_NUC_01	CDR_NUC_01 CDR_NUC_01		?		unknown	141.93	204.34	235.57	185.34	252.38	209.8	175	241.18	262.72	220.51	322.33	231.49	238.81	222.55	291.63	234.1	187.65	250.91	223.25
16	true	Empty	CDR_SVSP_09 CDR_SVSP_09	CDR_SVSP_09 CDR_SVSP_09		?		unknown	147.18	221.06	271.47	253.14	248.67	193.66	182.08	137.56	182.18	193.43	314.61	265.87	303.94	224.65	205.85	271.06	316.13	264	293.19
17	true	Empty	CDR_SVSP_04 CDR_SVSP_04	CDR_SVSP_04 CDR_SVSP_04		?	true	unknown	138.42	107.74	275.96	273.49	197.04	136.28	160.86	166.15	182.18	176.02	245.12	158.15	276.8	149.07	223.01	216.85	343.18	202.91	247.46
18	true	Empty	CDR_SVSP_07 CDR_SVSP_07	CDR_SVSP_07 CDR_SVSP_07		?	true	unknown	112.14	137.47	157.05	223.76	181.92	127.32	157.33	108.98	199.43	174.09	214.24	139.81	301.22	239.35	274.47	118.28	282.32	244.36	196.35
19	true	Empty	CDR_SVSP_02 CDR_SVSP_02	CDR_SVSP_02 CDR_SVSP_02		?		unknown	103.38	104.03	150.32	167.26	200.95	102.21	88.386	125.06	138.07	106.39	167.92	174.19	238.81	199.46	215.66	189.74	189.34	202.91	112.97
20	true	Empty	CDR_SVMPII_01 CDR_SVMPII_01	CDR_SVMPII_01 CDR_SVMPII_01		?	true	unknown	194.49	39.01	132.37	113.01	172.45	121.94	162.63	96.473	136.15	135.4	146.69	130.64	157.4	228.85	227.91	209.46	153.84	174.55	118.35
21	true	Empty	CDR_VEGF_02 CDR_VEGF_02	CDR_VEGF_02 CDR_VEGF_02		?		unknown	168.21	94.739	114.42	144.65	175.67	204.42	162.63	169.72	155.33	63.832	330.05	128.35	168.25	138.57	171.54	137.99	216.39	154.91	102.21
22	true	Empty	CDR_PLA_01 CDR_PLA_01	CDR_PLA_01 CDR_PLA_01		?		unknown	52.566	33.437	127.88	81.368	108.62	46.623	15.909	33.944	36.435	15.474	75.274	165.02	214.38	258.24	210.75	137.99	91.289	89.455	115.66
23	true	Empty	CDR_SVSP_03 CDR_SVSP_03	CDR_SVSP_03 CDR_SVSP_03		?		unknown	73.592	113.32	152.56	81.368	149.9	77.107	56.567	53.596	74.788	48.358	142.83	139.81	206.24	92.379	107.83	162.64	96.361	135.27	123.73
24	true	Empty	CDR_HYAL_01 CDR_HYAL_01	CDR_HYAL_01 CDR_HYAL_01		?		unknown	113.89	89.167	80.768	81.368	133.41	93.246	40.658	125.06	147.66	63.832	125.46	121.47	111.26	100.78	112.73	135.53	116.65	115.64	69.934
25	true	Empty	CDR_CTL_14 CDR_CTL_14	CDR_CTL_14 CDR_CTL_14		?		unknown	80.601	91.024	163.78	90.408	126.97	71.727	164.4	37.517	61.364	108.32	117.74	123.77	217.1	151.17	139.69	86.247	113.27	96.001	215.18
26	true	Empty	CDR_PLB_01 CDR_PLB_01	CDR_PLB_01 CDR_PLB_01		?		unknown	12.265	107.74	112.18	180.82	120.63	114.76	97.225	133.99	118.89	123.8	196.87	0	65.13	96.578	98.025	4.9284	111.58	137.46	34.967
27	true	Empty	CDR_CTL_01 CDR_CTL_01	CDR_CTL_01 CDR_CTL_01		?		unknown	91.114	11.146	121.15	122.05	105.69	86.073	102.53	48.237	70.953	69.635	96.505	183.36	244.24	113.37	112.73	78.854	84.527	122.18	142.56
28	true	Empty	CDR_SVSP_10 CDR_SVSP_10	CDR_SVSP_10 CDR_SVSP_10		?	true	unknown	42.053	59.444	53.846	85.888	118.77	30.484	10.606	42.877	36.435	9.6715	88.785	43.548	75.985	60.886	75.97	73.926	116.65	102.55	83.383
29	true	Empty	sp|P0CAS5|PA2BE_CRODU sp|P0CAS5|PA2BE_CRODU Basic phospholipase A2 F15 OS=Crotalus durissus terrificus OX=8732 PE=1 SV=1	sp|P0CAS5|PA2BE_CRODUsp|P0CAS5|PA2BE_CRODU Basic phospholipase A2 F15 OS=Crotalus durissus terrificus OX=8732 PE=1 SV=1		?		unknown	8.761	3.7153	6.7307	4.5204	1.3663	3.5864	0	1.7865	0	1.9343	3.8602	4.584	16.282	25.194	22.056	17.249	15.215	26.182	21.518
30	true	Empty	CDR_NGF_01 CDR_NGF_01	CDR_NGF_01 CDR_NGF_01		?		unknown	35.044	52.014	33.653	97.189	66.949	34.07	83.083	58.956	44.106	77.372	55.973	41.256	67.843	54.588	58.815	41.891	86.217	67.637	59.175
31	true	Empty	CDR_SVMPII_02 CDR_SVMPII_02	CDR_SVMPII_02 CDR_SVMPII_02		?	true	unknown	63.079	94.739	53.846	29.383	66.364	77.107	91.921	33.944	49.859	88.978	92.645	13.752	8.1412	14.697	22.056	22.178	30.43	21.818	56.485
32	true	Empty	CDR_CTL_10 CDR_CTL_10	CDR_CTL_10 CDR_CTL_10		?		unknown	35.044	0	29.166	101.71	53.774	17.932	45.961	26.798	21.094	36.752	36.672	29.796	35.279	69.284	95.575	4.9284	42.263	65.455	72.624
33	true	Empty	CDR_SVSP_05 CDR_SVSP_05	CDR_SVSP_05 CDR_SVSP_05		?		unknown	10.513	18.576	31.41	0	45.381	23.311	40.658	0	34.518	21.277	55.973	38.964	70.557	92.379	105.38	32.035	1.6905	104.73	96.832
34	true	Empty	tr|A0A098LZZ5|A0A098LZZ5_9SAUR tr|A0A098LZZ5|A0A098LZZ5_9SAUR Glutaminyl-peptide cyclotransferase OS=Hypsiglena sp. JMG-2014 OX=1550645 PE=4 SV=1	tr|A0A098LZZ5|A0A098LZZ5_9SAUR tr|A0A098LZZ5|A0A098LZZ5_9SAUR Glutaminyl-peptide cyclotransferase OS=Hypsiglena sp. JMG-2014 OX=1550645 PE=4 SV=1		?		unknown	134.92	102.17	83.012	103.97	3.3182	84.28	40.658	185.8	61.364	32.883	88.785	123.77	89.553	71.384	75.97	113.35	23.668	0	56.485
35	true	Empty	tr|V8P682|V8P682_OPHHA tr|V8P682|V8P682_OPHHA Ectonucleotide pyrophosphatase/phosphodiesterase family member 2 OS=Ophiophagus hannah OX=8665 GN=ENPP2 PE=4 SV=1	tr|V8P682|V8P682_OPHHA tr|V8P682|V8P682_OPHHA Ectonucleotide pyrophosphatase/phosphodiesterase family member 2 OS=Ophiophagus hannah OX=8665 GN=ENPP2 PE=4 SV=1		?		unknown	75.345	37.153	71.794	85.888	3.123	46.623	44.193	67.889	72.87	23.212	106.16	64.175	81.412	94.479	75.97	54.212	96.361	72	53.795
36	true	Empty	CDR_CTL_13 CDR_CTL_13	CDR_CTL_13 CDR_CTL_13		?		unknown	87.61	1.8576	17.949	13.561	40.599	39.45	31.819	5.3596	3.8353	46.423	42.462	11.46	0	2.0995	2.4506	19.714	27.049	48	112.97
37	true	Empty	CDR_SVSP_11 CDR_SVSP_11	CDR_SVSP_11 CDR_SVSP_11		?	true	unknown	0	0	0	0	52.31	5.3795	0	0	1.9176	1.9343	0	6.8759	10.855	2.0995	0	4.9284	6.7621	0	2.6898
38	true	Empty	tr|A0A194ARZ3|A0A194ARZ3_SISMB tr|A0A194ARZ3|A0A194ARZ3_SISMB Metalloproteinase type II 3a OS=Sistrurus miliarius barbouri OX=8759 PE=4 SV=1	tr|A0A194ARZ3|A0A194ARZ3_SISMB tr|A0A194ARZ3|A0A194ARZ3_SISMB Metalloproteinase type II 3a OS=Sistrurus miliarius barbouri OX=8759 PE=4 SV=1		?		unknown	113.89	189.48	154.81	6.7806	3.0254	104	49.496	184.01	19.176	77.372	3.8602	4.584	5.4275	8.3981	19.605	4.9284	103.12	13.091	2.6898
39	true	Empty	tr|T1E6J3|T1E6J3_CROHD tr|T1E6J3|T1E6J3_CROHD Angiotensin-converting enzyme OS=Crotalus horridus OX=35024 PE=2 SV=1	tr|T1E6J3|T1E6J3_CROHD tr|T1E6J3|T1E6J3_CROHD Angiotensin-converting enzyme OS=Crotalus horridus OX=35024 PE=2 SV=1		?		unknown	36.796	13.003	83.012	61.026	2.8302	32.277	22.98	28.585	70.953	40.62	82.995	41.256	54.275	54.588	58.815	64.069	47.335	28.364	78.003
40	true	Empty	tr|J3S9B2|J3S9B2_CROAD tr|J3S9B2|J3S9B2_CROAD Proactivator polypeptide-like OS=Crotalus adamanteus OX=8729 PE=2 SV=1	tr|J3S9B2|J3S9B2_CROAD tr|J3S9B2|J3S9B2_CROAD Proactivator polypeptide-like OS=Crotalus adamanteus OX=8729 PE=2 SV=1		?		unknown	35.044	57.587	67.307	33.903	4.7821	44.83	45.961	46.45	53.694	65.766	73.344	55.008	94.981	48.289	112.73	71.462	60.859	69.819	59.175
41	true	Empty	tr|A0A098M1D3|A0A098M1D3_9SAUR tr|A0A098M1D3|A0A098M1D3_9SAUR Carboxypeptidase E OS=Hypsiglena sp. JMG-2014 OX=1550645 PE=4 SV=1	tr|A0A098M1D3|A0A098M1D3_9SAUR tr|A0A098M1D3|A0A098M1D3_9SAUR Carboxypeptidase E OS=Hypsiglena sp. JMG-2014 OX=1550645 PE=4 SV=1		?		unknown	52.566	33.437	44.871	56.505	4.5869	34.07	10.606	35.731	36.435	1.9343	34.742	75.635	70.557	65.085	58.815	78.854	55.788	43.637	56.485
42	true	Empty	tr|A0A1L8D6E6|A0A1L8D6E6_BOTAT tr|A0A1L8D6E6|A0A1L8D6E6_BOTAT BATXCTL34 OS=Bothrops atrox OX=8725 PE=2 SV=1	tr|A0A1L8D6E6|A0A1L8D6E6_BOTAT tr|A0A1L8D6E6|A0A1L8D6E6_BOTAT BATXCTL34 OS=Bothrops atrox OX=8725 PE=2 SV=1		?		unknown	42.053	42.726	65.063	33.903	2.2447	39.45	67.173	55.383	74.788	50.292	90.715	73.343	18.996	62.986	34.309	59.141	15.215	82.91	61.865
43	true	Empty	tr|T1D7L1|T1D7L1_CROHD tr|T1D7L1|T1D7L1_CROHD Transferrin OS=Crotalus horridus OX=35024 PE=2 SV=1	tr|T1D7L1|T1D7L1_CROHD tr|T1D7L1|T1D7L1_CROHD Transferrin OS=Crotalus horridus OX=35024 PE=2 SV=1		?		unknown	17.522	11.146	2.2436	18.082	2.4398	52.002	84.85	41.09	7.6706	131.53	82.995	18.336	73.271	39.891	14.704	66.533	1.6905	85.091	18.828
44	true	Empty	tr|T1DH13|T1DH13_CROHD tr|T1DH13|T1DH13_CROHD Phospholipase A2 8 OS=Crotalus horridus OX=35024 PE=2 SV=1 : tr|A0A194AQ80|A0A194AQ80_AGKCO Phospholipase A2 1a OS=Agkistrodon contortrix contortrix OX=8713 PE=2 SV=1	tr|T1DH13|T1DH13_CROHD tr|T1DH13|T1DH13_CROHD Phospholipase A2 8 OS=Crotalus horridus OX=35024 PE=2 SV=1 : tr|A0A194AQ80|A0A194AQ80_AGKCO Phospholipase A2 1a OS=Agkistrodon contortrix contortrix OX=8713 PE=2 SV=1		?		unknown	21.026	20.434	44.871	56.505	2.1471	19.725	14.142	19.652	34.518	7.7372	40.532	48.132	48.847	107.08	115.18	59.141	42.263	48	61.865
45	true	Empty	sp|P86803|PA2B1_BOTMA sp|P86803|PA2B1_BOTMA Basic phospholipase A2 BmjeTX-I OS=Bothrops marajoensis OX=157554 PE=1 SV=1	sp|P86803|PA2B1_BOTMAsp|P86803|PA2B1_BOTMA Basic phospholipase A2 BmjeTX-I OS=Bothrops marajoensis OX=157554 PE=1 SV=1		?		unknown	35.044	20.434	26.923	56.505	2.8302	32.277	19.445	21.438	34.518	11.606	48.253	32.088	56.988	67.185	100.48	36.963	32.12	28.364	53.795
46	true	Empty	CDR_SVSP_08 CDR_SVSP_08	CDR_SVSP_08 CDR_SVSP_08		?		unknown	1.7522	27.865	0	0	16.786	21.518	21.213	19.652	24.929	21.277	32.812	2.292	0	2.0995	0	2.4642	0	6.5455	2.6898
47	true	Empty	tr|V8P395|V8P395_OPHHA tr|V8P395|V8P395_OPHHA Glutathione peroxidase (Fragment) OS=Ophiophagus hannah OX=8665 GN=Gpx3 PE=3 SV=1	tr|V8P395|V8P395_OPHHA tr|V8P395|V8P395_OPHHA Glutathione peroxidase (Fragment) OS=Ophiophagus hannah OX=8665 GN=Gpx3 PE=3 SV=1		?		unknown	45.557	35.295	26.923	29.383	1.3663	25.105	17.677	37.517	38.353	30.949	32.812	38.964	37.992	46.19	44.111	24.642	16.905	19.636	67.244
48	true	Empty	CDR_PLA_04 CDR_PLA_04	CDR_PLA_04 CDR_PLA_04		?		unknown	7.0088	9.2882	2.2436	0	16.005	3.5864	0	17.865	3.8353	0	3.8602	2.292	0	0	0	7.3926	15.215	19.636	2.6898
49	true	Empty	tr|B6EWW6|B6EWW6_GLOBR tr|B6EWW6|B6EWW6_GLOBR Aminopeptidase (Fragment) OS=Gloydius brevicaudus OX=259325 PE=2 SV=1	tr|B6EWW6|B6EWW6_GLOBR tr|B6EWW6|B6EWW6_GLOBR Aminopeptidase (Fragment) OS=Gloydius brevicaudus OX=259325 PE=2 SV=1		?		unknown	8.761	13.003	33.653	24.862	0.97594	17.932	15.909	19.652	19.176	34.817	25.091	29.796	27.137	25.194	14.704	24.642	15.215	19.636	16.139
50	true	Empty	CDR_CTL_08 CDR_CTL_08	CDR_CTL_08 CDR_CTL_08		?		unknown	47.309	0	6.7307	4.5204	13.858	26.898	28.283	0	0	38.686	13.511	0	0	0	0	0	11.834	0	0
51	true	Empty	tr|J3SE72|J3SE72_CROAD tr|J3SE72|J3SE72_CROAD Putative serine carboxypeptidase CPVL-like protein OS=Crotalus adamanteus OX=8729 PE=2 SV=1	tr|J3SE72|J3SE72_CROAD tr|J3SE72|J3SE72_CROAD Putative serine carboxypeptidase CPVL-like protein OS=Crotalus adamanteus OX=8729 PE=2 SV=1		?		unknown	29.787	22.292	33.653	13.561	1.5615	30.484	5.3032	21.438	47.941	30.949	21.231	16.044	13.569	20.995	7.3519	27.106	33.811	45.818	8.0693
52	true	Empty	tr|F2Q6F1|F2Q6F1_CROVI tr|F2Q6F1|F2Q6F1_CROVI Cysteine-rich seceretory protein Cv-CRP (Fragment) OS=Crotalus viridis OX=8739 PE=2 SV=1	tr|F2Q6F1|F2Q6F1_CROVI tr|F2Q6F1|F2Q6F1_CROVI Cysteine-rich seceretory protein Cv-CRP (Fragment) OS=Crotalus viridis OX=8739 PE=2 SV=1		?		unknown	36.796	37.153	24.679	58.765	1.2687	23.311	10.606	19.652	21.094	15.474	25.091	36.672	10.855	6.2986	2.4506	27.106	28.739	0	32.277
53	true	Empty	BJACESS32963|m.53956_Carboxypeptidase_E_OS=Macaca_fascicularis_GN=CPE_PE=2_SV=1 BJACESS32963|m.53956_Carboxypeptidase_E_OS=Macaca_fascicularis_GN=CPE_PE=2_SV=1	BJACESS32963|m.53956_Carboxypeptidase_E_OS=Macaca_fascicularis_GN=CPE_PE=2_SV=1 BJACESS32963|m.53956_Carboxypeptidase_E_OS=Macaca_fascicularis_GN=CPE_PE=2_SV=1		?		unknown	14.018	13.003	20.192	29.383	1.9519	10.759	0	10.719	13.423	1.9343	32.812	27.504	27.137	25.194	29.408	29.57	33.811	28.364	34.967
54	true	Empty	tr|F2Q6G0|F2Q6G0_DEIAC tr|F2Q6G0|F2Q6G0_DEIAC Cysteine-rich seceretory protein Da-CRPa (Fragment) OS=Deinagkistrodon acutus OX=36307 PE=2 SV=1	tr|F2Q6G0|F2Q6G0_DEIAC tr|F2Q6G0|F2Q6G0_DEIAC Cysteine-rich seceretory protein Da-CRPa (Fragment) OS=Deinagkistrodon acutus OX=36307 PE=2 SV=1		?		unknown	10.513	9.2882	20.192	18.082	0.87835	10.759	8.8386	19.652	15.341	9.6715	15.441	25.212	54.275	115.47	80.871	12.321	6.7621	50.182	5.3795
55	true	Empty	tr|J3RYP4|J3RYP4_CROAD tr|J3RYP4|J3RYP4_CROAD Carboxypeptidase E-like OS=Crotalus adamanteus OX=8729 PE=2 SV=1	tr|J3RYP4|J3RYP4_CROAD tr|J3RYP4|J3RYP4_CROAD Carboxypeptidase E-like OS=Crotalus adamanteus OX=8729 PE=2 SV=1		?		unknown	21.026	20.434	29.166	29.383	2.5374	26.898	10.606	12.506	17.259	0	21.231	43.548	27.137	39.891	31.858	49.284	27.049	24	24.208
56	true	Empty	sp|B0VXV2|SL3_SISCA sp|B0VXV2|SL3_SISCA Snaclec 3 OS=Sistrurus catenatus edwardsii OX=8762 PE=2 SV=1	sp|B0VXV2|SL3_SISCA sp|B0VXV2|SL3_SISCA Snaclec 3 OS=Sistrurus catenatus edwardsii OX=8762 PE=2 SV=1		?		unknown	33.292	27.865	11.218	0	2.0495	25.105	17.677	25.012	36.435	40.62	15.441	41.256	0	6.2986	2.4506	46.82	5.0716	24	5.3795
57	true	Empty	sp|P0CAS4|PA2BD_CRODR sp|P0CAS4|PA2BD_CRODR Basic phospholipase A2 Cdr-13 OS=Crotalus durissus ruruima OX=221570 PE=1 SV=1	sp|P0CAS4|PA2BD_CRODRsp|P0CAS4|PA2BD_CRODR Basic phospholipase A2 Cdr-13 OS=Crotalus durissus ruruima OX=221570 PE=1 SV=1		?		unknown	8.761	9.2882	2.2436	29.383	0.78075	3.5864	5.3032	5.3596	24.929	1.9343	1.9301	16.044	29.851	41.991	46.562	7.3926	16.905	6.5455	10.759
58	true	Empty	CDR_SVSP_13 CDR_SVSP_13	CDR_SVSP_13 CDR_SVSP_13		?		unknown	0	9.2882	4.4871	11.301	13.078	3.5864	7.0709	1.7865	7.6706	1.9343	15.441	2.292	5.4275	10.498	7.3519	7.3926	25.358	10.909	13.449
59	true	Empty	tr|A0A0B8RRL4|A0A0B8RRL4_BOIIR tr|A0A0B8RRL4|A0A0B8RRL4_BOIIR Glutaminyl-peptide cyclotransferase 1 OS=Boiga irregularis OX=92519 PE=4 SV=1 : sp|A7ISW1|QPCT_BOIIR Glutaminyl-peptide cyclotransferase OS=Boiga irregularis OX=92519 GN=QPCT PE=2 SV=1	tr|A0A0B8RRL4|A0A0B8RRL4_BOIIR tr|A0A0B8RRL4|A0A0B8RRL4_BOIIR Glutaminyl-peptide cyclotransferase 1 OS=Boiga irregularis OX=92519 PE=4 SV=1 : sp|A7ISW1|QPCT_BOIIR Glutaminyl-peptide cyclotransferase OS=Boiga irregularis OX=92519 GN=QPCT PE=2 SV=1		?		unknown	26.283	35.295	24.679	29.383	1.2687	23.311	14.142	53.596	21.094	21.277	23.161	38.964	43.42	20.995	34.309	27.106	8.4527	0	26.898
60	true	Empty	tr|T1E6S4|T1E6S4_CROOH tr|T1E6S4|T1E6S4_CROOH Lectin_beta-CohCI-3 OS=Crotalus oreganus helleri OX=8741 PE=2 SV=1	tr|T1E6S4|T1E6S4_CROOH tr|T1E6S4|T1E6S4_CROOH Lectin_beta-CohCI-3 OS=Crotalus oreganus helleri OX=8741 PE=2 SV=1		?		unknown	26.283	26.007	33.653	6.7806	1.4639	32.277	19.445	21.438	19.176	30.949	19.301	27.504	0	12.597	9.8025	19.714	25.358	26.182	24.208
61	true	Empty	sp|O93427|SLB_CRODU sp|O93427|SLB_CRODU Snaclec convulxin subunit beta OS=Crotalus durissus terrificus OX=8732 PE=1 SV=1	sp|O93427|SLB_CRODU sp|O93427|SLB_CRODU Snaclec convulxin subunit beta OS=Crotalus durissus terrificus OX=8732 PE=1 SV=1		?		unknown	1.7522	0	0	74.587	1.1711	43.036	118.44	0	0	75.438	1.9301	87.095	0	0	0	32.035	0	0	2.6898
62	true	Empty	sp|C0HK18|VSP4_CRODO sp|C0HK18|VSP4_CRODO Thrombin-like enzyme collinein-4 (Fragments) OS=Crotalus durissus collilineatus OX=221569 PE=1 SV=1	sp|C0HK18|VSP4_CRODO sp|C0HK18|VSP4_CRODO Thrombin-like enzyme collinein-4 (Fragments) OS=Crotalus durissus collilineatus OX=221569 PE=1 SV=1		?		unknown	8.761	11.146	24.679	36.163	1.3663	16.139	24.748	17.865	23.012	19.343	36.672	13.752	40.706	16.796	39.21	34.499	20.286	26.182	29.588
63	true	Empty	BJACESS11997|m.21673_Cathepsin_B_OS=Gallus_gallus_GN=CTSB_PE=2_SV=1 BJACESS11997|m.21673_Cathepsin_B_OS=Gallus_gallus_GN=CTSB_PE=2_SV=1	BJACESS11997|m.21673_Cathepsin_B_OS=Gallus_gallus_GN=CTSB_PE=2_SV=1 BJACESS11997|m.21673_Cathepsin_B_OS=Gallus_gallus_GN=CTSB_PE=2_SV=1		?		unknown	15.77	29.722	38.141	20.342	1.8543	19.725	0	21.438	15.341	9.6715	36.672	32.088	21.71	18.896	26.957	44.356	23.668	34.909	34.967
64	true	Empty	tr|T1E635|T1E635_CROHD tr|T1E635|T1E635_CROHD Leukemia inhibitory factor receptor OS=Crotalus horridus OX=35024 PE=2 SV=1	tr|T1E635|T1E635_CROHD tr|T1E635|T1E635_CROHD Leukemia inhibitory factor receptor OS=Crotalus horridus OX=35024 PE=2 SV=1		?		unknown	10.513	9.2882	20.192	22.602	1.6591	14.345	10.606	8.9327	13.423	13.54	23.161	20.628	32.565	8.3981	24.506	19.714	18.596	28.364	21.518
65	true	Empty	P46139 Diguanylate cyclase DgcN OS=Escherichia coli (strain K12) OX=83333 GN=dgcN PE=1 SV=2	P46139 Diguanylate cyclase DgcN OS=Escherichia coli (strain K12) OX=83333 GN=dgcN PE=1 SV=2		?		unknown	0	0	0	0	2.2447	0	0	0	0	0	0	0	0	0	0	0	0	0	0
66	true	Empty	tr|A0A3G1E3T4|A0A3G1E3T4_ECHOC tr|A0A3G1E3T4|A0A3G1E3T4_ECHOC Venom metalloprotease PIII-SVMP EOC00089 OS=Echis ocellatus OX=99586 PE=3 SV=1	tr|A0A3G1E3T4|A0A3G1E3T4_ECHOC tr|A0A3G1E3T4|A0A3G1E3T4_ECHOC Venom metalloprotease PIII-SVMP EOC00089 OS=Echis ocellatus OX=99586 PE=3 SV=1		?		unknown	24.531	27.865	6.7307	22.602	0.29278	26.898	28.283	17.865	21.094	30.949	0	0	0	0	0	0	1.6905	0	0
67	true	Empty	tr|J3S8G4|J3S8G4_CROAD tr|J3S8G4|J3S8G4_CROAD CREG1-like protein OS=Crotalus adamanteus OX=8729 PE=2 SV=1	tr|J3S8G4|J3S8G4_CROAD tr|J3S8G4|J3S8G4_CROAD CREG1-like protein OS=Crotalus adamanteus OX=8729 PE=2 SV=1		?		unknown	22.779	13.003	33.653	20.342	1.9519	16.139	8.8386	23.225	15.341	7.7372	32.812	20.628	21.71	10.498	14.704	17.249	33.811	32.727	21.518
68	true	Empty	sp|P09872|VSPCA_AGKCO sp|P09872|VSPCA_AGKCO Protein C activator OS=Agkistrodon contortrix contortrix OX=8713 PE=1 SV=2	sp|P09872|VSPCA_AGKCOsp|P09872|VSPCA_AGKCO Protein C activator OS=Agkistrodon contortrix contortrix OX=8713 PE=1 SV=2		?		unknown	10.513	18.576	17.949	15.821	1.7567	12.552	19.445	17.865	21.094	25.146	19.301	27.504	32.565	27.294	29.408	29.57	27.049	24	24.208
69	true	Empty	tr|Q2UXQ2|Q2UXQ2_ECHOC tr|Q2UXQ2|Q2UXQ2_ECHOC Group III snake venom metalloproteinase OS=Echis ocellatus OX=99586 GN=Svmp3-Eoc89 PE=2 SV=1	tr|Q2UXQ2|Q2UXQ2_ECHOC tr|Q2UXQ2|Q2UXQ2_ECHOC Group III snake venom metalloproteinase OS=Echis ocellatus OX=99586 GN=Svmp3-Eoc89 PE=2 SV=1		?		unknown	8.761	18.576	4.4871	22.602	0.48797	32.277	19.445	19.652	28.765	23.212	0	0	0	0	0	0	10.143	0	0
70	true	Empty	tr|M9ND11|M9ND11_PROMU tr|M9ND11|M9ND11_PROMU Glutaminyl-peptide cyclotransferases OS=Protobothrops mucrosquamatus OX=103944 GN=QC PE=2 SV=1	tr|M9ND11|M9ND11_PROMU tr|M9ND11|M9ND11_PROMU Glutaminyl-peptide cyclotransferases OS=Protobothrops mucrosquamatus OX=103944 GN=QC PE=2 SV=1		?		unknown	28.035	33.437	24.679	27.123	1.0735	28.691	24.748	50.023	26.847	17.409	23.161	27.504	27.137	18.896	22.056	14.785	1.6905	0	16.139
71	true	Empty	tr|J3RZ14|J3RZ14_CROAD tr|J3RZ14|J3RZ14_CROAD Deoxyribonuclease-2-alpha-like OS=Crotalus adamanteus OX=8729 PE=2 SV=1	tr|J3RZ14|J3RZ14_CROAD tr|J3RZ14|J3RZ14_CROAD Deoxyribonuclease-2-alpha-like OS=Crotalus adamanteus OX=8729 PE=2 SV=1		?		unknown	15.77	13.003	20.192	22.602	0.97594	26.898	14.142	14.292	13.423	23.212	19.301	20.628	35.279	20.995	29.408	24.642	15.215	19.636	13.449
72	true	Empty	tr|A0A1L8D5U5|A0A1L8D5U5_BOTAT tr|A0A1L8D5U5|A0A1L8D5U5_BOTAT BATXVEGF4 OS=Bothrops atrox OX=8725 PE=2 SV=1	tr|A0A1L8D5U5|A0A1L8D5U5_BOTAT tr|A0A1L8D5U5|A0A1L8D5U5_BOTAT BATXVEGF4 OS=Bothrops atrox OX=8725 PE=2 SV=1		?		unknown	1.7522	1.8576	4.4871	4.5204	0.097594	1.7932	1.7677	0	5.7529	0	7.7204	4.584	8.1412	6.2986	9.8025	0	20.286	4.3637	2.6898
73	true	Empty	tr|A0A096XPP4|A0A096XPP4_GLOIT tr|A0A096XPP4|A0A096XPP4_GLOIT Gintexin acidic subunit OS=Gloydius intermedius OX=44732 PE=2 SV=1	tr|A0A096XPP4|A0A096XPP4_GLOIT tr|A0A096XPP4|A0A096XPP4_GLOIT Gintexin acidic subunit OS=Gloydius intermedius OX=44732 PE=2 SV=1		?		unknown	12.265	7.4305	26.923	29.383	1.8543	16.139	0	0	0	0	28.952	38.964	86.839	58.787	49.013	32.035	18.596	21.818	0
74	true	Empty	tr|A0A098LYK7|A0A098LYK7_9SAUR tr|A0A098LYK7|A0A098LYK7_9SAUR 78 kDa glucose-regulated protein-like OS=Hypsiglena sp. JMG-2014 OX=1550645 PE=3 SV=1	tr|A0A098LYK7|A0A098LYK7_9SAUR tr|A0A098LYK7|A0A098LYK7_9SAUR 78 kDa glucose-regulated protein-like OS=Hypsiglena sp. JMG-2014 OX=1550645 PE=3 SV=1		?		unknown	22.779	24.149	20.192	22.602	1.0735	3.5864	0	14.292	3.8353	0	28.952	13.752	10.855	27.294	26.957	27.106	15.215	30.546	21.518
75	true	Empty	tr|A0A194APP6|A0A194APP6_9SAUR tr|A0A194APP6|A0A194APP6_9SAUR Cysteine-rich secretory protein 1 OS=Agkistrodon piscivorus OX=8715 PE=3 SV=1	tr|A0A194APP6|A0A194APP6_9SAUR tr|A0A194APP6|A0A194APP6_9SAUR Cysteine-rich secretory protein 1 OS=Agkistrodon piscivorus OX=8715 PE=3 SV=1		?		unknown	0	0	0	0	1.1711	10.759	15.909	26.798	0	13.54	23.161	0	37.992	107.08	107.83	0	0	43.637	0
76	true	Empty	tr|J3SCI4|J3SCI4_CROAD tr|J3SCI4|J3SCI4_CROAD Keratin, type II cytoskeletal cochleal-like OS=Crotalus adamanteus OX=8729 PE=2 SV=1	tr|J3SCI4|J3SCI4_CROAD tr|J3SCI4|J3SCI4_CROAD Keratin, type II cytoskeletal cochleal-like OS=Crotalus adamanteus OX=8729 PE=2 SV=1		?		unknown	10.513	9.2882	4.4871	51.985	0.78075	3.5864	19.445	17.865	17.259	17.409	17.371	6.8759	8.1412	27.294	22.056	7.3926	15.215	15.273	24.208
77	true	Empty	tr|J3S3W7|J3S3W7_CROAD tr|J3S3W7|J3S3W7_CROAD Snake venom serine proteinase 7c OS=Crotalus adamanteus OX=8729 PE=2 SV=1	tr|J3S3W7|J3S3W7_CROAD tr|J3S3W7|J3S3W7_CROAD Snake venom serine proteinase 7c OS=Crotalus adamanteus OX=8729 PE=2 SV=1		?		unknown	3.5044	9.2882	20.192	22.602	0.29278	5.3795	10.606	3.5731	13.423	9.6715	13.511	13.752	10.855	14.697	12.253	7.3926	16.905	26.182	13.449
78	true	Empty	tr|A1E2S1|A1E2S1_DEIAC tr|A1E2S1|A1E2S1_DEIAC Venom thrombin-like enzyme OS=Deinagkistrodon acutus OX=36307 GN=tlet6 PE=2 SV=1	tr|A1E2S1|A1E2S1_DEIAC tr|A1E2S1|A1E2S1_DEIAC Venom thrombin-like enzyme OS=Deinagkistrodon acutus OX=36307 GN=tlet6 PE=2 SV=1		?		unknown	7.0088	7.4305	35.897	27.123	0.68316	7.1727	3.5354	10.719	11.506	3.8686	23.161	22.92	35.279	23.095	41.661	17.249	13.524	17.455	8.0693
79	true	Empty	tr|J3SCV0|J3SCV0_CROAD tr|J3SCV0|J3SCV0_CROAD Ectonucleotide pyrophosphatase/phosphodiesterase family member 2 OS=Crotalus adamanteus OX=8729 PE=2 SV=1	tr|J3SCV0|J3SCV0_CROAD tr|J3SCV0|J3SCV0_CROAD Ectonucleotide pyrophosphatase/phosphodiesterase family member 2 OS=Crotalus adamanteus OX=8729 PE=2 SV=1		?		unknown	15.77	13.003	17.949	29.383	1.1711	14.345	14.142	17.865	17.259	15.474	19.301	29.796	27.137	29.393	24.506	24.642	20.286	17.455	24.208
80	true	Empty	tr|T1DNJ2|T1DNJ2_CROHD tr|T1DNJ2|T1DNJ2_CROHD CD59 glycoprotein-like protein OS=Crotalus horridus OX=35024 PE=2 SV=1	tr|T1DNJ2|T1DNJ2_CROHD tr|T1DNJ2|T1DNJ2_CROHD CD59 glycoprotein-like protein OS=Crotalus horridus OX=35024 PE=2 SV=1		?		unknown	17.522	11.146	13.461	22.602	1.1711	16.139	21.213	16.079	21.094	29.015	23.161	27.504	21.71	16.796	29.408	24.642	15.215	26.182	16.139
81	true	Empty	tr|A0A223PK30|A0A223PK30_DABRR tr|A0A223PK30|A0A223PK30_DABRR Group 10 secretory phospholipase A2 (Fragment) OS=Daboia russelii OX=8707 PE=2 SV=1	tr|A0A223PK30|A0A223PK30_DABRR tr|A0A223PK30|A0A223PK30_DABRR Group 10 secretory phospholipase A2 (Fragment) OS=Daboia russelii OX=8707 PE=2 SV=1		?		unknown	5.2566	9.2882	20.192	13.561	1.0735	10.759	3.5354	10.719	9.5882	3.8686	21.231	22.92	35.279	39.891	75.97	24.642	11.834	19.636	21.518
82	true	Empty	tr|T1DH21|T1DH21_CROHD tr|T1DH21|T1DH21_CROHD Ectonucleotide pyrophosphatase/phosphodiesterase family member 6-like protein OS=Crotalus horridus OX=35024 PE=2 SV=1	tr|T1DH21|T1DH21_CROHD tr|T1DH21|T1DH21_CROHD Ectonucleotide pyrophosphatase/phosphodiesterase family member 6-like protein OS=Crotalus horridus OX=35024 PE=2 SV=1		?		unknown	7.0088	14.861	17.949	15.821	0.97594	7.1727	0	1.7865	5.7529	9.6715	13.511	16.044	29.851	10.498	17.154	24.642	6.7621	21.818	13.449
83	true	Empty	tr|V8NSK8|V8NSK8_OPHHA tr|V8NSK8|V8NSK8_OPHHA Golgi apparatus protein 1 (Fragment) OS=Ophiophagus hannah OX=8665 GN=GLG1 PE=4 SV=1 : tr|A0A2D4LBL3|A0A2D4LBL3_9SAUR Uncharacterized protein (Fragment) OS=Micrurus spixii OX=129469 PE=4 SV=1	tr|V8NSK8|V8NSK8_OPHHA tr|V8NSK8|V8NSK8_OPHHA Golgi apparatus protein 1 (Fragment) OS=Ophiophagus hannah OX=8665 GN=GLG1 PE=4 SV=1 : tr|A0A2D4LBL3|A0A2D4LBL3_9SAUR Uncharacterized protein (Fragment) OS=Micrurus spixii OX=129469 PE=4 SV=1		?		unknown	17.522	0	13.461	13.561	0.39038	0	0	0	0	0	0	11.46	0	37.791	44.111	19.714	23.668	34.909	48.416
84	true	Empty	GFWW01063218.1.p1 GFWW01063218.1.p1 Uniprot: Thrombin-like enzyme batroxobin; TSANR: Serine proteinase 2e; PFAM: Trypsin	GFWW01063218.1.p1 GFWW01063218.1.p1 Uniprot: Thrombin-like enzyme batroxobin; TSANR: Serine proteinase 2e; PFAM: Trypsin		?		unknown	3.5044	3.7153	17.949	2.2602	0.87835	23.311	7.0709	1.7865	15.341	1.9343	19.301	27.504	37.992	6.2986	2.4506	34.499	30.43	4.3637	8.0693
85	true	Empty	AB851990.1.p1 AB851990.1.p1 Uniprot: Venom phosphodiesterase 2; TSANR: Ectonucleotide pyrophosphatase/phosphodiesterase family member 3-like protein; PFAM: Type I phosphodiesterase / nucleotide pyrophosphatase PFAM: DNA/RNA non-specific endonuclease PFAM: Somatomedin B domain : tr|U3TAI7|U3TAI7_OVOOK Phosphodiesterase OS=Ovophis okinavensis OX=8769 PE=2 SV=1	AB851990.1.p1 AB851990.1.p1 Uniprot: Venom phosphodiesterase 2; TSANR: Ectonucleotide pyrophosphatase/phosphodiesterase family member 3-like protein; PFAM: Type I phosphodiesterase / nucleotide pyrophosphatase PFAM: DNA/RNA non-specific endonuclease PFAM: Somatomedin B domain : tr|U3TAI7|U3TAI7_OVOOK Phosphodiesterase OS=Ovophis okinavensis OX=8769 PE=2 SV=1		?		unknown	0	5.5729	13.461	15.821	0.78075	5.3795	14.142	7.1462	7.6706	19.343	19.301	16.044	13.569	20.995	36.759	12.321	16.905	24	21.518
86	true	Empty	tr|A0A1J0R054|A0A1J0R054_CROSS tr|A0A1J0R054|A0A1J0R054_CROSS Phospholipase A2, group IIG, basic-Pla2-gC1 OS=Crotalus scutulatus scutulatus OX=8738 GN=Pla2g2gC1 PE=3 SV=1	tr|A0A1J0R054|A0A1J0R054_CROSS tr|A0A1J0R054|A0A1J0R054_CROSS Phospholipase A2, group IIG, basic-Pla2-gC1 OS=Crotalus scutulatus scutulatus OX=8738 GN=Pla2g2gC1 PE=3 SV=1		?		unknown	59.575	24.149	20.192	4.5204	0.58556	30.484	3.5354	28.585	17.259	0	21.231	9.1679	0	4.1991	0	22.178	33.811	17.455	5.3795
87	true	Empty	tr|T1DNX8|T1DNX8_CROHD tr|T1DNX8|T1DNX8_CROHD Aminopeptidase OS=Crotalus horridus OX=35024 PE=2 SV=1	tr|T1DNX8|T1DNX8_CROHD tr|T1DNX8|T1DNX8_CROHD Aminopeptidase OS=Crotalus horridus OX=35024 PE=2 SV=1		?		unknown	7.0088	9.2882	11.218	27.123	0.87835	10.759	12.374	10.719	7.6706	23.212	17.371	13.752	18.996	12.597	14.704	14.785	16.905	13.091	10.759
88	true	Empty	tr|A0A2D4HFJ7|A0A2D4HFJ7_MICLE tr|A0A2D4HFJ7|A0A2D4HFJ7_MICLE Uncharacterized protein (Fragment) OS=Micrurus lemniscatus lemniscatus OX=129467 PE=4 SV=1	tr|A0A2D4HFJ7|A0A2D4HFJ7_MICLE tr|A0A2D4HFJ7|A0A2D4HFJ7_MICLE Uncharacterized protein (Fragment) OS=Micrurus lemniscatus lemniscatus OX=129467 PE=4 SV=1		?		unknown	12.265	16.719	8.9743	29.383	0.78075	16.139	17.677	16.079	17.259	19.343	19.301	16.044	5.4275	18.896	17.154	14.785	23.668	21.818	24.208
89	true	Empty	tr|J3SF51|J3SF51_CROAD tr|J3SF51|J3SF51_CROAD Ribonuclease T2-like OS=Crotalus adamanteus OX=8729 PE=2 SV=1	tr|J3SF51|J3SF51_CROAD tr|J3SF51|J3SF51_CROAD Ribonuclease T2-like OS=Crotalus adamanteus OX=8729 PE=2 SV=1		?		unknown	7.0088	14.861	11.218	18.082	1.1711	8.9659	10.606	7.1462	13.423	15.474	17.371	11.46	16.282	12.597	17.154	17.249	10.143	17.455	13.449
90	true	Empty	sp|Q9W6M5|VM3AH_DEIAC sp|Q9W6M5|VM3AH_DEIAC Zinc metalloproteinase-disintegrin-like acurhagin OS=Deinagkistrodon acutus OX=36307 PE=1 SV=2	sp|Q9W6M5|VM3AH_DEIACsp|Q9W6M5|VM3AH_DEIAC Zinc metalloproteinase-disintegrin-like acurhagin OS=Deinagkistrodon acutus OX=36307 PE=1 SV=2		?		unknown	26.283	39.01	2.2436	29.383	0.58556	34.07	26.516	28.585	32.6	44.489	0	0	0	0	0	0	1.6905	0	0
91	true	Empty	tr|A0A193CHK5|A0A193CHK5_CROMN tr|A0A193CHK5|A0A193CHK5_CROMN Phospholipase A2_3 OS=Crotalus molossus nigrescens OX=8734 PE=2 SV=1	tr|A0A193CHK5|A0A193CHK5_CROMN tr|A0A193CHK5|A0A193CHK5_CROMN Phospholipase A2_3 OS=Crotalus molossus nigrescens OX=8734 PE=2 SV=1		?		unknown	12.265	7.4305	15.705	15.821	0.48797	8.9659	10.606	7.1462	19.176	1.9343	17.371	4.584	8.1412	23.095	34.309	4.9284	21.977	17.455	8.0693
92	true	Empty	tr|T1DE90|T1DE90_CROOH tr|T1DE90|T1DE90_CROOH PLA2-CohID-4 OS=Crotalus oreganus helleri OX=8741 PE=2 SV=1	tr|T1DE90|T1DE90_CROOH tr|T1DE90|T1DE90_CROOH PLA2-CohID-4 OS=Crotalus oreganus helleri OX=8741 PE=2 SV=1		?		unknown	5.2566	5.5729	8.9743	20.342	1.1711	8.9659	3.5354	7.1462	5.7529	1.9343	9.6505	22.92	27.137	44.09	44.111	12.321	25.358	13.091	24.208
93	true	Empty	tr|J3S4V8|J3S4V8_CROAD tr|J3S4V8|J3S4V8_CROAD Phospholipase A2 inhibitor subunit B OS=Crotalus adamanteus OX=8729 PE=2 SV=1	tr|J3S4V8|J3S4V8_CROAD tr|J3S4V8|J3S4V8_CROAD Phospholipase A2 inhibitor subunit B OS=Crotalus adamanteus OX=8729 PE=2 SV=1		?		unknown	3.5044	1.8576	0	4.5204	1.2687	5.3795	10.606	1.7865	11.506	7.7372	9.6505	11.46	27.137	8.3981	17.154	9.8568	11.834	0	16.139
94	true	Empty	tr|A0A194AS61|A0A194AS61_SISMB tr|A0A194AS61|A0A194AS61_SISMB Metalloproteinase type II 1 OS=Sistrurus miliarius barbouri OX=8759 PE=3 SV=1	tr|A0A194AS61|A0A194AS61_SISMB tr|A0A194AS61|A0A194AS61_SISMB Metalloproteinase type II 1 OS=Sistrurus miliarius barbouri OX=8759 PE=3 SV=1		?		unknown	7.0088	9.2882	15.705	22.602	0.78075	8.9659	5.3032	16.079	5.7529	3.8686	32.812	20.628	29.851	16.796	26.957	19.714	18.596	24	21.518
95	true	Empty	tr|A0A2I7YS56|A0A2I7YS56_CROLE tr|A0A2I7YS56|A0A2I7YS56_CROLE Serine endopeptidase OS=Crotalus lepidus OX=44709 PE=2 SV=1	tr|A0A2I7YS56|A0A2I7YS56_CROLE tr|A0A2I7YS56|A0A2I7YS56_CROLE Serine endopeptidase OS=Crotalus lepidus OX=44709 PE=2 SV=1		?		unknown	0	0	26.923	24.862	1.0735	0	1.7677	3.5731	3.8353	1.9343	23.161	18.336	51.561	29.393	26.957	19.714	27.049	15.273	18.828
96	true	Empty	P32143 Sulfofructose kinase OS=Escherichia coli (strain K12) OX=83333 GN=yihV PE=1 SV=2	P32143 Sulfofructose kinase OS=Escherichia coli (strain K12) OX=83333 GN=yihV PE=1 SV=2		?		unknown	0	0	0	0	8.881	0	0	0	0	0	0	0	0	0	0	0	0	0	0
97	true	Empty	BJACESS00811|m.1285_Glutathione_peroxidase_3_OS=Mus_musculus_GN=Gpx3_PE=1_SV=2 BJACESS00811|m.1285_Glutathione_peroxidase_3_OS=Mus_musculus_GN=Gpx3_PE=1_SV=2	BJACESS00811|m.1285_Glutathione_peroxidase_3_OS=Mus_musculus_GN=Gpx3_PE=1_SV=2 BJACESS00811|m.1285_Glutathione_peroxidase_3_OS=Mus_musculus_GN=Gpx3_PE=1_SV=2		?		unknown	7.0088	7.4305	11.218	11.301	0.29278	5.3795	7.0709	8.9327	7.6706	5.8029	9.6505	6.8759	5.4275	6.2986	12.253	9.8568	3.3811	6.5455	5.3795
98	true	Empty	BJACESS08248_SVSP|m.14718_Snake_venom_serine_protease_HS114_OS=Bothrops_jararaca_PE=1_SV=1	BJACESS08248_SVSP|m.14718_Snake_venom_serine_protease_HS114_OS=Bothrops_jararaca_PE=1_SV=1		16 kDa		unknown	17.522	26.007	0	9.0408	1.0735	14.345	7.0709	23.225	26.847	11.606	23.161	18.336	2.7137	4.1991	9.8025	24.642	11.834	15.273	24.208
99	true	Empty	CDR_VEGF_01 CDR_VEGF_01	CDR_VEGF_01 CDR_VEGF_01		?		unknown	3.5044	1.8576	0	0	6.8316	0	3.5354	1.7865	5.7529	1.9343	0	0	8.1412	2.0995	2.4506	0	1.6905	0	2.6898
100	true	Empty	tr|A0A1W7RB96|A0A1W7RB96_CROAD tr|A0A1W7RB96|A0A1W7RB96_CROAD Cadam10_SVMPII-3 OS=Crotalus adamanteus OX=8729 PE=3 SV=1 : sp|J9Z332|VM2_CROAD Zinc metalloproteinase-disintegrin VMP-II OS=Crotalus adamanteus OX=8729 PE=2 SV=1	tr|A0A1W7RB96|A0A1W7RB96_CROAD tr|A0A1W7RB96|A0A1W7RB96_CROAD Cadam10_SVMPII-3 OS=Crotalus adamanteus OX=8729 PE=3 SV=1 : sp|J9Z332|VM2_CROAD Zinc metalloproteinase-disintegrin VMP-II OS=Crotalus adamanteus OX=8729 PE=2 SV=1		?		unknown	28.035	40.868	44.871	0	0.58556	25.105	17.677	35.731	3.8353	25.146	0	0	0	0	0	0	25.358	0	2.6898
101	true	Empty	sp|P0DM49|PA2X1_BOTPA sp|P0DM49|PA2X1_BOTPA Phospholipase A2 neuwieditoxin-1 (Fragment) OS=Bothrops pauloensis OX=1042543 PE=1 SV=1	sp|P0DM49|PA2X1_BOTPAsp|P0DM49|PA2X1_BOTPA Phospholipase A2 neuwieditoxin-1 (Fragment) OS=Bothrops pauloensis OX=1042543 PE=1 SV=1		?		unknown	12.265	9.2882	11.218	0	1.4639	0	3.5354	7.1462	3.8353	0	25.091	32.088	24.424	16.796	39.21	19.714	11.834	19.636	24.208
102	true	Empty	P37774 L-cystine transport system ATP-binding protein TcyN OS=Escherichia coli (strain K12) OX=83333 GN=tcyN PE=1 SV=2	P37774 L-cystine transport system ATP-binding protein TcyN OS=Escherichia coli (strain K12) OX=83333 GN=tcyN PE=1 SV=2		?		unknown	0	0	0	0	9.5642	0	0	0	0	0	0	0	0	0	0	0	0	0	0
103	true	Empty	GO788061.1.p1 GO788061.1.p1 Uniprot: Acidic phospholipase A2 BthA-1; TSANR: Phospholipase A2 8; PFAM: Phospholipase A2	GO788061.1.p1 GO788061.1.p1 Uniprot: Acidic phospholipase A2 BthA-1; TSANR: Phospholipase A2 8; PFAM: Phospholipase A2		?		unknown	7.0088	9.2882	11.218	18.082	0.58556	8.9659	5.3032	8.9327	7.6706	0	23.161	11.46	13.569	20.995	26.957	9.8568	23.668	24	16.139
104	true	Empty	AB154418.1.p1 AB154418.1.p1 Uniprot: Vascular endothelial growth factor A; TSANR: Vascular endothelial growth factor 1a; PFAM: VEGF heparin-binding domain PFAM: PDGF/VEGF domain : tr|U3TAE4|U3TAE4_PROFL Vascular endothelial growth factor-like protein OS=Protobothrops flavoviridis OX=88087 PE=2 SV=1	AB154418.1.p1 AB154418.1.p1 Uniprot: Vascular endothelial growth factor A; TSANR: Vascular endothelial growth factor 1a; PFAM: VEGF heparin-binding domain PFAM: PDGF/VEGF domain : tr|U3TAE4|U3TAE4_PROFL Vascular endothelial growth factor-like protein OS=Protobothrops flavoviridis OX=88087 PE=2 SV=1		?		unknown	10.513	7.4305	4.4871	18.082	0.87835	3.5864	3.5354	7.1462	5.7529	0	11.581	6.8759	0	20.995	26.957	14.785	23.668	24	21.518
105	true	Empty	tr|J3SEA2|J3SEA2_CROAD tr|J3SEA2|J3SEA2_CROAD Dipeptidase OS=Crotalus adamanteus OX=8729 PE=2 SV=1	tr|J3SEA2|J3SEA2_CROAD tr|J3SEA2|J3SEA2_CROAD Dipeptidase OS=Crotalus adamanteus OX=8729 PE=2 SV=1		?		unknown	0	3.7153	13.461	6.7806	0.87835	3.5864	0	3.5731	7.6706	1.9343	9.6505	16.044	54.275	18.896	26.957	12.321	18.596	4.3637	32.277
106	true	Empty	tr|V5IWF4|V5IWF4_TRIGS tr|V5IWF4|V5IWF4_TRIGS Metalloprotease PIII OS=Trimeresurus gracilis OX=109781 PE=2 SV=1	tr|V5IWF4|V5IWF4_TRIGS tr|V5IWF4|V5IWF4_TRIGS Metalloprotease PIII OS=Trimeresurus gracilis OX=109781 PE=2 SV=1		?		unknown	7.0088	13.003	8.9743	22.602	0.19519	10.759	0	16.079	0	0	9.6505	13.752	2.7137	8.3981	19.605	9.8568	23.668	19.636	13.449
107	true	Empty	P52101 Sensor histidine kinase GlrK OS=Escherichia coli (strain K12) OX=83333 GN=glrK PE=1 SV=3	P52101 Sensor histidine kinase GlrK OS=Escherichia coli (strain K12) OX=83333 GN=glrK PE=1 SV=3		?		unknown	0	0	0	0	5.6604	0	0	0	0	0	0	0	0	0	0	0	0	0	0
108	true	Empty	tr|V8NVA8|V8NVA8_OPHHA tr|V8NVA8|V8NVA8_OPHHA N-acetylglucosamine-6-sulfatase (Fragment) OS=Ophiophagus hannah OX=8665 GN=GNS PE=4 SV=1	tr|V8NVA8|V8NVA8_OPHHA tr|V8NVA8|V8NVA8_OPHHA N-acetylglucosamine-6-sulfatase (Fragment) OS=Ophiophagus hannah OX=8665 GN=GNS PE=4 SV=1		?		unknown	12.265	11.146	4.4871	9.0408	0.87835	10.759	7.0709	12.506	11.506	11.606	11.581	11.46	8.1412	6.2986	9.8025	9.8568	10.143	8.7273	5.3795
109	true	Empty	P45508 Probable autotransporter YfaL OS=Escherichia coli (strain K12) OX=83333 GN=yfaL PE=1 SV=2	P45508 Probable autotransporter YfaL OS=Escherichia coli (strain K12) OX=83333 GN=yfaL PE=1 SV=2		?		unknown	0	0	0	0	10.833	0	0	0	0	0	0	0	0	0	0	0	0	0	0
110	true	Empty	tr|A0A0H3U1W0|A0A0H3U1W0_GLOBR tr|A0A0H3U1W0|A0A0H3U1W0_GLOBR Phospholipase A2 OS=Gloydius brevicaudus OX=259325 PE=3 SV=1	tr|A0A0H3U1W0|A0A0H3U1W0_GLOBR tr|A0A0H3U1W0|A0A0H3U1W0_GLOBR Phospholipase A2 OS=Gloydius brevicaudus OX=259325 PE=3 SV=1		?		unknown	0	1.8576	0	4.5204	0.68316	0	0	0	3.8353	0	1.9301	9.1679	29.851	35.692	12.253	2.4642	6.7621	15.273	10.759
111	true	Empty	sp|C0HK50|VM2_CROTA sp|C0HK50|VM2_CROTA Disintegrin tzabcanin OS=Crotalus tzabcan OX=1043006 PE=1 SV=1	sp|C0HK50|VM2_CROTA sp|C0HK50|VM2_CROTA Disintegrin tzabcanin OS=Crotalus tzabcan OX=1043006 PE=1 SV=1		?		unknown	15.77	42.726	35.897	0	0.87835	21.518	8.8386	25.012	0	15.474	0	0	0	0	0	0	20.286	0	0
112	true	Empty	tr|J3SBR2|J3SBR2_CROAD tr|J3SBR2|J3SBR2_CROAD Acid ceramidase-like OS=Crotalus adamanteus OX=8729 PE=2 SV=1	tr|J3SBR2|J3SBR2_CROAD tr|J3SBR2|J3SBR2_CROAD Acid ceramidase-like OS=Crotalus adamanteus OX=8729 PE=2 SV=1		?		unknown	7.0088	7.4305	15.705	9.0408	0.87835	7.1727	5.3032	7.1462	3.8353	3.8686	17.371	9.1679	21.71	8.3981	4.9013	22.178	10.143	15.273	8.0693
113	true	Empty	tr|A0A2I7YSA9|A0A2I7YSA9_CROTI tr|A0A2I7YSA9|A0A2I7YSA9_CROTI Serine endopeptidase OS=Crotalus tigris OX=88082 PE=2 SV=1	tr|A0A2I7YSA9|A0A2I7YSA9_CROTI tr|A0A2I7YSA9|A0A2I7YSA9_CROTI Serine endopeptidase OS=Crotalus tigris OX=88082 PE=2 SV=1		?		unknown	0	0	15.705	0	0.19519	1.7932	0	0	1.9176	5.8029	3.8602	4.584	16.282	12.597	19.605	0	8.4527	6.5455	5.3795
114	true	Empty	sp|P21859|VM2T_PROFL sp|P21859|VM2T_PROFL Disintegrin triflavin OS=Protobothrops flavoviridis OX=88087 PE=1 SV=1	sp|P21859|VM2T_PROFL sp|P21859|VM2T_PROFL Disintegrin triflavin OS=Protobothrops flavoviridis OX=88087 PE=1 SV=1		?		unknown	10.513	11.146	8.9743	2.2602	0.39038	21.518	14.142	10.719	11.506	9.6715	17.371	0	2.7137	14.697	19.605	9.8568	11.834	15.273	8.0693
115	true	Empty	BJACESS42806_Hyalu|m.67428_Hyaluronidase_OS=Crotalus_adamanteus_PE=1_SV=1 BJACESS42806_Hyalu|m.67428_Hyaluronidase_OS=Crotalus_adamanteus_PE=1_SV=1	BJACESS42806_Hyalu|m.67428_Hyaluronidase_OS=Crotalus_adamanteus_PE=1_SV=1 BJACESS42806_Hyalu|m.67428_Hyaluronidase_OS=Crotalus_adamanteus_PE=1_SV=1		?		unknown	7.0088	5.5729	8.9743	9.0408	0.39038	5.3795	7.0709	16.079	9.5882	7.7372	19.301	16.044	16.282	20.995	14.704	12.321	11.834	10.909	16.139
116	true	Empty	P07813 Leucine--tRNA ligase OS=Escherichia coli (strain K12) OX=83333 GN=leuS PE=1 SV=2	P07813 Leucine--tRNA ligase OS=Escherichia coli (strain K12) OX=83333 GN=leuS PE=1 SV=2		?		unknown	0	0	0	0	8.881	0	0	0	0	0	0	0	0	0	0	0	0	0	0
117	true	Empty	tr|V8NRR7|V8NRR7_OPHHA tr|V8NRR7|V8NRR7_OPHHA 39S ribosomal protein L16, mitochondrial (Fragment) OS=Ophiophagus hannah OX=8665 GN=MRPL16 PE=4 SV=1	tr|V8NRR7|V8NRR7_OPHHA tr|V8NRR7|V8NRR7_OPHHA 39S ribosomal protein L16, mitochondrial (Fragment) OS=Ophiophagus hannah OX=8665 GN=MRPL16 PE=4 SV=1		?		unknown	0	18.576	24.679	4.5204	0.58556	8.9659	24.748	8.9327	3.8353	21.277	17.371	20.628	5.4275	0	2.4506	12.321	5.0716	4.3637	8.0693
118	true	Empty	tr|V8PJ14|V8PJ14_OPHHA tr|V8PJ14|V8PJ14_OPHHA Renin (Fragment) OS=Ophiophagus hannah OX=8665 GN=Ren1 PE=3 SV=1	tr|V8PJ14|V8PJ14_OPHHA tr|V8PJ14|V8PJ14_OPHHA Renin (Fragment) OS=Ophiophagus hannah OX=8665 GN=Ren1 PE=3 SV=1		?		unknown	5.2566	9.2882	8.9743	13.561	0.39038	7.1727	7.0709	14.292	5.7529	9.6715	3.8602	11.46	16.282	10.498	17.154	9.8568	11.834	10.909	5.3795
119	true	Empty	sp|C0HJM4|VM2_CROSM sp|C0HJM4|VM2_CROSM Disintegrin simusmin OS=Crotalus simus OX=1043007 PE=1 SV=1	sp|C0HJM4|VM2_CROSM sp|C0HJM4|VM2_CROSM Disintegrin simusmin OS=Crotalus simus OX=1043007 PE=1 SV=1		?		unknown	10.513	33.437	20.192	0	0.48797	5.3795	8.8386	19.652	0	11.606	0	0	0	0	0	0	30.43	0	0
120	true	Empty	REVERSE_P32684	REVERSE_P32684		?		unknown	0	0	0	0	1.0735	0	0	0	0	0	0	0	0	0	0	0	0	0	0
121	true	Empty	sp|C0HJP9|PLA23_BOTDP sp|C0HJP9|PLA23_BOTDP Phospholipase A2 3 (Fragments) OS=Bothrops diporus OX=1107943 PE=1 SV=1	sp|C0HJP9|PLA23_BOTDPsp|C0HJP9|PLA23_BOTDP Phospholipase A2 3 (Fragments) OS=Bothrops diporus OX=1107943 PE=1 SV=1		?		unknown	7.0088	1.8576	2.2436	4.5204	0.87835	3.5864	7.0709	1.7865	3.8353	1.9343	11.581	6.8759	10.855	31.493	19.605	9.8568	8.4527	6.5455	16.139
122	true	Empty	tr|T2HS20|T2HS20_PROFL tr|T2HS20|T2HS20_PROFL Peptidase S1 domain-containing protein OS=Protobothrops flavoviridis OX=88087 PE=2 SV=1	tr|T2HS20|T2HS20_PROFL tr|T2HS20|T2HS20_PROFL Peptidase S1 domain-containing protein OS=Protobothrops flavoviridis OX=88087 PE=2 SV=1		?		unknown	7.0088	11.146	4.4871	4.5204	0.48797	1.7932	0	3.5731	1.9176	0	1.9301	6.8759	2.7137	6.2986	4.9013	4.9284	5.0716	4.3637	2.6898
123	true	Empty	GFWW01032371.1.p1 GFWW01032371.1.p1 Uniprot: Venom phosphodiesterase 1; TSANR: Phosphodiesterase; PFAM: Type I phosphodiesterase / nucleotide pyrophosphatase PFAM: Somatomedin B domain PFAM: DNA/RNA non-specific endonuclease	GFWW01032371.1.p1 GFWW01032371.1.p1 Uniprot: Venom phosphodiesterase 1; TSANR: Phosphodiesterase; PFAM: Type I phosphodiesterase / nucleotide pyrophosphatase PFAM: Somatomedin B domain PFAM: DNA/RNA non-specific endonuclease		?		unknown	1.7522	11.146	8.9743	4.5204	0.39038	1.7932	7.0709	5.3596	9.5882	7.7372	11.581	11.46	0	12.597	17.154	0	6.7621	8.7273	8.0693
124	true	Empty	tr|A0A194APD8|A0A194APD8_9SAUR tr|A0A194APD8|A0A194APD8_9SAUR Serine proteinase 10d OS=Agkistrodon piscivorus OX=8715 PE=3 SV=1	tr|A0A194APD8|A0A194APD8_9SAUR tr|A0A194APD8|A0A194APD8_9SAUR Serine proteinase 10d OS=Agkistrodon piscivorus OX=8715 PE=3 SV=1		?		unknown	0	0	6.7307	2.2602	0.097594	0	1.7677	0	3.8353	5.8029	3.8602	0	8.1412	6.2986	9.8025	0	0	2.1818	0
125	true	Empty	REVERSE_CDR_SVMPIII_03	REVERSE_CDR_SVMPIII_03		?	true	unknown	1.7522	1.8576	0	2.2602	5.5629	3.5864	1.7677	1.7865	1.9176	0	0	0	0	0	0	0	0	0	0
126	true	Empty	BJACESS32740_CVF|m.53626_Alpha-2-macroglobulin_OS=Pongo_abelii_GN=A2M_PE=2_SV=1 BJACESS32740_CVF|m.53626_Alpha-2-macroglobulin_OS=Pongo_abelii_GN=A2M_PE=2_SV=1	BJACESS32740_CVF|m.53626_Alpha-2-macroglobulin_OS=Pongo_abelii_GN=A2M_PE=2_SV=1 BJACESS32740_CVF|m.53626_Alpha-2-macroglobulin_OS=Pongo_abelii_GN=A2M_PE=2_SV=1		?		unknown	3.5044	13.003	15.705	2.2602	0.58556	8.9659	10.606	12.506	7.6706	11.606	11.581	16.044	13.569	8.3981	14.704	12.321	1.6905	10.909	8.0693
127	true	Empty	tr|J3RZT5|J3RZT5_CROAD tr|J3RZT5|J3RZT5_CROAD Keratin, type I cytoskeletal 19 OS=Crotalus adamanteus OX=8729 PE=2 SV=1	tr|J3RZT5|J3RZT5_CROAD tr|J3RZT5|J3RZT5_CROAD Keratin, type I cytoskeletal 19 OS=Crotalus adamanteus OX=8729 PE=2 SV=1		?		unknown	10.513	7.4305	4.4871	20.342	0.58556	0	5.3032	7.1462	7.6706	15.474	5.7903	4.584	5.4275	27.294	9.8025	7.3926	5.0716	6.5455	8.0693
128	true	Empty	sp|Q8UUJ2|VSPUI_GLOUS sp|Q8UUJ2|VSPUI_GLOUS Snake venom serine protease ussurin OS=Gloydius ussuriensis OX=35671 PE=2 SV=2	sp|Q8UUJ2|VSPUI_GLOUSsp|Q8UUJ2|VSPUI_GLOUS Snake venom serine protease ussurin OS=Gloydius ussuriensis OX=35671 PE=2 SV=2		?		unknown	3.5044	0	6.7307	6.7806	0.58556	10.759	5.3032	8.9327	11.506	9.6715	11.581	6.8759	8.1412	14.697	14.704	7.3926	20.286	19.636	10.759
129	true	Empty	tr|A0A2D4EYU2|A0A2D4EYU2_MICCO tr|A0A2D4EYU2|A0A2D4EYU2_MICCO Plastocyanin-like domain-containing protein (Fragment) OS=Micrurus corallinus OX=54390 PE=4 SV=1	tr|A0A2D4EYU2|A0A2D4EYU2_MICCO tr|A0A2D4EYU2|A0A2D4EYU2_MICCO Plastocyanin-like domain-containing protein (Fragment) OS=Micrurus corallinus OX=54390 PE=4 SV=1		?		unknown	0	0	4.4871	11.301	0.87835	7.1727	10.606	3.5731	3.8353	3.8686	3.8602	13.752	29.851	14.697	26.957	17.249	5.0716	4.3637	18.828
130	true	Empty	tr|A0A0K8S1K3|A0A0K8S1K3_CROHD tr|A0A0K8S1K3|A0A0K8S1K3_CROHD Hemoglobin subunit rho OS=Crotalus horridus OX=35024 PE=3 SV=1	tr|A0A0K8S1K3|A0A0K8S1K3_CROHD tr|A0A0K8S1K3|A0A0K8S1K3_CROHD Hemoglobin subunit rho OS=Crotalus horridus OX=35024 PE=3 SV=1		?		unknown	10.513	7.4305	0	11.301	0	0	5.3032	28.585	0	9.6715	5.7903	0	0	25.194	2.4506	0	15.215	2.1818	2.6898
131	true	Empty	tr|A0A194ASU5|A0A194ASU5_SISMB tr|A0A194ASU5|A0A194ASU5_SISMB Serine proteinase 12a OS=Sistrurus miliarius barbouri OX=8759 PE=3 SV=1	tr|A0A194ASU5|A0A194ASU5_SISMB tr|A0A194ASU5|A0A194ASU5_SISMB Serine proteinase 12a OS=Sistrurus miliarius barbouri OX=8759 PE=3 SV=1		?		unknown	1.7522	14.861	11.218	15.821	0.58556	14.345	1.7677	1.7865	21.094	1.9343	7.7204	4.584	0	25.194	7.3519	12.321	0	17.455	2.6898
132	true	Empty	tr|T1DMW8|T1DMW8_CROHD tr|T1DMW8|T1DMW8_CROHD Growth/differentiation factor 5-like protein OS=Crotalus horridus OX=35024 PE=2 SV=1	tr|T1DMW8|T1DMW8_CROHD tr|T1DMW8|T1DMW8_CROHD Growth/differentiation factor 5-like protein OS=Crotalus horridus OX=35024 PE=2 SV=1		?		unknown	10.513	1.8576	8.9743	6.7806	0.19519	8.9659	8.8386	1.7865	13.423	11.606	3.8602	6.8759	16.282	6.2986	4.9013	2.4642	5.0716	10.909	16.139
133	true	Empty	P46850 RNA-splicing ligase RtcB OS=Escherichia coli (strain K12) OX=83333 GN=rtcB PE=1 SV=3	P46850 RNA-splicing ligase RtcB OS=Escherichia coli (strain K12) OX=83333 GN=rtcB PE=1 SV=3		?		unknown	0	0	0	0	6.8316	0	0	0	0	0	0	0	0	0	0	0	0	0	0
134	true	Empty	tr|V8PGW5|V8PGW5_OPHHA tr|V8PGW5|V8PGW5_OPHHA Deoxyribonuclease-2-alpha (Fragment) OS=Ophiophagus hannah OX=8665 GN=DNASE2 PE=4 SV=1	tr|V8PGW5|V8PGW5_OPHHA tr|V8PGW5|V8PGW5_OPHHA Deoxyribonuclease-2-alpha (Fragment) OS=Ophiophagus hannah OX=8665 GN=DNASE2 PE=4 SV=1		?		unknown	5.2566	7.4305	8.9743	11.301	0.29278	7.1727	5.3032	7.1462	7.6706	11.606	9.6505	4.584	18.996	12.597	12.253	9.8568	10.143	8.7273	5.3795
135	true	Empty	tr|J3RY45|J3RY45_CROAD tr|J3RY45|J3RY45_CROAD C-type lectin 18 OS=Crotalus adamanteus OX=8729 PE=2 SV=1	tr|J3RY45|J3RY45_CROAD tr|J3RY45|J3RY45_CROAD C-type lectin 18 OS=Crotalus adamanteus OX=8729 PE=2 SV=1		?		unknown	22.779	20.434	0	0	0.48797	5.3795	17.677	14.292	13.423	13.54	11.581	11.46	0	0	0	12.321	0	4.3637	0
136	true	Empty	tr|V8NC43|V8NC43_OPHHA tr|V8NC43|V8NC43_OPHHA Tumor necrosis factor receptor superfamily member 6B (Fragment) OS=Ophiophagus hannah OX=8665 GN=TNFRSF6B PE=4 SV=1	tr|V8NC43|V8NC43_OPHHA tr|V8NC43|V8NC43_OPHHA Tumor necrosis factor receptor superfamily member 6B (Fragment) OS=Ophiophagus hannah OX=8665 GN=TNFRSF6B PE=4 SV=1		?		unknown	3.5044	0	0	6.7806	0	0	0	3.5731	0	0	1.9301	0	0	2.0995	2.4506	0	1.6905	8.7273	8.0693
137	true	Empty	GW582756.1.p1 GW582756.1.p1 Uniprot: Zinc metalloproteinase-disintegrin-like BITM06A; TSANR: BATXSVMPIII28; PFAM: ADAM cysteine-rich	GW582756.1.p1 GW582756.1.p1 Uniprot: Zinc metalloproteinase-disintegrin-like BITM06A; TSANR: BATXSVMPIII28; PFAM: ADAM cysteine-rich		?		unknown	15.77	26.007	4.4871	15.821	0.48797	19.725	17.677	16.079	17.259	25.146	0	0	0	0	0	0	0	0	0
138	true	Empty	tr|A0A2H6N0F2|A0A2H6N0F2_MICLE tr|A0A2H6N0F2|A0A2H6N0F2_MICLE Uncharacterized protein OS=Micrurus lemniscatus carvalhoi OX=129465 PE=3 SV=1	tr|A0A2H6N0F2|A0A2H6N0F2_MICLE tr|A0A2H6N0F2|A0A2H6N0F2_MICLE Uncharacterized protein OS=Micrurus lemniscatus carvalhoi OX=129465 PE=3 SV=1		?		unknown	5.2566	0	0	2.2602	0.39038	14.345	14.142	7.1462	0	13.54	11.581	0	8.1412	12.597	4.9013	9.8568	0	15.273	2.6898
139	true	Empty	P46923 Trimethylamine-N-oxide reductase 2 OS=Escherichia coli (strain K12) OX=83333 GN=torZ PE=1 SV=2	P46923 Trimethylamine-N-oxide reductase 2 OS=Escherichia coli (strain K12) OX=83333 GN=torZ PE=1 SV=2		?		unknown	0	0	0	0	2.4398	0	0	0	0	0	0	0	0	0	0	0	0	0	0
140	true	Empty	tr|A0A346CLZ5|A0A346CLZ5_9SAUR tr|A0A346CLZ5|A0A346CLZ5_9SAUR Vascular endothelial growth factor (Fragment) OS=Ahaetulla prasina OX=499056 PE=2 SV=1	tr|A0A346CLZ5|A0A346CLZ5_9SAUR tr|A0A346CLZ5|A0A346CLZ5_9SAUR Vascular endothelial growth factor (Fragment) OS=Ahaetulla prasina OX=499056 PE=2 SV=1		?		unknown	3.5044	5.5729	0	0	0.29278	1.7932	0	8.9327	3.8353	0	5.7903	2.292	2.7137	4.1991	4.9013	0	8.4527	6.5455	8.0693
141	true	Empty	sp|Q6H3C5|PA2BB_TRIST sp|Q6H3C5|PA2BB_TRIST Basic phospholipase A2 Ts-G6D49 OS=Trimeresurus stejnegeri OX=39682 PE=1 SV=2	sp|Q6H3C5|PA2BB_TRISTsp|Q6H3C5|PA2BB_TRIST Basic phospholipase A2 Ts-G6D49 OS=Trimeresurus stejnegeri OX=39682 PE=1 SV=2		?		unknown	8.761	9.2882	8.9743	4.5204	0.29278	3.5864	0	10.719	7.6706	0	15.441	2.292	2.7137	2.0995	0	9.8568	10.143	10.909	0
142	true	Empty	tr|T1E3Z0|T1E3Z0_CROHD tr|T1E3Z0|T1E3Z0_CROHD C-type lectin 11a OS=Crotalus horridus OX=35024 PE=2 SV=1	tr|T1E3Z0|T1E3Z0_CROHD tr|T1E3Z0|T1E3Z0_CROHD C-type lectin 11a OS=Crotalus horridus OX=35024 PE=2 SV=1		?		unknown	12.265	7.4305	4.4871	2.2602	0.58556	8.9659	7.0709	5.3596	7.6706	11.606	11.581	16.044	0	2.0995	4.9013	12.321	6.7621	6.5455	8.0693
143	true	Empty	tr|A0A2I7YS26|A0A2I7YS26_CROAT tr|A0A2I7YS26|A0A2I7YS26_CROAT Serine endopeptidase OS=Crotalus atrox OX=8730 PE=2 SV=1	tr|A0A2I7YS26|A0A2I7YS26_CROAT tr|A0A2I7YS26|A0A2I7YS26_CROAT Serine endopeptidase OS=Crotalus atrox OX=8730 PE=2 SV=1		?		unknown	7.0088	13.003	4.4871	2.2602	0.39038	8.9659	3.5354	8.9327	5.7529	11.606	7.7204	9.1679	0	2.0995	24.506	9.8568	10.143	8.7273	13.449
144	true	Empty	REVERSE_P37095	REVERSE_P37095		?		unknown	0	0	0	0	6.6364	0	0	0	0	0	0	0	0	0	0	0	0	0	0
145	true	Empty	REVERSE_P60422	REVERSE_P60422		?		unknown	0	0	0	0	5.758	0	0	0	0	0	0	0	0	0	0	0	0	0	0
146	true	Empty	tr|J3S4B4|J3S4B4_CROAD tr|J3S4B4|J3S4B4_CROAD Epididymal secretory protein E1-like protein OS=Crotalus adamanteus OX=8729 PE=2 SV=1	tr|J3S4B4|J3S4B4_CROAD tr|J3S4B4|J3S4B4_CROAD Epididymal secretory protein E1-like protein OS=Crotalus adamanteus OX=8729 PE=2 SV=1		?		unknown	3.5044	1.8576	4.4871	0	0.48797	0	1.7677	5.3596	5.7529	3.8686	7.7204	9.1679	10.855	4.1991	2.4506	4.9284	3.3811	2.1818	0
147	true	Empty	tr|A0A2D4Q6R4|A0A2D4Q6R4_MICSU tr|A0A2D4Q6R4|A0A2D4Q6R4_MICSU Thioredoxin domain-containing protein OS=Micrurus surinamensis OX=129470 PE=4 SV=1	tr|A0A2D4Q6R4|A0A2D4Q6R4_MICSU tr|A0A2D4Q6R4|A0A2D4Q6R4_MICSU Thioredoxin domain-containing protein OS=Micrurus surinamensis OX=129470 PE=4 SV=1		?		unknown	1.7522	0	4.4871	2.2602	0.58556	0	5.3032	0	0	3.8686	21.231	11.46	24.424	16.796	19.605	4.9284	0	8.7273	10.759
148	true	Empty	tr|E3UJL6|E3UJL6_BOTNU tr|E3UJL6|E3UJL6_BOTNU MP_IIb2 SVMP (Fragment) OS=Bothrops neuwiedi OX=95648 PE=2 SV=1	tr|E3UJL6|E3UJL6_BOTNU tr|E3UJL6|E3UJL6_BOTNU MP_IIb2 SVMP (Fragment) OS=Bothrops neuwiedi OX=95648 PE=2 SV=1		?		unknown	8.761	9.2882	15.705	0	0.78075	7.1727	8.8386	8.9327	7.6706	0	0	2.292	2.7137	2.0995	4.9013	2.4642	6.7621	8.7273	0
149	true	Empty	sp|Q800C3|PA2AF_CROVV sp|Q800C3|PA2AF_CROVV Acidic phospholipase A2 Cvv-E6f OS=Crotalus viridis viridis OX=8742 PE=1 SV=1	sp|Q800C3|PA2AF_CROVVsp|Q800C3|PA2AF_CROVV Acidic phospholipase A2 Cvv-E6f OS=Crotalus viridis viridis OX=8742 PE=1 SV=1		?		unknown	7.0088	5.5729	13.461	11.301	0.19519	5.3795	0	7.1462	17.259	0	7.7204	2.292	0	14.697	2.4506	4.9284	11.834	4.3637	5.3795
150	true	Empty	tr|A0A077LA53|A0A077LA53_PROEL tr|A0A077LA53|A0A077LA53_PROEL Metalloprotease P-IIIc (Fragment) OS=Protobothrops elegans OX=88086 PE=2 SV=1	tr|A0A077LA53|A0A077LA53_PROEL tr|A0A077LA53|A0A077LA53_PROEL Metalloprotease P-IIIc (Fragment) OS=Protobothrops elegans OX=88086 PE=2 SV=1		?		unknown	0	3.7153	6.7307	6.7806	0.29278	0	5.3032	7.1462	5.7529	0	0	4.584	10.855	10.498	9.8025	9.8568	5.0716	8.7273	2.6898
151	true	Empty	tr|A0A2I7YS89|A0A2I7YS89_9SAUR tr|A0A2I7YS89|A0A2I7YS89_9SAUR Serine endopeptidase OS=Crotalus scutulatus OX=8737 PE=2 SV=1	tr|A0A2I7YS89|A0A2I7YS89_9SAUR tr|A0A2I7YS89|A0A2I7YS89_9SAUR Serine endopeptidase OS=Crotalus scutulatus OX=8737 PE=2 SV=1		?		unknown	1.7522	0	13.461	15.821	0.78075	3.5864	5.3032	1.7865	5.7529	1.9343	5.7903	4.584	24.424	4.1991	12.253	7.3926	16.905	6.5455	5.3795
152	true	Empty	sp|P0DI84|OXLA_VIPAA sp|P0DI84|OXLA_VIPAA L-amino-acid oxidase OS=Vipera ammodytes ammodytes OX=8705 PE=1 SV=1	sp|P0DI84|OXLA_VIPAA sp|P0DI84|OXLA_VIPAA L-amino-acid oxidase OS=Vipera ammodytes ammodytes OX=8705 PE=1 SV=1		?		unknown	1.7522	3.7153	0	0	0.68316	5.3795	15.909	10.719	13.423	19.343	0	0	0	0	0	0	0	0	0
153	true	Empty	BJACESS09343|m.16926_Aminopeptidase_N_OS=Bos_taurus_GN=ANPEP_PE=2_SV=4 BJACESS09343|m.16926_Aminopeptidase_N_OS=Bos_taurus_GN=ANPEP_PE=2_SV=4	BJACESS09343|m.16926_Aminopeptidase_N_OS=Bos_taurus_GN=ANPEP_PE=2_SV=4 BJACESS09343|m.16926_Aminopeptidase_N_OS=Bos_taurus_GN=ANPEP_PE=2_SV=4		?		unknown	0	9.2882	13.461	6.7806	0.68316	7.1727	7.0709	3.5731	13.423	11.606	9.6505	11.46	8.1412	10.498	14.704	4.9284	6.7621	4.3637	5.3795
154	true	Empty	tr|W8E7D1|W8E7D1_MACLB tr|W8E7D1|W8E7D1_MACLB Phosphodiesterase OS=Macrovipera lebetina OX=8709 PE=2 SV=1	tr|W8E7D1|W8E7D1_MACLB tr|W8E7D1|W8E7D1_MACLB Phosphodiesterase OS=Macrovipera lebetina OX=8709 PE=2 SV=1		?		unknown	0	13.003	17.949	0	0.68316	7.1727	0	12.506	11.506	0	1.9301	6.8759	5.4275	8.3981	9.8025	7.3926	13.524	21.818	2.6898
155	true	Empty	tr|A0A2D4Q0S9|A0A2D4Q0S9_MICSU tr|A0A2D4Q0S9|A0A2D4Q0S9_MICSU Angiotensin-converting enzyme (Fragment) OS=Micrurus surinamensis OX=129470 PE=3 SV=1	tr|A0A2D4Q0S9|A0A2D4Q0S9_MICSU tr|A0A2D4Q0S9|A0A2D4Q0S9_MICSU Angiotensin-converting enzyme (Fragment) OS=Micrurus surinamensis OX=129470 PE=3 SV=1		?		unknown	3.5044	3.7153	15.705	4.5204	0.78075	3.5864	5.3032	7.1462	7.6706	7.7372	9.6505	13.752	5.4275	6.2986	9.8025	12.321	8.4527	4.3637	8.0693
156	true	Empty	tr|A0A1W7RDB1|A0A1W7RDB1_AGKCO tr|A0A1W7RDB1|A0A1W7RDB1_AGKCO Sialate O-acetylesterase-like protein OS=Agkistrodon contortrix contortrix OX=8713 PE=4 SV=1	tr|A0A1W7RDB1|A0A1W7RDB1_AGKCO tr|A0A1W7RDB1|A0A1W7RDB1_AGKCO Sialate O-acetylesterase-like protein OS=Agkistrodon contortrix contortrix OX=8713 PE=4 SV=1		?		unknown	3.5044	1.8576	4.4871	9.0408	0.29278	1.7932	10.606	5.3596	7.6706	7.7372	11.581	9.1679	18.996	12.597	9.8025	4.9284	8.4527	10.909	8.0693
157	true	Empty	tr|A0A2D4IXU9|A0A2D4IXU9_MICLE tr|A0A2D4IXU9|A0A2D4IXU9_MICLE Uncharacterized protein (Fragment) OS=Micrurus lemniscatus lemniscatus OX=129467 PE=4 SV=1 : tr|A0A2D4IXV6|A0A2D4IXV6_MICLE Laminin N-terminal domain-containing protein (Fragment) OS=Micrurus lemniscatus lemniscatus OX=129467 PE=4 SV=1	tr|A0A2D4IXU9|A0A2D4IXU9_MICLE tr|A0A2D4IXU9|A0A2D4IXU9_MICLE Uncharacterized protein (Fragment) OS=Micrurus lemniscatus lemniscatus OX=129467 PE=4 SV=1 : tr|A0A2D4IXV6|A0A2D4IXV6_MICLE Laminin N-terminal domain-containing protein (Fragment) OS=Micrurus lemniscatus lemniscatus OX=129467 PE=4 SV=1		?		unknown	0	1.8576	6.7307	9.0408	0.19519	1.7932	1.7677	0	1.9176	0	3.8602	6.8759	2.7137	0	9.8025	7.3926	11.834	17.455	0
158	true	Empty	tr|A0A0K8RSA5|A0A0K8RSA5_CROHD tr|A0A0K8RSA5|A0A0K8RSA5_CROHD Phospholipase A2 2b OS=Crotalus horridus OX=35024 PE=3 SV=1	tr|A0A0K8RSA5|A0A0K8RSA5_CROHD tr|A0A0K8RSA5|A0A0K8RSA5_CROHD Phospholipase A2 2b OS=Crotalus horridus OX=35024 PE=3 SV=1		?		unknown	3.5044	3.7153	6.7307	4.5204	0.29278	0	0	1.7865	5.7529	0	1.9301	6.8759	8.1412	27.294	7.3519	7.3926	6.7621	4.3637	0
159	true	Empty	REVERSE_P37637	REVERSE_P37637		?		unknown	0	0	0	0	2.9278	0	0	0	0	0	0	0	0	0	0	0	0	0	0
160	true	Empty	P0AFL9 Intermembrane transport protein PqiA OS=Escherichia coli (strain K12) OX=83333 GN=pqiA PE=1 SV=1	P0AFL9 Intermembrane transport protein PqiA OS=Escherichia coli (strain K12) OX=83333 GN=pqiA PE=1 SV=1		?		unknown	0	0	0	0	6.734	0	0	0	0	0	0	0	0	0	0	0	0	0	0
161	true	Empty	tr|T1DJP3|T1DJP3_CROHD tr|T1DJP3|T1DJP3_CROHD Phospholipase A2 inhibitor subunit gamma B-like protein OS=Crotalus horridus OX=35024 PE=2 SV=1	tr|T1DJP3|T1DJP3_CROHD tr|T1DJP3|T1DJP3_CROHD Phospholipase A2 inhibitor subunit gamma B-like protein OS=Crotalus horridus OX=35024 PE=2 SV=1		?		unknown	3.5044	0	4.4871	4.5204	0.48797	7.1727	3.5354	3.5731	5.7529	9.6715	13.511	6.8759	18.996	6.2986	12.253	7.3926	3.3811	0	16.139
162	true	Empty	REVERSE_P37747	REVERSE_P37747		?		unknown	0	0	0	0	0.48797	0	0	0	0	0	0	0	0	0	0	0	0	0	0
163	true	Empty	tr|A0A194AQ09|A0A194AQ09_SISMB tr|A0A194AQ09|A0A194AQ09_SISMB Serine proteinase 11 OS=Sistrurus miliarius barbouri OX=8759 PE=3 SV=1	tr|A0A194AQ09|A0A194AQ09_SISMB tr|A0A194AQ09|A0A194AQ09_SISMB Serine proteinase 11 OS=Sistrurus miliarius barbouri OX=8759 PE=3 SV=1		?		unknown	5.2566	1.8576	6.7307	0	0.29278	8.9659	7.0709	1.7865	7.6706	5.8029	3.8602	2.292	18.996	10.498	12.253	4.9284	8.4527	10.909	0
164	true	Empty	BJACESS03549_CTL|m.5929_Snaclec_anticoagulant_protein_subunit_B_OS=Deinagkistrodon_acutus_PE=1_SV=1	BJACESS03549_CTL|m.5929_Snaclec_anticoagulant_protein_subunit_B_OS=Deinagkistrodon_acutus_PE=1_SV=1		20 kDa		unknown	14.018	11.146	13.461	2.2602	0.29278	10.759	5.3032	7.1462	5.7529	3.8686	7.7204	9.1679	2.7137	0	2.4506	14.785	6.7621	0	8.0693
165	true	Empty	tr|Q2QA03|Q2QA03_CRODD tr|Q2QA03|Q2QA03_CRODD Metalloproteinase P-II OS=Crotalus durissus durissus OX=31150 PE=2 SV=1	tr|Q2QA03|Q2QA03_CRODD tr|Q2QA03|Q2QA03_CRODD Metalloproteinase P-II OS=Crotalus durissus durissus OX=31150 PE=2 SV=1		?		unknown	15.77	13.003	49.358	0	0.29278	5.3795	1.7677	14.292	0	1.9343	0	0	0	0	0	0	37.192	0	0
166	true	Empty	REVERSE_P69441	REVERSE_P69441		?		unknown	0	0	0	0	6.246	0	0	0	0	0	0	0	0	0	0	0	0	0	0
167	true	Empty	tr|J3RZN4|J3RZN4_CROAD tr|J3RZN4|J3RZN4_CROAD 78 kDa glucose-regulated protein OS=Crotalus adamanteus OX=8729 PE=2 SV=1	tr|J3RZN4|J3RZN4_CROAD tr|J3RZN4|J3RZN4_CROAD 78 kDa glucose-regulated protein OS=Crotalus adamanteus OX=8729 PE=2 SV=1		?		unknown	8.761	13.003	11.218	6.7806	0.48797	1.7932	0	5.3596	0	0	13.511	6.8759	5.4275	8.3981	9.8025	12.321	10.143	19.636	10.759
168	true	Empty	REVERSE_P00961	REVERSE_P00961		?		unknown	0	0	0	0	3.7086	0	0	0	0	0	0	0	0	0	0	0	0	0	0
169	true	Empty	tr|A0A2H4N3D5|A0A2H4N3D5_BOTMO tr|A0A2H4N3D5|A0A2H4N3D5_BOTMO Cysteine-rich Venom Protein Moojin (Fragment) OS=Bothrops moojeni OX=98334 PE=2 SV=1	tr|A0A2H4N3D5|A0A2H4N3D5_BOTMO tr|A0A2H4N3D5|A0A2H4N3D5_BOTMO Cysteine-rich Venom Protein Moojin (Fragment) OS=Bothrops moojeni OX=98334 PE=2 SV=1		?		unknown	7.0088	9.2882	4.4871	11.301	0.29278	5.3795	1.7677	3.5731	7.6706	7.7372	5.7903	6.8759	8.1412	10.498	12.253	7.3926	5.0716	10.909	2.6898
170	true	Empty	REVERSE_P16700	REVERSE_P16700		?		unknown	0	0	0	0	4.3917	0	0	0	0	0	0	0	0	0	0	0	0	0	0
171	true	Empty	tr|A0A2H6NCX1|A0A2H6NCX1_MICLE tr|A0A2H6NCX1|A0A2H6NCX1_MICLE IF rod domain-containing protein (Fragment) OS=Micrurus lemniscatus carvalhoi OX=129465 PE=3 SV=1	tr|A0A2H6NCX1|A0A2H6NCX1_MICLE tr|A0A2H6NCX1|A0A2H6NCX1_MICLE IF rod domain-containing protein (Fragment) OS=Micrurus lemniscatus carvalhoi OX=129465 PE=3 SV=1		?		unknown	7.0088	1.8576	2.2436	15.821	0.097594	0	5.3032	7.1462	5.7529	7.7372	9.6505	2.292	2.7137	18.896	12.253	9.8568	6.7621	8.7273	8.0693
172	true	Empty	tr|A0A346CM44|A0A346CM44_9SAUR tr|A0A346CM44|A0A346CM44_9SAUR Metalloproteinase 17 (Fragment) OS=Ahaetulla prasina OX=499056 PE=2 SV=1	tr|A0A346CM44|A0A346CM44_9SAUR tr|A0A346CM44|A0A346CM44_9SAUR Metalloproteinase 17 (Fragment) OS=Ahaetulla prasina OX=499056 PE=2 SV=1		?		unknown	0	1.8576	2.2436	4.5204	0.19519	3.5864	5.3032	1.7865	7.6706	5.8029	0	0	0	2.0995	4.9013	0	0	0	0
173	true	Empty	tr|A0A194ATS5|A0A194ATS5_SISMB tr|A0A194ATS5|A0A194ATS5_SISMB Metalloproteinase type III 5a OS=Sistrurus miliarius barbouri OX=8759 PE=3 SV=1	tr|A0A194ATS5|A0A194ATS5_SISMB tr|A0A194ATS5|A0A194ATS5_SISMB Metalloproteinase type III 5a OS=Sistrurus miliarius barbouri OX=8759 PE=3 SV=1		?		unknown	5.2566	3.7153	4.4871	6.7806	0.29278	12.552	0	0	3.8353	5.8029	3.8602	6.8759	0	8.3981	2.4506	9.8568	5.0716	6.5455	5.3795
174	true	Empty	tr|V8ND09|V8ND09_OPHHA tr|V8ND09|V8ND09_OPHHA Alpha-fetoprotein (Fragment) OS=Ophiophagus hannah OX=8665 GN=AFP PE=4 SV=1	tr|V8ND09|V8ND09_OPHHA tr|V8ND09|V8ND09_OPHHA Alpha-fetoprotein (Fragment) OS=Ophiophagus hannah OX=8665 GN=AFP PE=4 SV=1		?		unknown	0	0	2.2436	9.0408	0.19519	1.7932	3.5354	5.3596	0	3.8686	5.7903	0	5.4275	6.2986	4.9013	4.9284	5.0716	6.5455	2.6898
175	true	Empty	BJACESS02076_SVMP|m.3248_Zinc_metalloproteinase-disintegrin-like_jararhagin_(Fragment)_OS=Bothrops_jararaca_PE=1_SV=1	BJACESS02076_SVMP|m.3248_Zinc_metalloproteinase-disintegrin-like_jararhagin_(Fragment)_OS=Bothrops_jararaca_PE=1_SV=1		25 kDa		unknown	8.761	3.7153	8.9743	2.2602	0.097594	5.3795	1.7677	3.5731	1.9176	0	0	0	5.4275	4.1991	0	0	1.6905	2.1818	0
176	true	Empty	tr|A0A0H3U1W5|A0A0H3U1W5_9SAUR tr|A0A0H3U1W5|A0A0H3U1W5_9SAUR Phospholipase A2 OS=Ovophis makazayazaya OX=699371 PE=3 SV=1	tr|A0A0H3U1W5|A0A0H3U1W5_9SAUR tr|A0A0H3U1W5|A0A0H3U1W5_9SAUR Phospholipase A2 OS=Ovophis makazayazaya OX=699371 PE=3 SV=1		?		unknown	17.522	11.146	0	0	0.48797	14.345	0	21.438	9.5882	0	1.9301	6.8759	0	0	0	7.3926	18.596	17.455	0
177	true	Empty	tr|T1DGZ4|T1DGZ4_CROHD tr|T1DGZ4|T1DGZ4_CROHD Snake venom vascular endothelial growth factor OS=Crotalus horridus OX=35024 PE=2 SV=1	tr|T1DGZ4|T1DGZ4_CROHD tr|T1DGZ4|T1DGZ4_CROHD Snake venom vascular endothelial growth factor OS=Crotalus horridus OX=35024 PE=2 SV=1		?		unknown	5.2566	3.7153	8.9743	11.301	0.68316	8.9659	3.5354	3.5731	3.8353	5.8029	7.7204	4.584	8.1412	6.2986	4.9013	4.9284	8.4527	8.7273	16.139
178	true	Empty	tr|F2Q6E6|F2Q6E6_CROHD tr|F2Q6E6|F2Q6E6_CROHD Cysteine-rich seceretory protein Ch-CRPKb (Fragment) OS=Crotalus horridus OX=35024 PE=2 SV=1	tr|F2Q6E6|F2Q6E6_CROHD tr|F2Q6E6|F2Q6E6_CROHD Cysteine-rich seceretory protein Ch-CRPKb (Fragment) OS=Crotalus horridus OX=35024 PE=2 SV=1		?		unknown	15.77	13.003	8.9743	40.684	0	0	0	1.7865	5.7529	0	0	2.292	2.7137	6.2986	4.9013	4.9284	6.7621	6.5455	5.3795
179	true	Empty	P0AED5 Response regulator UvrY OS=Escherichia coli (strain K12) OX=83333 GN=uvrY PE=1 SV=1	P0AED5 Response regulator UvrY OS=Escherichia coli (strain K12) OX=83333 GN=uvrY PE=1 SV=1		?		unknown	0	0	0	0	5.0749	0	0	0	0	0	0	0	0	0	0	0	0	0	0
180	true	Empty	tr|A0A2D4IH93|A0A2D4IH93_MICLE tr|A0A2D4IH93|A0A2D4IH93_MICLE Uncharacterized protein (Fragment) OS=Micrurus lemniscatus lemniscatus OX=129467 PE=4 SV=1	tr|A0A2D4IH93|A0A2D4IH93_MICLE tr|A0A2D4IH93|A0A2D4IH93_MICLE Uncharacterized protein (Fragment) OS=Micrurus lemniscatus lemniscatus OX=129467 PE=4 SV=1		?		unknown	1.7522	1.8576	8.9743	6.7806	0.48797	1.7932	5.3032	5.3596	5.7529	5.8029	5.7903	6.8759	10.855	4.1991	9.8025	7.3926	8.4527	13.091	5.3795
181	true	Empty	tr|A0A2D4P344|A0A2D4P344_MICSU tr|A0A2D4P344|A0A2D4P344_MICSU IF rod domain-containing protein (Fragment) OS=Micrurus surinamensis OX=129470 PE=3 SV=1	tr|A0A2D4P344|A0A2D4P344_MICSU tr|A0A2D4P344|A0A2D4P344_MICSU IF rod domain-containing protein (Fragment) OS=Micrurus surinamensis OX=129470 PE=3 SV=1		?		unknown	5.2566	5.5729	2.2436	15.821	0.48797	3.5864	5.3032	5.3596	5.7529	13.54	5.7903	4.584	5.4275	14.697	4.9013	4.9284	3.3811	6.5455	8.0693
182	true	Empty	REVERSE_P38051	REVERSE_P38051		?		unknown	0	0	0	0	5.1725	0	0	0	0	0	0	0	0	0	0	0	0	0	0
183	true	Empty	BJACESS15153_SVSP|m.26987_Snake_venom_serine_protease_salmonase_OS=Gloydius_brevicaudus_PE=2_SV=1	BJACESS15153_SVSP|m.26987_Snake_venom_serine_protease_salmonase_OS=Gloydius_brevicaudus_PE=2_SV=1		25 kDa		unknown	1.7522	0	6.7307	11.301	0.39038	3.5864	0	1.7865	3.8353	3.8686	13.511	2.292	5.4275	6.2986	4.9013	4.9284	6.7621	4.3637	5.3795
184	true	Empty	tr|A0A194ASI8|A0A194ASI8_SISTE tr|A0A194ASI8|A0A194ASI8_SISTE Metalloproteinase type III 7 OS=Sistrurus tergeminus OX=8757 PE=3 SV=1	tr|A0A194ASI8|A0A194ASI8_SISTE tr|A0A194ASI8|A0A194ASI8_SISTE Metalloproteinase type III 7 OS=Sistrurus tergeminus OX=8757 PE=3 SV=1		?		unknown	3.5044	1.8576	4.4871	0	0.097594	3.5864	3.5354	0	0	3.8686	0	0	0	0	0	0	3.3811	0	0
185	true	Empty	P46889 DNA translocase FtsK OS=Escherichia coli (strain K12) OX=83333 GN=ftsK PE=1 SV=2	P46889 DNA translocase FtsK OS=Escherichia coli (strain K12) OX=83333 GN=ftsK PE=1 SV=2		?		unknown	0	0	0	0	4.8797	0	0	0	0	0	0	0	0	0	0	0	0	0	0
186	true	Empty	P16431 Formate hydrogenlyase subunit 5 OS=Escherichia coli (strain K12) OX=83333 GN=hycE PE=1 SV=1	P16431 Formate hydrogenlyase subunit 5 OS=Escherichia coli (strain K12) OX=83333 GN=hycE PE=1 SV=1		?		unknown	0	0	0	0	5.3677	0	0	0	0	0	0	0	0	0	0	0	0	0	0
187	true	Empty	tr|V8N9I0|V8N9I0_OPHHA tr|V8N9I0|V8N9I0_OPHHA Alpha-2-macroglobulin (Fragment) OS=Ophiophagus hannah OX=8665 GN=A2M PE=4 SV=1	tr|V8N9I0|V8N9I0_OPHHA tr|V8N9I0|V8N9I0_OPHHA Alpha-2-macroglobulin (Fragment) OS=Ophiophagus hannah OX=8665 GN=A2M PE=4 SV=1		?		unknown	0	0	0	0	0.19519	10.759	15.909	5.3596	0	15.474	3.8602	0	37.992	16.796	12.253	0	0	0	0
188	true	Empty	P63284 Chaperone protein ClpB OS=Escherichia coli (strain K12) OX=83333 GN=clpB PE=1 SV=1	P63284 Chaperone protein ClpB OS=Escherichia coli (strain K12) OX=83333 GN=clpB PE=1 SV=1		?		unknown	0	0	0	0	2.4398	0	0	0	0	0	0	0	0	0	0	0	0	0	0
189	true	Empty	REVERSE_P77398	REVERSE_P77398		?		unknown	0	0	0	0	2.5374	0	0	0	0	0	0	0	0	0	0	0	0	0	0
190	true	Empty	REVERSE_CDR_PLA_04	REVERSE_CDR_PLA_04		?		unknown	0	0	0	0	4.0014	0	0	0	0	0	0	0	0	0	0	0	0	0	0
191	true	Empty	REVERSE_P03024	REVERSE_P03024		?		unknown	0	0	0	0	0.48797	0	0	0	0	0	0	0	0	0	0	0	0	0	0
192	true	Empty	REVERSE_P0ABR5	REVERSE_P0ABR5		?		unknown	0	0	0	0	4.8797	0	0	0	0	0	0	0	0	0	0	0	0	0	0
193	true	Empty	tr|V8P8L1|V8P8L1_OPHHA tr|V8P8L1|V8P8L1_OPHHA Keratin, type I cytoskeletal 19 (Fragment) OS=Ophiophagus hannah OX=8665 GN=KRT19 PE=3 SV=1	tr|V8P8L1|V8P8L1_OPHHA tr|V8P8L1|V8P8L1_OPHHA Keratin, type I cytoskeletal 19 (Fragment) OS=Ophiophagus hannah OX=8665 GN=KRT19 PE=3 SV=1		?		unknown	1.7522	1.8576	0	13.561	0.097594	0	5.3032	5.3596	3.8353	3.8686	1.9301	2.292	0	6.2986	0	2.4642	3.3811	6.5455	5.3795
194	true	Empty	tr|J3S8R2|J3S8R2_CROAD tr|J3S8R2|J3S8R2_CROAD Fibulin-1 OS=Crotalus adamanteus OX=8729 PE=2 SV=1	tr|J3S8R2|J3S8R2_CROAD tr|J3S8R2|J3S8R2_CROAD Fibulin-1 OS=Crotalus adamanteus OX=8729 PE=2 SV=1		?		unknown	3.5044	0	0	6.7806	0.19519	0	3.5354	0	1.9176	3.8686	1.9301	2.292	0	10.498	7.3519	2.4642	10.143	4.3637	2.6898
195	true	Empty	tr|A0A1W7REY4|A0A1W7REY4_AGKCO tr|A0A1W7REY4|A0A1W7REY4_AGKCO Protein disulfide-isomerase OS=Agkistrodon contortrix contortrix OX=8713 PE=3 SV=1	tr|A0A1W7REY4|A0A1W7REY4_AGKCO tr|A0A1W7REY4|A0A1W7REY4_AGKCO Protein disulfide-isomerase OS=Agkistrodon contortrix contortrix OX=8713 PE=3 SV=1		?		unknown	3.5044	1.8576	20.192	0	0	1.7932	0	3.5731	1.9176	0	0	2.292	0	10.498	7.3519	12.321	6.7621	13.091	8.0693
196	true	Empty	tr|A0A0B8RXE4|A0A0B8RXE4_BOIIR tr|A0A0B8RXE4|A0A0B8RXE4_BOIIR Junction plakoglobin OS=Boiga irregularis OX=92519 PE=4 SV=1	tr|A0A0B8RXE4|A0A0B8RXE4_BOIIR tr|A0A0B8RXE4|A0A0B8RXE4_BOIIR Junction plakoglobin OS=Boiga irregularis OX=92519 PE=4 SV=1		?		unknown	0	3.7153	0	20.342	0.29278	0	0	3.5731	13.423	9.6715	1.9301	0	0	27.294	0	0	3.3811	4.3637	0
197	true	Empty	P33667 tRNA 2-selenouridine synthase OS=Escherichia coli (strain K12) OX=83333 GN=selU PE=1 SV=2	P33667 tRNA 2-selenouridine synthase OS=Escherichia coli (strain K12) OX=83333 GN=selU PE=1 SV=2		?		unknown	0	0	0	0	0.29278	0	0	0	0	0	0	0	0	0	0	0	0	0	0
198	true	Empty	tr|A0A2D4P017|A0A2D4P017_MICSU tr|A0A2D4P017|A0A2D4P017_MICSU SASA domain-containing protein (Fragment) OS=Micrurus surinamensis OX=129470 PE=4 SV=1	tr|A0A2D4P017|A0A2D4P017_MICSU tr|A0A2D4P017|A0A2D4P017_MICSU SASA domain-containing protein (Fragment) OS=Micrurus surinamensis OX=129470 PE=4 SV=1		?		unknown	3.5044	5.5729	2.2436	2.2602	0.29278	7.1727	3.5354	5.3596	5.7529	5.8029	1.9301	4.584	16.282	2.0995	4.9013	2.4642	6.7621	6.5455	5.3795
199	true	Empty	tr|A0A2D4ICY4|A0A2D4ICY4_MICLE tr|A0A2D4ICY4|A0A2D4ICY4_MICLE ERAP1_C domain-containing protein (Fragment) OS=Micrurus lemniscatus lemniscatus OX=129467 PE=4 SV=1	tr|A0A2D4ICY4|A0A2D4ICY4_MICLE tr|A0A2D4ICY4|A0A2D4ICY4_MICLE ERAP1_C domain-containing protein (Fragment) OS=Micrurus lemniscatus lemniscatus OX=129467 PE=4 SV=1		?		unknown	3.5044	5.5729	4.4871	9.0408	0.29278	5.3795	3.5354	5.3596	5.7529	3.8686	5.7903	2.292	2.7137	4.1991	2.4506	4.9284	6.7621	4.3637	5.3795
200	true	Empty	tr|A0A2D4PXP4|A0A2D4PXP4_MICSU tr|A0A2D4PXP4|A0A2D4PXP4_MICSU Uncharacterized protein (Fragment) OS=Micrurus surinamensis OX=129470 PE=4 SV=1 : tr|A0A2D4L0V7|A0A2D4L0V7_9SAUR Uncharacterized protein (Fragment) OS=Micrurus paraensis OX=1970185 PE=4 SV=1 : tr|A0A2D4PXI3|A0A2D4PXI3_MICSU Uncharacterized protein (Fragment) OS=Micrurus surinamensis OX=129470 PE=4 SV=1 : tr|A0A2D4PZB5|A0A2D4PZB5_MICSU …	tr|A0A2D4PXP4|A0A2D4PXP4_MICSU tr|A0A2D4PXP4|A0A2D4PXP4_MICSU Uncharacterized protein (Fragment) OS=Micrurus surinamensis OX=129470 PE=4 SV=1 : tr|A0A2D4L0V7|A0A2D4L0V7_9SAUR Uncharacterized protein (Fragment) OS=Micrurus paraensis OX=1970185 PE=4 SV=1 : tr|A0A2D4PXI3|A0A2D4PXI3_MICSU Uncharacterized protein (Fragment) OS=Micrurus surinamensis OX=129470 PE=4 SV=1 : tr|A0A2D4PZB5|A0A2D4PZB5_MICSU …		?		unknown	0	0	4.4871	4.5204	0.39038	0	0	0	0	0	0	13.752	0	18.896	19.605	7.3926	8.4527	19.636	18.828
201	true	Empty	sp|O93516|VM2S2_GLOBR sp|O93516|VM2S2_GLOBR Zinc metalloproteinase/disintegrin (Fragment) OS=Gloydius brevicaudus OX=259325 PE=2 SV=1	sp|O93516|VM2S2_GLOBRsp|O93516|VM2S2_GLOBR Zinc metalloproteinase/disintegrin (Fragment) OS=Gloydius brevicaudus OX=259325 PE=2 SV=1		?		unknown	14.018	18.576	17.949	0	0.097594	10.759	1.7677	16.079	0	3.8686	0	0	0	0	0	0	8.4527	0	0
202	true	Empty	P0ACV2 Lipid A biosynthesis palmitoleoyltransferase OS=Escherichia coli (strain K12) OX=83333 GN=lpxP PE=1 SV=1	P0ACV2 Lipid A biosynthesis palmitoleoyltransferase OS=Escherichia coli (strain K12) OX=83333 GN=lpxP PE=1 SV=1		?		unknown	0	0	0	0	3.7086	0	0	0	0	0	0	0	0	0	0	0	0	0	0
203	true	Empty	REVERSE_P33602	REVERSE_P33602		?		unknown	0	0	0	0	2.9278	0	0	0	0	0	0	0	0	0	0	0	0	0	0
204	true	Empty	BJACESS25523_CVF|m.43155_Pregnancy_zone_protein_OS=Homo_sapiens_GN=PZP_PE=1_SV=4	BJACESS25523_CVF|m.43155_Pregnancy_zone_protein_OS=Homo_sapiens_GN=PZP_PE=1_SV=4	PZP_PE	39 kDa		unknown	0	3.7153	4.4871	0	0.29278	3.5864	5.3032	1.7865	0	7.7372	3.8602	11.46	2.7137	2.0995	0	2.4642	1.6905	4.3637	5.3795
205	true	Empty	tr|A0A1J0R081|A0A1J0R081_CROAT tr|A0A1J0R081|A0A1J0R081_CROAT Phospholipase A2, group IIG, acidic-Pla2-gA1-prime OS=Crotalus atrox OX=8730 GN=Pla2g2gA1-prime PE=3 SV=1	tr|A0A1J0R081|A0A1J0R081_CROAT tr|A0A1J0R081|A0A1J0R081_CROAT Phospholipase A2, group IIG, acidic-Pla2-gA1-prime OS=Crotalus atrox OX=8730 GN=Pla2g2gA1-prime PE=3 SV=1		?		unknown	0	0	15.705	0	0.58556	5.3795	0	0	1.9176	0	9.6505	16.044	24.424	12.597	7.3519	9.8568	10.143	0	5.3795
206	true	Empty	P30958 Transcription-repair-coupling factor OS=Escherichia coli (strain K12) OX=83333 GN=mfd PE=1 SV=2	P30958 Transcription-repair-coupling factor OS=Escherichia coli (strain K12) OX=83333 GN=mfd PE=1 SV=2		?		unknown	0	0	0	0	1.5615	0	0	0	0	0	0	0	0	0	0	0	0	0	0
207	true	Empty	P33602 NADH-quinone oxidoreductase subunit G OS=Escherichia coli (strain K12) OX=83333 GN=nuoG PE=1 SV=4	P33602 NADH-quinone oxidoreductase subunit G OS=Escherichia coli (strain K12) OX=83333 GN=nuoG PE=1 SV=4		?		unknown	0	0	0	0	4.2941	0	0	0	0	0	0	0	0	0	0	0	0	0	0
208	true	Empty	tr|A0A1W7RGZ6|A0A1W7RGZ6_AGKCO tr|A0A1W7RGZ6|A0A1W7RGZ6_AGKCO N-acetylglucosamine-6-sulfatase OS=Agkistrodon contortrix contortrix OX=8713 PE=3 SV=1	tr|A0A1W7RGZ6|A0A1W7RGZ6_AGKCO tr|A0A1W7RGZ6|A0A1W7RGZ6_AGKCO N-acetylglucosamine-6-sulfatase OS=Agkistrodon contortrix contortrix OX=8713 PE=3 SV=1		?		unknown	5.2566	5.5729	2.2436	4.5204	0.39038	3.5864	5.3032	1.7865	1.9176	9.6715	7.7204	4.584	5.4275	2.0995	4.9013	2.4642	3.3811	10.909	5.3795
209	true	Empty	tr|A0A096XPP8|A0A096XPP8_GLOIT tr|A0A096XPP8|A0A096XPP8_GLOIT Basic phospholipase A2 OS=Gloydius intermedius OX=44732 PE=2 SV=1	tr|A0A096XPP8|A0A096XPP8_GLOIT tr|A0A096XPP8|A0A096XPP8_GLOIT Basic phospholipase A2 OS=Gloydius intermedius OX=44732 PE=2 SV=1		?		unknown	0	0	2.2436	4.5204	0.19519	0	0	0	0	0	5.7903	6.8759	10.855	10.498	7.3519	4.9284	5.0716	2.1818	2.6898
210	true	Empty	tr|A0A2D4GED8|A0A2D4GED8_MICCO tr|A0A2D4GED8|A0A2D4GED8_MICCO IF rod domain-containing protein OS=Micrurus corallinus OX=54390 PE=3 SV=1	tr|A0A2D4GED8|A0A2D4GED8_MICCO tr|A0A2D4GED8|A0A2D4GED8_MICCO IF rod domain-containing protein OS=Micrurus corallinus OX=54390 PE=3 SV=1		?		unknown	1.7522	0	0	9.0408	0.19519	0	0	1.7865	17.259	5.8029	3.8602	0	0	18.896	2.4506	0	3.3811	13.091	0
211	true	Empty	tr|V8PBN7|V8PBN7_OPHHA tr|V8PBN7|V8PBN7_OPHHA Ectonucleotide pyrophosphatase/phosphodiesterase family member 6 (Fragment) OS=Ophiophagus hannah OX=8665 GN=Enpp6 PE=4 SV=1	tr|V8PBN7|V8PBN7_OPHHA tr|V8PBN7|V8PBN7_OPHHA Ectonucleotide pyrophosphatase/phosphodiesterase family member 6 (Fragment) OS=Ophiophagus hannah OX=8665 GN=Enpp6 PE=4 SV=1		?		unknown	3.5044	3.7153	2.2436	4.5204	0.19519	3.5864	3.5354	1.7865	3.8353	5.8029	5.7903	2.292	2.7137	2.0995	4.9013	7.3926	1.6905	4.3637	2.6898
212	true	Empty	sp|Q8QHK2|VSP2_CROAT sp|Q8QHK2|VSP2_CROAT Snake venom serine protease catroxase-2 OS=Crotalus atrox OX=8730 PE=1 SV=1	sp|Q8QHK2|VSP2_CROAT sp|Q8QHK2|VSP2_CROAT Snake venom serine protease catroxase-2 OS=Crotalus atrox OX=8730 PE=1 SV=1		?		unknown	14.018	0	4.4871	2.2602	0.48797	1.7932	3.5354	7.1462	11.506	5.8029	9.6505	4.584	0	2.0995	2.4506	0	8.4527	4.3637	0
213	true	Empty	sp|Q90Y44|VM3H_GLOHA sp|Q90Y44|VM3H_GLOHA Disintegrin-like halysetin OS=Gloydius halys OX=8714 PE=1 SV=1	sp|Q90Y44|VM3H_GLOHA sp|Q90Y44|VM3H_GLOHA Disintegrin-like halysetin OS=Gloydius halys OX=8714 PE=1 SV=1		?		unknown	7.0088	11.146	2.2436	6.7806	0.097594	12.552	15.909	5.3596	13.423	17.409	0	0	0	0	0	0	0	0	0
214	true	Empty	P77364 Glycerate 3-kinase OS=Escherichia coli (strain K12) OX=83333 GN=glxK PE=1 SV=1	P77364 Glycerate 3-kinase OS=Escherichia coli (strain K12) OX=83333 GN=glxK PE=1 SV=1		?		unknown	0	0	0	0	4.0014	0	0	0	0	0	0	0	0	0	0	0	0	0	0
215	true	Empty	tr|A0A2D4FT32|A0A2D4FT32_MICCO tr|A0A2D4FT32|A0A2D4FT32_MICCO Uncharacterized protein (Fragment) OS=Micrurus corallinus OX=54390 PE=4 SV=1	tr|A0A2D4FT32|A0A2D4FT32_MICCO tr|A0A2D4FT32|A0A2D4FT32_MICCO Uncharacterized protein (Fragment) OS=Micrurus corallinus OX=54390 PE=4 SV=1		?		unknown	1.7522	0	4.4871	4.5204	0.58556	7.1727	3.5354	3.5731	3.8353	7.7372	1.9301	9.1679	10.855	6.2986	9.8025	9.8568	6.7621	8.7273	0
216	true	Empty	tr|V8P2K1|V8P2K1_OPHHA tr|V8P2K1|V8P2K1_OPHHA Aminopeptidase (Fragment) OS=Ophiophagus hannah OX=8665 GN=ERAP1 PE=3 SV=1	tr|V8P2K1|V8P2K1_OPHHA tr|V8P2K1|V8P2K1_OPHHA Aminopeptidase (Fragment) OS=Ophiophagus hannah OX=8665 GN=ERAP1 PE=3 SV=1		?		unknown	0	0	13.461	4.5204	0.48797	0	0	1.7865	0	1.9343	11.581	4.584	16.282	10.498	12.253	7.3926	3.3811	6.5455	10.759
217	true	Empty	P33919 Putative DNA repair helicase RadD OS=Escherichia coli (strain K12) OX=83333 GN=radD PE=1 SV=2	P33919 Putative DNA repair helicase RadD OS=Escherichia coli (strain K12) OX=83333 GN=radD PE=1 SV=2		?		unknown	0	0	0	0	4.6845	0	0	0	0	0	0	0	0	0	0	0	0	0	0
218	true	Empty	REVERSE_P0C0U4	REVERSE_P0C0U4		?		unknown	0	0	0	0	3.5134	0	0	0	0	0	0	0	0	0	0	0	0	0	0
219	true	Empty	sp|Q7LZT4|VM2I2_GLOUS sp|Q7LZT4|VM2I2_GLOUS Disintegrin ussuristatin-2 OS=Gloydius ussuriensis OX=35671 PE=1 SV=1	sp|Q7LZT4|VM2I2_GLOUSsp|Q7LZT4|VM2I2_GLOUS Disintegrin ussuristatin-2 OS=Gloydius ussuriensis OX=35671 PE=1 SV=1		?		unknown	1.7522	7.4305	8.9743	0	0.097594	1.7932	1.7677	1.7865	0	1.9343	0	0	0	0	0	0	3.3811	0	0
220	true	Empty	REVERSE_P46889	REVERSE_P46889		?		unknown	0	0	0	0	1.0735	0	0	0	0	0	0	0	0	0	0	0	0	0	0
221	true	Empty	P39411 Inosine/xanthosine triphosphatase OS=Escherichia coli (strain K12) OX=83333 GN=yjjX PE=1 SV=2	P39411 Inosine/xanthosine triphosphatase OS=Escherichia coli (strain K12) OX=83333 GN=yjjX PE=1 SV=2		?		unknown	0	0	0	0	2.4398	0	0	0	0	0	0	0	0	0	0	0	0	0	0
222	true	Empty	REVERSE_P17315	REVERSE_P17315		?		unknown	0	0	0	0	3.2206	0	0	0	0	0	0	0	0	0	0	0	0	0	0
223	true	Empty	REVERSE_P0A6L9	REVERSE_P0A6L9		?		unknown	0	0	0	0	1.3663	0	0	0	0	0	0	0	0	0	0	0	0	0	0
224	true	Empty	REVERSE_CDR_PLA_01	REVERSE_CDR_PLA_01		?		unknown	0	0	0	0	3.0254	0	0	0	0	0	0	0	0	0	0	0	0	0	0
225	true	Empty	P77748 D-2-hydroxyglutarate dehydrogenase OS=Escherichia coli (strain K12) OX=83333 GN=ydiJ PE=1 SV=1	P77748 D-2-hydroxyglutarate dehydrogenase OS=Escherichia coli (strain K12) OX=83333 GN=ydiJ PE=1 SV=1		?		unknown	0	0	0	0	3.7086	0	0	0	0	0	0	0	0	0	0	0	0	0	0
226	true	Empty	tr|Q18DC9|Q18DC9_ECHOC tr|Q18DC9|Q18DC9_ECHOC Renin-like aspartic protease OS=Echis ocellatus OX=99586 GN=Asp-Eoc51 PE=2 SV=1	tr|Q18DC9|Q18DC9_ECHOC tr|Q18DC9|Q18DC9_ECHOC Renin-like aspartic protease OS=Echis ocellatus OX=99586 GN=Asp-Eoc51 PE=2 SV=1		?		unknown	7.0088	0	4.4871	11.301	0.29278	1.7932	3.5354	0	0	1.9343	5.7903	0	0	2.0995	7.3519	2.4642	10.143	8.7273	8.0693
227	true	Empty	tr|A0A0K8RYQ8|A0A0K8RYQ8_CROHD tr|A0A0K8RYQ8|A0A0K8RYQ8_CROHD Metalloproteinase (Type II) 3a OS=Crotalus horridus OX=35024 PE=3 SV=1 : sp|P22828|VM2I_SISTE Disintegrin tergeminin OS=Sistrurus tergeminus OX=8757 PE=1 SV=1	tr|A0A0K8RYQ8|A0A0K8RYQ8_CROHD tr|A0A0K8RYQ8|A0A0K8RYQ8_CROHD Metalloproteinase (Type II) 3a OS=Crotalus horridus OX=35024 PE=3 SV=1 : sp|P22828|VM2I_SISTE Disintegrin tergeminin OS=Sistrurus tergeminus OX=8757 PE=1 SV=1		?		unknown	3.5044	24.149	2.2436	0	0.19519	1.7932	1.7677	10.719	5.7529	1.9343	0	0	0	0	2.4506	2.4642	5.0716	8.7273	0
228	true	Empty	P52095 Constitutive lysine decarboxylase OS=Escherichia coli (strain K12) OX=83333 GN=ldcC PE=1 SV=2	P52095 Constitutive lysine decarboxylase OS=Escherichia coli (strain K12) OX=83333 GN=ldcC PE=1 SV=2		?		unknown	0	0	0	0	1.0735	0	0	0	0	0	0	0	0	0	0	0	0	0	0
229	true	Empty	tr|A0A2D4GJ49|A0A2D4GJ49_MICCO tr|A0A2D4GJ49|A0A2D4GJ49_MICCO IF rod domain-containing protein (Fragment) OS=Micrurus corallinus OX=54390 PE=3 SV=1	tr|A0A2D4GJ49|A0A2D4GJ49_MICCO tr|A0A2D4GJ49|A0A2D4GJ49_MICCO IF rod domain-containing protein (Fragment) OS=Micrurus corallinus OX=54390 PE=3 SV=1		?		unknown	0	1.8576	0	4.5204	0	0	0	0	1.9176	0	3.8602	0	0	4.1991	0	0	5.0716	2.1818	0
230	true	Empty	tr|A0A0B8RXR8|A0A0B8RXR8_BOIIR tr|A0A0B8RXR8|A0A0B8RXR8_BOIIR F11 receptor OS=Boiga irregularis OX=92519 PE=4 SV=1	tr|A0A0B8RXR8|A0A0B8RXR8_BOIIR tr|A0A0B8RXR8|A0A0B8RXR8_BOIIR F11 receptor OS=Boiga irregularis OX=92519 PE=4 SV=1		?		unknown	3.5044	0	0	11.301	0.19519	0	0	0	1.9176	0	0	0	0	8.3981	7.3519	4.9284	5.0716	8.7273	8.0693
231	true	Empty	P69931 DnaA regulatory inactivator Hda OS=Escherichia coli (strain K12) OX=83333 GN=hda PE=1 SV=2	P69931 DnaA regulatory inactivator Hda OS=Escherichia coli (strain K12) OX=83333 GN=hda PE=1 SV=2		?		unknown	0	0	0	0	3.4158	0	0	0	0	0	0	0	0	0	0	0	0	0	0
232	true	Empty	tr|A0A194ASJ6|A0A194ASJ6_SISTE tr|A0A194ASJ6|A0A194ASJ6_SISTE Metalloproteinase type III 3a OS=Sistrurus tergeminus OX=8757 PE=3 SV=1	tr|A0A194ASJ6|A0A194ASJ6_SISTE tr|A0A194ASJ6|A0A194ASJ6_SISTE Metalloproteinase type III 3a OS=Sistrurus tergeminus OX=8757 PE=3 SV=1		?		unknown	7.0088	13.003	4.4871	2.2602	0.19519	10.759	7.0709	8.9327	9.5882	13.54	0	0	0	0	0	0	1.6905	0	0
233	true	Empty	REVERSE_CDR_PDE_01	REVERSE_CDR_PDE_01		?		unknown	0	0	0	0	3.123	0	0	0	0	0	0	0	0	0	0	0	0	0	0
234	true	Empty	REVERSE_P76578	REVERSE_P76578		?		unknown	0	0	0	0	2.0495	0	0	0	0	0	0	0	0	0	0	0	0	0	0
235	true	Empty	GW580231.1.p1 GW580231.1.p1 Uniprot: Zinc metalloproteinase-disintegrin-like bothropasin; TSANR: BATXSVMPIII21; PFAM: ADAM cysteine-rich	GW580231.1.p1 GW580231.1.p1 Uniprot: Zinc metalloproteinase-disintegrin-like bothropasin; TSANR: BATXSVMPIII21; PFAM: ADAM cysteine-rich		?		unknown	1.7522	9.2882	2.2436	6.7806	0.19519	1.7932	8.8386	10.719	1.9176	11.606	0	0	0	0	0	0	5.0716	0	0
236	true	Empty	tr|T1E7J9|T1E7J9_CROOH tr|T1E7J9|T1E7J9_CROOH Lectin_beta-CohPH-1 OS=Crotalus oreganus helleri OX=8741 PE=2 SV=1	tr|T1E7J9|T1E7J9_CROOH tr|T1E7J9|T1E7J9_CROOH Lectin_beta-CohPH-1 OS=Crotalus oreganus helleri OX=8741 PE=2 SV=1		?		unknown	3.5044	0	0	0	0	1.7932	1.7677	0	0	0	0	0	0	0	0	2.4642	0	0	0
237	true	Empty	tr|A0A2I7NAF3|A0A2I7NAF3_CROSS tr|A0A2I7NAF3|A0A2I7NAF3_CROSS Phospholipase A2 group IIG A2 Mojave toxin A-subunit (Fragment) OS=Crotalus scutulatus scutulatus OX=8738 GN=Pla2g2gA2 PE=3 SV=1	tr|A0A2I7NAF3|A0A2I7NAF3_CROSS tr|A0A2I7NAF3|A0A2I7NAF3_CROSS Phospholipase A2 group IIG A2 Mojave toxin A-subunit (Fragment) OS=Crotalus scutulatus scutulatus OX=8738 GN=Pla2g2gA2 PE=3 SV=1		?		unknown	0	0	4.4871	0	0.48797	0	0	0	0	0	0	34.38	27.137	6.2986	7.3519	9.8568	0	2.1818	0
238	true	Empty	GW580065.1.p1 GW580065.1.p1 Uniprot: Zinc metalloproteinase-disintegrin-like BITM06A; TSANR: BATXSVMPIII28; PFAM: ADAM cysteine-rich PFAM: Disintegrin	GW580065.1.p1 GW580065.1.p1 Uniprot: Zinc metalloproteinase-disintegrin-like BITM06A; TSANR: BATXSVMPIII28; PFAM: ADAM cysteine-rich PFAM: Disintegrin		?		unknown	3.5044	5.5729	0	6.7806	0	0	7.0709	3.5731	7.6706	5.8029	0	0	0	0	0	0	0	0	0
239	true	Empty	REVERSE_CDR_HYAL_01	REVERSE_CDR_HYAL_01		?		unknown	0	0	0	0	3.611	0	0	0	0	0	0	0	0	0	0	0	0	0	0
240	true	Empty	P33650 Fe(2+) transporter FeoB OS=Escherichia coli (strain K12) OX=83333 GN=feoB PE=1 SV=1	P33650 Fe(2+) transporter FeoB OS=Escherichia coli (strain K12) OX=83333 GN=feoB PE=1 SV=1		?		unknown	0	0	0	0	2.5374	0	0	0	0	0	0	0	0	0	0	0	0	0	0
241	true	Empty	P37689 2,3-bisphosphoglycerate-independent phosphoglycerate mutase OS=Escherichia coli (strain K12) OX=83333 GN=gpmI PE=1 SV=1	P37689 2,3-bisphosphoglycerate-independent phosphoglycerate mutase OS=Escherichia coli (strain K12) OX=83333 GN=gpmI PE=1 SV=1		?		unknown	0	0	0	0	1.9519	0	0	0	0	0	0	0	0	0	0	0	0	0	0
242	true	Empty	P08957 Type I restriction enzyme EcoKI methylase subunit OS=Escherichia coli (strain K12) OX=83333 GN=hsdM PE=1 SV=1	P08957 Type I restriction enzyme EcoKI methylase subunit OS=Escherichia coli (strain K12) OX=83333 GN=hsdM PE=1 SV=1		?		unknown	0	0	0	0	3.4158	0	0	0	0	0	0	0	0	0	0	0	0	0	0
243	true	Empty	P0A6W9 Glutamate--cysteine ligase OS=Escherichia coli (strain K12) OX=83333 GN=gshA PE=1 SV=1	P0A6W9 Glutamate--cysteine ligase OS=Escherichia coli (strain K12) OX=83333 GN=gshA PE=1 SV=1		?		unknown	0	0	0	0	2.9278	0	0	0	0	0	0	0	0	0	0	0	0	0	0
244	true	Empty	P0AG78 Sulfate-binding protein OS=Escherichia coli (strain K12) OX=83333 GN=sbp PE=1 SV=1	P0AG78 Sulfate-binding protein OS=Escherichia coli (strain K12) OX=83333 GN=sbp PE=1 SV=1		?		unknown	0	0	0	0	3.7086	0	0	0	0	0	0	0	0	0	0	0	0	0	0
245	true	Empty	P39838 Phosphotransferase RcsD OS=Escherichia coli (strain K12) OX=83333 GN=rcsD PE=1 SV=3	P39838 Phosphotransferase RcsD OS=Escherichia coli (strain K12) OX=83333 GN=rcsD PE=1 SV=3		?		unknown	0	0	0	0	2.3423	0	0	0	0	0	0	0	0	0	0	0	0	0	0
246	true	Empty	REVERSE_P31554	REVERSE_P31554		?		unknown	0	0	0	0	2.5374	0	0	0	0	0	0	0	0	0	0	0	0	0	0
247	true	Empty	sp|P0CAS9|PA2B1_MICPY sp|P0CAS9|PA2B1_MICPY Phospholipase A2 B1 (Fragment) OS=Micrurus pyrrhocryptus OX=129468 PE=1 SV=1	sp|P0CAS9|PA2B1_MICPYsp|P0CAS9|PA2B1_MICPY Phospholipase A2 B1 (Fragment) OS=Micrurus pyrrhocryptus OX=129468 PE=1 SV=1		?		unknown	1.7522	1.8576	4.4871	4.5204	0.29278	1.7932	0	1.7865	3.8353	0	5.7903	4.584	5.4275	8.3981	12.253	2.4642	5.0716	8.7273	8.0693
248	true	Empty	REVERSE_P0A996	REVERSE_P0A996		?		unknown	0	0	0	0	2.1471	0	0	0	0	0	0	0	0	0	0	0	0	0	0
249	true	Empty	REVERSE_P39180	REVERSE_P39180		?		unknown	0	0	0	0	2.0495	0	0	0	0	0	0	0	0	0	0	0	0	0	0
250	true	Empty	REVERSE_P46883	REVERSE_P46883		?		unknown	0	0	0	0	2.4398	0	0	0	0	0	0	0	0	0	0	0	0	0	0
251	true	Empty	REVERSE_P75809	REVERSE_P75809		?		unknown	0	0	0	0	2.3423	0	0	0	0	0	0	0	0	0	0	0	0	0	0
252	true	Empty	tr|A0A2D4GB09|A0A2D4GB09_MICCO tr|A0A2D4GB09|A0A2D4GB09_MICCO C-type lectin domain-containing protein (Fragment) OS=Micrurus corallinus OX=54390 PE=4 SV=1	tr|A0A2D4GB09|A0A2D4GB09_MICCO tr|A0A2D4GB09|A0A2D4GB09_MICCO C-type lectin domain-containing protein (Fragment) OS=Micrurus corallinus OX=54390 PE=4 SV=1		?		unknown	0	1.8576	6.7307	9.0408	0.39038	5.3795	0	1.7865	0	0	7.7204	4.584	18.996	6.2986	9.8025	2.4642	1.6905	0	13.449
253	true	Empty	P37672 2,3-diketo-L-gulonate reductase OS=Escherichia coli (strain K12) OX=83333 GN=dlgD PE=1 SV=2	P37672 2,3-diketo-L-gulonate reductase OS=Escherichia coli (strain K12) OX=83333 GN=dlgD PE=1 SV=2		?		unknown	0	0	0	0	2.2447	0	0	0	0	0	0	0	0	0	0	0	0	0	0
254	true	Empty	REVERSE_P30958	REVERSE_P30958		?		unknown	0	0	0	0	1.8543	0	0	0	0	0	0	0	0	0	0	0	0	0	0
255	true	Empty	tr|A0A2D4MNJ7|A0A2D4MNJ7_9SAUR tr|A0A2D4MNJ7|A0A2D4MNJ7_9SAUR IF rod domain-containing protein OS=Micrurus spixii OX=129469 PE=3 SV=1	tr|A0A2D4MNJ7|A0A2D4MNJ7_9SAUR tr|A0A2D4MNJ7|A0A2D4MNJ7_9SAUR IF rod domain-containing protein OS=Micrurus spixii OX=129469 PE=3 SV=1		?		unknown	3.5044	1.8576	0	4.5204	0	0	3.5354	5.3596	3.8353	1.9343	3.8602	0	0	10.498	0	4.9284	1.6905	6.5455	5.3795
256	true	Empty	tr|V8NYV8|V8NYV8_OPHHA tr|V8NYV8|V8NYV8_OPHHA Keratin, type II cytoskeletal 1 (Fragment) OS=Ophiophagus hannah OX=8665 GN=KRT1 PE=3 SV=1	tr|V8NYV8|V8NYV8_OPHHA tr|V8NYV8|V8NYV8_OPHHA Keratin, type II cytoskeletal 1 (Fragment) OS=Ophiophagus hannah OX=8665 GN=KRT1 PE=3 SV=1		?		unknown	10.513	3.7153	2.2436	9.0408	0	0	5.3032	5.3596	5.7529	5.8029	1.9301	0	8.1412	6.2986	4.9013	2.4642	3.3811	4.3637	0
257	true	Empty	sp|Q9I968|PA2A2_PROMU sp|Q9I968|PA2A2_PROMU Acidic phospholipase A2 2 OS=Protobothrops mucrosquamatus OX=103944 PE=2 SV=1 : IAAC01060084.1.p1 Uniprot: Acidic phospholipase A2 2; TSANR: Phospholipase A2 2d; PFAM: Phospholipase A2	sp|Q9I968|PA2A2_PROMUsp|Q9I968|PA2A2_PROMU Acidic phospholipase A2 2 OS=Protobothrops mucrosquamatus OX=103944 PE=2 SV=1 : IAAC01060084.1.p1 Uniprot: Acidic phospholipase A2 2; TSANR: Phospholipase A2 2d; PFAM: Phospholipase A2		?		unknown	0	0	0	0	0	0	0	0	0	0	0	0	0	4.1991	0	0	0	0	0
258	true	Empty	tr|A0A2I4HXH5|A0A2I4HXH5_NAJAT tr|A0A2I4HXH5|A0A2I4HXH5_NAJAT Venom 5'-nucleotidase OS=Naja atra OX=8656 PE=1 SV=1	tr|A0A2I4HXH5|A0A2I4HXH5_NAJAT tr|A0A2I4HXH5|A0A2I4HXH5_NAJAT Venom 5'-nucleotidase OS=Naja atra OX=8656 PE=1 SV=1		?		unknown	1.7522	1.8576	2.2436	0	0.19519	7.1727	1.7677	0	5.7529	1.9343	7.7204	0	2.7137	4.1991	9.8025	4.9284	1.6905	4.3637	5.3795
259	true	Empty	tr|T1DNC4|T1DNC4_CROHD tr|T1DNC4|T1DNC4_CROHD Cystatin-like protein OS=Crotalus horridus OX=35024 PE=2 SV=1	tr|T1DNC4|T1DNC4_CROHD tr|T1DNC4|T1DNC4_CROHD Cystatin-like protein OS=Crotalus horridus OX=35024 PE=2 SV=1		?		unknown	8.761	1.8576	0	2.2602	0.58556	5.3795	0	3.5731	1.9176	1.9343	3.8602	0	5.4275	8.3981	2.4506	0	0	2.1818	5.3795
260	true	Empty	tr|F2Q6E7|F2Q6E7_CROHD tr|F2Q6E7|F2Q6E7_CROHD Cysteine-rich seceretory protein Ch-CRPKc (Fragment) OS=Crotalus horridus OX=35024 PE=2 SV=1	tr|F2Q6E7|F2Q6E7_CROHD tr|F2Q6E7|F2Q6E7_CROHD Cysteine-rich seceretory protein Ch-CRPKc (Fragment) OS=Crotalus horridus OX=35024 PE=2 SV=1		?		unknown	3.5044	0	0	2.2602	0	1.7932	0	0	1.9176	0	0	4.584	0	0	0	7.3926	0	0	2.6898
261	true	Empty	P33224 Putative acyl-CoA dehydrogenase AidB OS=Escherichia coli (strain K12) OX=83333 GN=aidB PE=1 SV=3	P33224 Putative acyl-CoA dehydrogenase AidB OS=Escherichia coli (strain K12) OX=83333 GN=aidB PE=1 SV=3		?		unknown	0	0	0	0	1.4639	0	0	0	0	0	0	0	0	0	0	0	0	0	0
262	true	Empty	sp|Q4VM07|VM3VB_MACLB sp|Q4VM07|VM3VB_MACLB Zinc metalloproteinase-disintegrin-like VLAIP-B OS=Macrovipera lebetina OX=8709 PE=1 SV=1	sp|Q4VM07|VM3VB_MACLBsp|Q4VM07|VM3VB_MACLB Zinc metalloproteinase-disintegrin-like VLAIP-B OS=Macrovipera lebetina OX=8709 PE=1 SV=1		?		unknown	3.5044	3.7153	6.7307	9.0408	0.097594	0	3.5354	1.7865	5.7529	3.8686	0	4.584	0	0	0	4.9284	1.6905	2.1818	0
263	true	Empty	tr|A0A2H6MUF6|A0A2H6MUF6_MICLE tr|A0A2H6MUF6|A0A2H6MUF6_MICLE IF rod domain-containing protein (Fragment) OS=Micrurus lemniscatus carvalhoi OX=129465 PE=3 SV=1	tr|A0A2H6MUF6|A0A2H6MUF6_MICLE tr|A0A2H6MUF6|A0A2H6MUF6_MICLE IF rod domain-containing protein (Fragment) OS=Micrurus lemniscatus carvalhoi OX=129465 PE=3 SV=1		?		unknown	3.5044	3.7153	0	11.301	0.097594	0	3.5354	3.5731	3.8353	3.8686	1.9301	0	0	10.498	0	0	0	10.909	2.6898
264	true	Empty	REVERSE_P32138	REVERSE_P32138		?		unknown	0	0	0	0	2.635	0	0	0	0	0	0	0	0	0	0	0	0	0	0
265	true	Empty	REVERSE_P52074	REVERSE_P52074		?		unknown	0	0	0	0	1.4639	0	0	0	0	0	0	0	0	0	0	0	0	0	0
266	true	Empty	P77165 Aldehyde oxidoreductase iron-sulfur-binding subunit PaoA OS=Escherichia coli (strain K12) OX=83333 GN=paoA PE=1 SV=1	P77165 Aldehyde oxidoreductase iron-sulfur-binding subunit PaoA OS=Escherichia coli (strain K12) OX=83333 GN=paoA PE=1 SV=1		?		unknown	0	0	0	0	2.0495	0	0	0	0	0	0	0	0	0	0	0	0	0	0
267	true	Empty	REVERSE_P68187	REVERSE_P68187		?		unknown	0	0	0	0	3.5134	0	0	0	0	0	0	0	0	0	0	0	0	0	0
268	true	Empty	BJAR454SVMPPIII03_Zinc_metalloproteinase-disintegrin-like_halysase_OS=Gloydius_halys_PE=1|Q8AWI5|VM3HA_GLOHA	BJAR454SVMPPIII03_Zinc_metalloproteinase-disintegrin-like_halysase_OS=Gloydius_halys_PE=1|Q8AWI5|VM3HA_GLOHA		68 kDa		unknown	8.761	11.146	6.7307	0	0.097594	3.5864	3.5354	5.3596	3.8353	1.9343	1.9301	2.292	5.4275	2.0995	0	4.9284	0	0	0
269	true	Empty	tr|A0A2D4EUP8|A0A2D4EUP8_MICCO tr|A0A2D4EUP8|A0A2D4EUP8_MICCO Uncharacterized protein (Fragment) OS=Micrurus corallinus OX=54390 PE=4 SV=1	tr|A0A2D4EUP8|A0A2D4EUP8_MICCO tr|A0A2D4EUP8|A0A2D4EUP8_MICCO Uncharacterized protein (Fragment) OS=Micrurus corallinus OX=54390 PE=4 SV=1		?		unknown	1.7522	0	0	2.2602	0.39038	0	7.0709	0	7.6706	9.6715	7.7204	0	5.4275	0	0	0	5.0716	2.1818	2.6898
270	true	Empty	P0ABR7 Carnitine monooxygenase oxygenase subunit OS=Escherichia coli (strain K12) OX=83333 GN=yeaW PE=1 SV=1	P0ABR7 Carnitine monooxygenase oxygenase subunit OS=Escherichia coli (strain K12) OX=83333 GN=yeaW PE=1 SV=1		?		unknown	0	0	0	0	2.5374	0	0	0	0	0	0	0	0	0	0	0	0	0	0
271	true	Empty	P29131 Cell division protein FtsN OS=Escherichia coli (strain K12) OX=83333 GN=ftsN PE=1 SV=3	P29131 Cell division protein FtsN OS=Escherichia coli (strain K12) OX=83333 GN=ftsN PE=1 SV=3		?		unknown	0	0	0	0	1.0735	0	0	0	0	0	0	0	0	0	0	0	0	0	0
272	true	Empty	P76104 23S rRNA 5-hydroxycytidine C2501 synthase OS=Escherichia coli (strain K12) OX=83333 GN=rlhA PE=1 SV=2	P76104 23S rRNA 5-hydroxycytidine C2501 synthase OS=Escherichia coli (strain K12) OX=83333 GN=rlhA PE=1 SV=2		?		unknown	0	0	0	0	0.39038	0	0	0	0	0	0	0	0	0	0	0	0	0	0
273	true	Empty	REVERSE_P45475	REVERSE_P45475		?		unknown	0	0	0	0	2.9278	0	0	0	0	0	0	0	0	0	0	0	0	0	0
274	true	Empty	REVERSE_P52129	REVERSE_P52129		?		unknown	0	0	0	0	2.9278	0	0	0	0	0	0	0	0	0	0	0	0	0	0
275	true	Empty	P37351 Ribose-5-phosphate isomerase B OS=Escherichia coli (strain K12) OX=83333 GN=rpiB PE=1 SV=2	P37351 Ribose-5-phosphate isomerase B OS=Escherichia coli (strain K12) OX=83333 GN=rpiB PE=1 SV=2		?		unknown	0	0	0	0	3.123	0	0	0	0	0	0	0	0	0	0	0	0	0	0
276	true	Empty	tr|N0A5N4|N0A5N4_GLOHA tr|N0A5N4|N0A5N4_GLOHA Agkihpin OS=Gloydius halys OX=8714 PE=2 SV=1	tr|N0A5N4|N0A5N4_GLOHA tr|N0A5N4|N0A5N4_GLOHA Agkihpin OS=Gloydius halys OX=8714 PE=2 SV=1		?		unknown	1.7522	1.8576	0	4.5204	0.097594	0	0	0	5.7529	1.9343	0	0	2.7137	0	2.4506	0	1.6905	0	0
277	true	Empty	P05100 DNA-3-methyladenine glycosylase 1 OS=Escherichia coli (strain K12) OX=83333 GN=tag PE=1 SV=1	P05100 DNA-3-methyladenine glycosylase 1 OS=Escherichia coli (strain K12) OX=83333 GN=tag PE=1 SV=1		?		unknown	0	0	0	0	3.611	0	0	0	0	0	0	0	0	0	0	0	0	0	0
278	true	Empty	P42593 2,4-dienoyl-CoA reductase [(2E)-enoyl-CoA-producing] OS=Escherichia coli (strain K12) OX=83333 GN=fadH PE=1 SV=3	P42593 2,4-dienoyl-CoA reductase [(2E)-enoyl-CoA-producing] OS=Escherichia coli (strain K12) OX=83333 GN=fadH PE=1 SV=3		?		unknown	0	0	0	0	2.0495	0	0	0	0	0	0	0	0	0	0	0	0	0	0
279	true	Empty	P63386 Intermembrane phospholipid transport system ATP-binding protein MlaF OS=Escherichia coli (strain K12) OX=83333 GN=mlaF PE=1 SV=1	P63386 Intermembrane phospholipid transport system ATP-binding protein MlaF OS=Escherichia coli (strain K12) OX=83333 GN=mlaF PE=1 SV=1		?		unknown	0	0	0	0	0.97594	0	0	0	0	0	0	0	0	0	0	0	0	0	0
280	true	Empty	tr|V8PHX9|V8PHX9_OPHHA tr|V8PHX9|V8PHX9_OPHHA Latrophilin-1 (Fragment) OS=Ophiophagus hannah OX=8665 GN=LPHN1 PE=4 SV=1	tr|V8PHX9|V8PHX9_OPHHA tr|V8PHX9|V8PHX9_OPHHA Latrophilin-1 (Fragment) OS=Ophiophagus hannah OX=8665 GN=LPHN1 PE=4 SV=1		?		unknown	3.5044	3.7153	4.4871	6.7806	0.19519	3.5864	0	1.7865	3.8353	0	1.9301	4.584	10.855	2.0995	7.3519	4.9284	3.3811	4.3637	0
281	true	Empty	BJACESS32433|m.53205_Endoplasmic_reticulum_aminopeptidase_1_OS=Homo_sapiens_GN=ERAP1_PE=1_SV=3	BJACESS32433|m.53205_Endoplasmic_reticulum_aminopeptidase_1_OS=Homo_sapiens_GN=ERAP1_PE=1_SV=3	ERAP1_PE	23 kDa		unknown	0	0	11.218	2.2602	0.097594	0	0	0	0	0	1.9301	2.292	5.4275	2.0995	0	0	0	0	2.6898
282	true	Empty	P75823 Low specificity L-threonine aldolase OS=Escherichia coli (strain K12) OX=83333 GN=ltaE PE=1 SV=1	P75823 Low specificity L-threonine aldolase OS=Escherichia coli (strain K12) OX=83333 GN=ltaE PE=1 SV=1		?		unknown	0	0	0	0	2.9278	0	0	0	0	0	0	0	0	0	0	0	0	0	0
283	true	Empty	REVERSE_P18133	REVERSE_P18133		?		unknown	0	0	0	0	2.2447	0	0	0	0	0	0	0	0	0	0	0	0	0	0
284	true	Empty	REVERSE_P28306	REVERSE_P28306		?		unknown	0	0	0	0	2.7326	0	0	0	0	0	0	0	0	0	0	0	0	0	0
285	true	Empty	REVERSE_P31660	REVERSE_P31660		?		unknown	0	0	0	0	1.1711	0	0	0	0	0	0	0	0	0	0	0	0	0	0
286	true	Empty	REVERSE_P33599	REVERSE_P33599		?		unknown	0	0	0	0	2.0495	0	0	0	0	0	0	0	0	0	0	0	0	0	0
287	true	Empty	P17446 HTH-type transcriptional regulator BetI OS=Escherichia coli (strain K12) OX=83333 GN=betI PE=2 SV=1	P17446 HTH-type transcriptional regulator BetI OS=Escherichia coli (strain K12) OX=83333 GN=betI PE=2 SV=1		?		unknown	0	0	0	0	1.8543	0	0	0	0	0	0	0	0	0	0	0	0	0	0
288	true	Empty	tr|V8NL73|V8NL73_OPHHA tr|V8NL73|V8NL73_OPHHA Extracellular matrix protein 1 (Fragment) OS=Ophiophagus hannah OX=8665 GN=Ecm1 PE=4 SV=1	tr|V8NL73|V8NL73_OPHHA tr|V8NL73|V8NL73_OPHHA Extracellular matrix protein 1 (Fragment) OS=Ophiophagus hannah OX=8665 GN=Ecm1 PE=4 SV=1		?		unknown	1.7522	1.8576	0	0	0.39038	0	0	0	0	0	0	4.584	5.4275	10.498	12.253	7.3926	1.6905	8.7273	10.759
289	true	Empty	P32176 Formate dehydrogenase-O major subunit OS=Escherichia coli (strain K12) OX=83333 GN=fdoG PE=1 SV=5	P32176 Formate dehydrogenase-O major subunit OS=Escherichia coli (strain K12) OX=83333 GN=fdoG PE=1 SV=5		?		unknown	0	0	0	0	1.7567	0	0	0	0	0	0	0	0	0	0	0	0	0	0
290	true	Empty	REVERSE_P23871	REVERSE_P23871		?		unknown	0	0	0	0	2.7326	0	0	0	0	0	0	0	0	0	0	0	0	0	0
291	true	Empty	REVERSE_P0A9S3	REVERSE_P0A9S3		?		unknown	0	0	0	0	1.3663	0	0	0	0	0	0	0	0	0	0	0	0	0	0
292	true	Empty	tr|T1E6W2|T1E6W2_CROOH tr|T1E6W2|T1E6W2_CROOH Kallikrein-CohLL-5 OS=Crotalus oreganus helleri OX=8741 PE=2 SV=1	tr|T1E6W2|T1E6W2_CROOH tr|T1E6W2|T1E6W2_CROOH Kallikrein-CohLL-5 OS=Crotalus oreganus helleri OX=8741 PE=2 SV=1		?		unknown	0	0	2.2436	0	0.097594	0	0	1.7865	0	0	5.7903	6.8759	2.7137	2.0995	4.9013	4.9284	5.0716	4.3637	0
293	true	Empty	tr|A0A1W7RJU5|A0A1W7RJU5_AGKCO tr|A0A1W7RJU5|A0A1W7RJU5_AGKCO Metalloproteinase (Type III) 6a OS=Agkistrodon contortrix contortrix OX=8713 PE=3 SV=1	tr|A0A1W7RJU5|A0A1W7RJU5_AGKCO tr|A0A1W7RJU5|A0A1W7RJU5_AGKCO Metalloproteinase (Type III) 6a OS=Agkistrodon contortrix contortrix OX=8713 PE=3 SV=1		?		unknown	0	1.8576	8.9743	0	0.097594	1.7932	7.0709	0	1.9176	3.8686	5.7903	0	0	0	0	2.4642	8.4527	4.3637	0
294	true	Empty	tr|T1E6L9|T1E6L9_CROHD tr|T1E6L9|T1E6L9_CROHD Aminopeptidase OS=Crotalus horridus OX=35024 PE=2 SV=1	tr|T1E6L9|T1E6L9_CROHD tr|T1E6L9|T1E6L9_CROHD Aminopeptidase OS=Crotalus horridus OX=35024 PE=2 SV=1		?		unknown	0	0	4.4871	0	0.19519	0	0	0	0	1.9343	11.581	0	5.4275	0	2.4506	0	0	0	5.3795
295	true	Empty	P31552 Crotonobetaine/carnitine--CoA ligase OS=Escherichia coli (strain K12) OX=83333 GN=caiC PE=1 SV=2	P31552 Crotonobetaine/carnitine--CoA ligase OS=Escherichia coli (strain K12) OX=83333 GN=caiC PE=1 SV=2		?		unknown	0	0	0	0	2.4398	0	0	0	0	0	0	0	0	0	0	0	0	0	0
296	true	Empty	P39286 Small ribosomal subunit biogenesis GTPase RsgA OS=Escherichia coli (strain K12) OX=83333 GN=rsgA PE=1 SV=2	P39286 Small ribosomal subunit biogenesis GTPase RsgA OS=Escherichia coli (strain K12) OX=83333 GN=rsgA PE=1 SV=2		?		unknown	0	0	0	0	2.5374	0	0	0	0	0	0	0	0	0	0	0	0	0	0
297	true	Empty	P39321 Translocation and assembly module subunit TamB OS=Escherichia coli (strain K12) OX=83333 GN=tamB PE=1 SV=2	P39321 Translocation and assembly module subunit TamB OS=Escherichia coli (strain K12) OX=83333 GN=tamB PE=1 SV=2		?		unknown	0	0	0	0	2.2447	0	0	0	0	0	0	0	0	0	0	0	0	0	0
298	true	Empty	REVERSE_P28903	REVERSE_P28903		?		unknown	0	0	0	0	2.2447	0	0	0	0	0	0	0	0	0	0	0	0	0	0
299	true	Empty	REVERSE_P30870	REVERSE_P30870		?		unknown	0	0	0	0	2.1471	0	0	0	0	0	0	0	0	0	0	0	0	0	0
300	true	Empty	REVERSE_P46923	REVERSE_P46923		?		unknown	0	0	0	0	2.8302	0	0	0	0	0	0	0	0	0	0	0	0	0	0
301	true	Empty	REVERSE_P61889	REVERSE_P61889		?		unknown	0	0	0	0	1.4639	0	0	0	0	0	0	0	0	0	0	0	0	0	0
302	true	Empty	P37128 GDP-mannose pyrophosphatase OS=Escherichia coli (strain K12) OX=83333 GN=nudK PE=1 SV=2	P37128 GDP-mannose pyrophosphatase OS=Escherichia coli (strain K12) OX=83333 GN=nudK PE=1 SV=2		?		unknown	0	0	0	0	1.4639	0	0	0	0	0	0	0	0	0	0	0	0	0	0
303	true	Empty	tr|A0A0B8RYQ2|A0A0B8RYQ2_BOIIR tr|A0A0B8RYQ2|A0A0B8RYQ2_BOIIR Granulin OS=Boiga irregularis OX=92519 PE=4 SV=1	tr|A0A0B8RYQ2|A0A0B8RYQ2_BOIIR tr|A0A0B8RYQ2|A0A0B8RYQ2_BOIIR Granulin OS=Boiga irregularis OX=92519 PE=4 SV=1		?		unknown	0	0	2.2436	2.2602	0.19519	0	0	0	0	0	5.7903	6.8759	8.1412	6.2986	7.3519	9.8568	8.4527	6.5455	5.3795
304	true	Empty	tr|T1E3B3|T1E3B3_CROHD tr|T1E3B3|T1E3B3_CROHD Vespryn 1a OS=Crotalus horridus OX=35024 PE=2 SV=1	tr|T1E3B3|T1E3B3_CROHD tr|T1E3B3|T1E3B3_CROHD Vespryn 1a OS=Crotalus horridus OX=35024 PE=2 SV=1		?		unknown	0	52.014	0	0	0	0	0	0	1.9176	0	0	0	0	0	0	0	0	0	0
305	true	Empty	P77398 Bifunctional polymyxin resistance protein ArnA OS=Escherichia coli (strain K12) OX=83333 GN=arnA PE=1 SV=1	P77398 Bifunctional polymyxin resistance protein ArnA OS=Escherichia coli (strain K12) OX=83333 GN=arnA PE=1 SV=1		?		unknown	0	0	0	0	2.2447	0	0	0	0	0	0	0	0	0	0	0	0	0	0
306	true	Empty	REVERSE_P0AAG8	REVERSE_P0AAG8		?		unknown	0	0	0	0	1.6591	0	0	0	0	0	0	0	0	0	0	0	0	0	0
307	true	Empty	REVERSE_P40710	REVERSE_P40710		?		unknown	0	0	0	0	1.9519	0	0	0	0	0	0	0	0	0	0	0	0	0	0
308	true	Empty	REVERSE_P0A6J8	REVERSE_P0A6J8		?		unknown	0	0	0	0	2.7326	0	0	0	0	0	0	0	0	0	0	0	0	0	0
309	true	Empty	P33937 Periplasmic nitrate reductase OS=Escherichia coli (strain K12) OX=83333 GN=napA PE=1 SV=3	P33937 Periplasmic nitrate reductase OS=Escherichia coli (strain K12) OX=83333 GN=napA PE=1 SV=3		?		unknown	0	0	0	0	0.78075	0	0	0	0	0	0	0	0	0	0	0	0	0	0
310	true	Empty	P37177 Phosphoenolpyruvate-dependent phosphotransferase system OS=Escherichia coli (strain K12) OX=83333 GN=ptsP PE=1 SV=2	P37177 Phosphoenolpyruvate-dependent phosphotransferase system OS=Escherichia coli (strain K12) OX=83333 GN=ptsP PE=1 SV=2		?		unknown	0	0	0	0	1.3663	0	0	0	0	0	0	0	0	0	0	0	0	0	0
311	true	Empty	P42632 PFL-like enzyme TdcE OS=Escherichia coli (strain K12) OX=83333 GN=tdcE PE=1 SV=2	P42632 PFL-like enzyme TdcE OS=Escherichia coli (strain K12) OX=83333 GN=tdcE PE=1 SV=2		?		unknown	0	0	0	0	1.8543	0	0	0	0	0	0	0	0	0	0	0	0	0	0
312	true	Empty	P75957 Lipoprotein-releasing system ATP-binding protein LolD OS=Escherichia coli (strain K12) OX=83333 GN=lolD PE=1 SV=2	P75957 Lipoprotein-releasing system ATP-binding protein LolD OS=Escherichia coli (strain K12) OX=83333 GN=lolD PE=1 SV=2		?		unknown	0	0	0	0	1.4639	0	0	0	0	0	0	0	0	0	0	0	0	0	0
313	true	Empty	REVERSE_P45395	REVERSE_P45395		?		unknown	0	0	0	0	1.0735	0	0	0	0	0	0	0	0	0	0	0	0	0	0
314	true	Empty	P0AAJ8 Hydrogenase-2 operon protein HybA OS=Escherichia coli (strain K12) OX=83333 GN=hybA PE=3 SV=1	P0AAJ8 Hydrogenase-2 operon protein HybA OS=Escherichia coli (strain K12) OX=83333 GN=hybA PE=3 SV=1		?		unknown	0	0	0	0	1.7567	0	0	0	0	0	0	0	0	0	0	0	0	0	0
315	true	Empty	sp|P0C6E3|VM2B1_AGKBI sp|P0C6E3|VM2B1_AGKBI Zinc metalloproteinase-disintegrin bilitoxin-1 OS=Agkistrodon bilineatus OX=8718 PE=1 SV=1	sp|P0C6E3|VM2B1_AGKBIsp|P0C6E3|VM2B1_AGKBI Zinc metalloproteinase-disintegrin bilitoxin-1 OS=Agkistrodon bilineatus OX=8718 PE=1 SV=1		?		unknown	0	1.8576	2.2436	2.2602	0.097594	7.1727	1.7677	3.5731	0	0	3.8602	0	2.7137	0	0	0	0	2.1818	0
316	true	Empty	tr|A0A1W7RJX5|A0A1W7RJX5_AGKCO tr|A0A1W7RJX5|A0A1W7RJX5_AGKCO Serine proteinase 14a OS=Agkistrodon contortrix contortrix OX=8713 PE=3 SV=1	tr|A0A1W7RJX5|A0A1W7RJX5_AGKCO tr|A0A1W7RJX5|A0A1W7RJX5_AGKCO Serine proteinase 14a OS=Agkistrodon contortrix contortrix OX=8713 PE=3 SV=1		?		unknown	0	0	2.2436	11.301	0.19519	1.7932	0	0	0	1.9343	7.7204	0	2.7137	0	2.4506	2.4642	10.143	0	5.3795
317	true	Empty	tr|A0A2H4WCW7|A0A2H4WCW7_9SAUR tr|A0A2H4WCW7|A0A2H4WCW7_9SAUR Acidic phospholipase A2 isoform a OS=Gloydius strauchi OX=103939 GN=E6a PE=2 SV=1	tr|A0A2H4WCW7|A0A2H4WCW7_9SAUR tr|A0A2H4WCW7|A0A2H4WCW7_9SAUR Acidic phospholipase A2 isoform a OS=Gloydius strauchi OX=103939 GN=E6a PE=2 SV=1		?		unknown	0	0	2.2436	4.5204	0.19519	0	0	0	0	1.9343	11.581	6.8759	0	2.0995	0	0	1.6905	4.3637	10.759
318	true	Empty	P0A6C5 Amino-acid acetyltransferase OS=Escherichia coli (strain K12) OX=83333 GN=argA PE=1 SV=1	P0A6C5 Amino-acid acetyltransferase OS=Escherichia coli (strain K12) OX=83333 GN=argA PE=1 SV=1		?		unknown	0	0	0	0	2.0495	0	0	0	0	0	0	0	0	0	0	0	0	0	0
319	true	Empty	REVERSE_P38054	REVERSE_P38054		?		unknown	0	0	0	0	0.48797	0	0	0	0	0	0	0	0	0	0	0	0	0	0
320	true	Empty	P0AG51 Large ribosomal subunit protein uL30 OS=Escherichia coli (strain K12) OX=83333 GN=rpmD PE=1 SV=2	P0AG51 Large ribosomal subunit protein uL30 OS=Escherichia coli (strain K12) OX=83333 GN=rpmD PE=1 SV=2		?		unknown	0	0	0	0	0.87835	0	0	0	0	0	0	0	0	0	0	0	0	0	0
321	true	Empty	sp|P0DJF5|VSPPA_TRIAB sp|P0DJF5|VSPPA_TRIAB Venom plasminogen activator GPV-PA OS=Trimeresurus albolabris OX=8765 PE=2 SV=1	sp|P0DJF5|VSPPA_TRIABsp|P0DJF5|VSPPA_TRIAB Venom plasminogen activator GPV-PA OS=Trimeresurus albolabris OX=8765 PE=2 SV=1		?		unknown	1.7522	5.5729	4.4871	0	0.29278	5.3795	3.5354	1.7865	1.9176	1.9343	5.7903	2.292	2.7137	0	4.9013	0	1.6905	0	5.3795
322	true	Empty	tr|T1D6N7|T1D6N7_CROHD tr|T1D6N7|T1D6N7_CROHD Phospholipase A2 9 OS=Crotalus horridus OX=35024 PE=2 SV=1	tr|T1D6N7|T1D6N7_CROHD tr|T1D6N7|T1D6N7_CROHD Phospholipase A2 9 OS=Crotalus horridus OX=35024 PE=2 SV=1		?		unknown	1.7522	1.8576	4.4871	2.2602	0.097594	1.7932	0	0	1.9176	0	0	6.8759	13.569	6.2986	2.4506	4.9284	0	0	0
323	true	Empty	tr|A0A2D4P521|A0A2D4P521_MICSU tr|A0A2D4P521|A0A2D4P521_MICSU Uncharacterized protein (Fragment) OS=Micrurus surinamensis OX=129470 PE=4 SV=1	tr|A0A2D4P521|A0A2D4P521_MICSU tr|A0A2D4P521|A0A2D4P521_MICSU Uncharacterized protein (Fragment) OS=Micrurus surinamensis OX=129470 PE=4 SV=1		?		unknown	0	0	2.2436	0	0.097594	0	1.7677	0	0	0	5.7903	2.292	2.7137	0	2.4506	0	0	2.1818	2.6898
324	true	Empty	tr|A0A1L8D5T9|A0A1L8D5T9_BOTAT tr|A0A1L8D5T9|A0A1L8D5T9_BOTAT BATXSVSP20 OS=Bothrops atrox OX=8725 PE=2 SV=1	tr|A0A1L8D5T9|A0A1L8D5T9_BOTAT tr|A0A1L8D5T9|A0A1L8D5T9_BOTAT BATXSVSP20 OS=Bothrops atrox OX=8725 PE=2 SV=1		?		unknown	0	1.8576	0	2.2602	0.097594	8.9659	0	0	23.012	0	1.9301	2.292	0	0	2.4506	0	3.3811	4.3637	2.6898
325	true	Empty	tr|T1DNJ9|T1DNJ9_CROHD tr|T1DNJ9|T1DNJ9_CROHD Cathepsin S-like protein OS=Crotalus horridus OX=35024 PE=2 SV=1	tr|T1DNJ9|T1DNJ9_CROHD tr|T1DNJ9|T1DNJ9_CROHD Cathepsin S-like protein OS=Crotalus horridus OX=35024 PE=2 SV=1		?		unknown	0	0	0	2.2602	0.097594	0	0	0	0	0	0	0	24.424	0	7.3519	0	0	0	5.3795
326	true	Empty	REVERSE_CDR_VEGF_02	REVERSE_CDR_VEGF_02		?		unknown	0	0	0	0	1.1711	0	0	0	0	0	0	0	0	0	0	0	0	0	0
327	true	Empty	P31572 L-carnitine CoA-transferase OS=Escherichia coli (strain K12) OX=83333 GN=caiB PE=1 SV=3	P31572 L-carnitine CoA-transferase OS=Escherichia coli (strain K12) OX=83333 GN=caiB PE=1 SV=3		?		unknown	0	0	0	0	2.5374	0	0	0	0	0	0	0	0	0	0	0	0	0	0
328	true	Empty	P39406 Ribosomal RNA small subunit methyltransferase C OS=Escherichia coli (strain K12) OX=83333 GN=rsmC PE=1 SV=3	P39406 Ribosomal RNA small subunit methyltransferase C OS=Escherichia coli (strain K12) OX=83333 GN=rsmC PE=1 SV=3		?		unknown	0	0	0	0	1.1711	0	0	0	0	0	0	0	0	0	0	0	0	0	0
329	true	Empty	P43671 Intermembrane transport protein PqiB OS=Escherichia coli (strain K12) OX=83333 GN=pqiB PE=1 SV=2	P43671 Intermembrane transport protein PqiB OS=Escherichia coli (strain K12) OX=83333 GN=pqiB PE=1 SV=2		?		unknown	0	0	0	0	1.2687	0	0	0	0	0	0	0	0	0	0	0	0	0	0
330	true	Empty	P75906 Poly-beta-1,6-N-acetyl-D-glucosamine N-deacetylase OS=Escherichia coli (strain K12) OX=83333 GN=pgaB PE=1 SV=1	P75906 Poly-beta-1,6-N-acetyl-D-glucosamine N-deacetylase OS=Escherichia coli (strain K12) OX=83333 GN=pgaB PE=1 SV=1		?		unknown	0	0	0	0	2.2447	0	0	0	0	0	0	0	0	0	0	0	0	0	0
331	true	Empty	REVERSE_P00944	REVERSE_P00944		?		unknown	0	0	0	0	1.6591	0	0	0	0	0	0	0	0	0	0	0	0	0	0
332	true	Empty	REVERSE_P00909	REVERSE_P00909		?		unknown	0	0	0	0	1.6591	0	0	0	0	0	0	0	0	0	0	0	0	0	0
333	true	Empty	tr|T1E7K6|T1E7K6_CROOH tr|T1E7K6|T1E7K6_CROOH Kallikrein-CohPH-4 OS=Crotalus oreganus helleri OX=8741 PE=2 SV=1	tr|T1E7K6|T1E7K6_CROOH tr|T1E7K6|T1E7K6_CROOH Kallikrein-CohPH-4 OS=Crotalus oreganus helleri OX=8741 PE=2 SV=1		?		unknown	1.7522	0	0	0	0.29278	1.7932	0	0	1.9176	0	3.8602	6.8759	8.1412	0	2.4506	2.4642	5.0716	0	8.0693
334	true	Empty	tr|A0A1W7RFB7|A0A1W7RFB7_AGKCO tr|A0A1W7RFB7|A0A1W7RFB7_AGKCO Mesencephalic astrocyte-derived neurotrophic factor OS=Agkistrodon contortrix contortrix OX=8713 PE=4 SV=1	tr|A0A1W7RFB7|A0A1W7RFB7_AGKCO tr|A0A1W7RFB7|A0A1W7RFB7_AGKCO Mesencephalic astrocyte-derived neurotrophic factor OS=Agkistrodon contortrix contortrix OX=8713 PE=4 SV=1		?		unknown	5.2566	3.7153	2.2436	0	0	0	0	3.5731	1.9176	0	1.9301	0	0	2.0995	2.4506	2.4642	0	17.455	5.3795
335	true	Empty	tr|A0A1W7RIP1|A0A1W7RIP1_AGKCO tr|A0A1W7RIP1|A0A1W7RIP1_AGKCO Cathepsin D OS=Agkistrodon contortrix contortrix OX=8713 PE=3 SV=1	tr|A0A1W7RIP1|A0A1W7RIP1_AGKCO tr|A0A1W7RIP1|A0A1W7RIP1_AGKCO Cathepsin D OS=Agkistrodon contortrix contortrix OX=8713 PE=3 SV=1		?		unknown	3.5044	3.7153	2.2436	0	0.097594	0	0	0	0	0	3.8602	2.292	0	2.0995	2.4506	0	6.7621	4.3637	2.6898
336	true	Empty	GW578411.1.p1 GW578411.1.p1 Uniprot: Snake venom metalloproteinase BITM02A; TSANR: BATXSVMPI3; PFAM: Reprolysin (M12B) family zinc metalloprotease PFAM: Metallo-peptidase family M12 PFAM: Metallo-peptidase family M12B Reprolysin-like	GW578411.1.p1 GW578411.1.p1 Uniprot: Snake venom metalloproteinase BITM02A; TSANR: BATXSVMPI3; PFAM: Reprolysin (M12B) family zinc metalloprotease PFAM: Metallo-peptidase family M12 PFAM: Metallo-peptidase family M12B Reprolysin-like		?		unknown	0	0	8.9743	0	0	0	0	0	0	0	3.8602	2.292	8.1412	6.2986	4.9013	4.9284	6.7621	6.5455	8.0693
337	true	Empty	P15038 DNA helicase IV OS=Escherichia coli (strain K12) OX=83333 GN=helD PE=1 SV=2	P15038 DNA helicase IV OS=Escherichia coli (strain K12) OX=83333 GN=helD PE=1 SV=2		?		unknown	0	0	0	0	0.87835	0	0	0	0	0	0	0	0	0	0	0	0	0	0
338	true	Empty	P31119 Bifunctional protein Aas OS=Escherichia coli (strain K12) OX=83333 GN=aas PE=1 SV=2	P31119 Bifunctional protein Aas OS=Escherichia coli (strain K12) OX=83333 GN=aas PE=1 SV=2		?		unknown	0	0	0	0	0.48797	0	0	0	0	0	0	0	0	0	0	0	0	0	0
339	true	Empty	P33225 Trimethylamine-N-oxide reductase 1 OS=Escherichia coli (strain K12) OX=83333 GN=torA PE=1 SV=2	P33225 Trimethylamine-N-oxide reductase 1 OS=Escherichia coli (strain K12) OX=83333 GN=torA PE=1 SV=2		?		unknown	0	0	0	0	1.2687	0	0	0	0	0	0	0	0	0	0	0	0	0	0
340	true	Empty	P45464 Penicillin-binding protein activator LpoA OS=Escherichia coli (strain K12) OX=83333 GN=lpoA PE=1 SV=1	P45464 Penicillin-binding protein activator LpoA OS=Escherichia coli (strain K12) OX=83333 GN=lpoA PE=1 SV=1		?		unknown	0	0	0	0	0.39038	0	0	0	0	0	0	0	0	0	0	0	0	0	0
341	true	Empty	P60785 Elongation factor 4 OS=Escherichia coli (strain K12) OX=83333 GN=lepA PE=1 SV=1	P60785 Elongation factor 4 OS=Escherichia coli (strain K12) OX=83333 GN=lepA PE=1 SV=1		?		unknown	0	0	0	0	0.39038	0	0	0	0	0	0	0	0	0	0	0	0	0	0
342	true	Empty	REVERSE_P46139	REVERSE_P46139		?		unknown	0	0	0	0	2.2447	0	0	0	0	0	0	0	0	0	0	0	0	0	0
343	true	Empty	REVERSE_P77748	REVERSE_P77748		?		unknown	0	0	0	0	1.4639	0	0	0	0	0	0	0	0	0	0	0	0	0	0
344	true	Empty	tr|J3S960|J3S960_CROAD tr|J3S960|J3S960_CROAD Neural proliferation differentiation and control protein 1-like OS=Crotalus adamanteus OX=8729 PE=2 SV=1	tr|J3S960|J3S960_CROAD tr|J3S960|J3S960_CROAD Neural proliferation differentiation and control protein 1-like OS=Crotalus adamanteus OX=8729 PE=2 SV=1		?		unknown	1.7522	1.8576	2.2436	2.2602	0.19519	3.5864	3.5354	5.3596	1.9176	0	5.7903	0	5.4275	2.0995	0	0	1.6905	0	8.0693
345	true	Empty	sp|P0C2D6|OXLA_PROMU sp|P0C2D6|OXLA_PROMU L-amino-acid oxidase (Fragment) OS=Protobothrops mucrosquamatus OX=103944 PE=1 SV=1	sp|P0C2D6|OXLA_PROMU sp|P0C2D6|OXLA_PROMU L-amino-acid oxidase (Fragment) OS=Protobothrops mucrosquamatus OX=103944 PE=1 SV=1		?		unknown	5.2566	3.7153	2.2436	0	0.48797	5.3795	3.5354	3.5731	3.8353	5.8029	0	0	0	0	0	0	0	0	0
346	true	Empty	tr|T1E6J9|T1E6J9_CROHD tr|T1E6J9|T1E6J9_CROHD Protein FAM3D-like protein OS=Crotalus horridus OX=35024 PE=2 SV=1	tr|T1E6J9|T1E6J9_CROHD tr|T1E6J9|T1E6J9_CROHD Protein FAM3D-like protein OS=Crotalus horridus OX=35024 PE=2 SV=1		?		unknown	0	0	4.4871	11.301	0.19519	0	0	0	0	0	0	0	5.4275	10.498	4.9013	4.9284	1.6905	4.3637	5.3795
347	true	Empty	tr|A0A2I7YS07|A0A2I7YS07_9SAUR tr|A0A2I7YS07|A0A2I7YS07_9SAUR Secretory phospholipase A2 OS=Crotalus scutulatus OX=8737 PE=2 SV=1	tr|A0A2I7YS07|A0A2I7YS07_9SAUR tr|A0A2I7YS07|A0A2I7YS07_9SAUR Secretory phospholipase A2 OS=Crotalus scutulatus OX=8737 PE=2 SV=1		?		unknown	0	0	0	0	0	0	0	0	0	0	3.8602	4.584	10.855	8.3981	22.056	2.4642	1.6905	0	0
348	true	Empty	tr|V8N9W1|V8N9W1_OPHHA tr|V8N9W1|V8N9W1_OPHHA Alpha-2-macroglobulin (Fragment) OS=Ophiophagus hannah OX=8665 GN=A2M PE=4 SV=1	tr|V8N9W1|V8N9W1_OPHHA tr|V8N9W1|V8N9W1_OPHHA Alpha-2-macroglobulin (Fragment) OS=Ophiophagus hannah OX=8665 GN=A2M PE=4 SV=1		?		unknown	0	0	0	0	0	0	5.3032	0	0	15.474	0	0	10.855	6.2986	2.4506	0	0	0	0
349	true	Empty	CDR_BPP_01 CDR_BPP_01	CDR_BPP_01 CDR_BPP_01		?		unknown	5.2566	0	0	0	1.8543	0	0	0	0	0	0	0	0	4.1991	0	0	0	0	0
350	true	Empty	REVERSE_CDR_PLA_03	REVERSE_CDR_PLA_03		?		unknown	0	0	0	0	1.2687	0	0	0	0	0	0	0	0	0	0	0	0	0	0
351	true	Empty	P21889 Aspartate--tRNA ligase OS=Escherichia coli (strain K12) OX=83333 GN=aspS PE=1 SV=1	P21889 Aspartate--tRNA ligase OS=Escherichia coli (strain K12) OX=83333 GN=aspS PE=1 SV=1		?		unknown	0	0	0	0	1.7567	0	0	0	0	0	0	0	0	0	0	0	0	0	0
352	true	Empty	P30847 Signal transduction histidine-protein kinase BaeS OS=Escherichia coli (strain K12) OX=83333 GN=baeS PE=1 SV=2	P30847 Signal transduction histidine-protein kinase BaeS OS=Escherichia coli (strain K12) OX=83333 GN=baeS PE=1 SV=2		?		unknown	0	0	0	0	1.8543	0	0	0	0	0	0	0	0	0	0	0	0	0	0
353	true	Empty	P31677 Trehalose-6-phosphate synthase OS=Escherichia coli (strain K12) OX=83333 GN=otsA PE=1 SV=3	P31677 Trehalose-6-phosphate synthase OS=Escherichia coli (strain K12) OX=83333 GN=otsA PE=1 SV=3		?		unknown	0	0	0	0	0.58556	0	0	0	0	0	0	0	0	0	0	0	0	0	0
354	true	Empty	P31806 Bifunctional NAD(P)H-hydrate repair enzyme Nnr OS=Escherichia coli (strain K12) OX=83333 GN=nnr PE=1 SV=2	P31806 Bifunctional NAD(P)H-hydrate repair enzyme Nnr OS=Escherichia coli (strain K12) OX=83333 GN=nnr PE=1 SV=2		?		unknown	0	0	0	0	1.6591	0	0	0	0	0	0	0	0	0	0	0	0	0	0
355	true	Empty	P33599 NADH-quinone oxidoreductase subunit C/D OS=Escherichia coli (strain K12) OX=83333 GN=nuoC PE=1 SV=3	P33599 NADH-quinone oxidoreductase subunit C/D OS=Escherichia coli (strain K12) OX=83333 GN=nuoC PE=1 SV=3		?		unknown	0	0	0	0	0.68316	0	0	0	0	0	0	0	0	0	0	0	0	0	0
356	true	Empty	P77649 Protein adenylyltransferase SelO OS=Escherichia coli (strain K12) OX=83333 GN=selO PE=1 SV=1	P77649 Protein adenylyltransferase SelO OS=Escherichia coli (strain K12) OX=83333 GN=selO PE=1 SV=1		?		unknown	0	0	0	0	1.3663	0	0	0	0	0	0	0	0	0	0	0	0	0	0
357	true	Empty	REVERSE_Q46822	REVERSE_Q46822		?		unknown	0	0	0	0	1.7567	0	0	0	0	0	0	0	0	0	0	0	0	0	0
358	true	Empty	tr|A0A2I7YS96|A0A2I7YS96_9SAUR tr|A0A2I7YS96|A0A2I7YS96_9SAUR Serine endopeptidase OS=Crotalus scutulatus OX=8737 PE=2 SV=1	tr|A0A2I7YS96|A0A2I7YS96_9SAUR tr|A0A2I7YS96|A0A2I7YS96_9SAUR Serine endopeptidase OS=Crotalus scutulatus OX=8737 PE=2 SV=1		?		unknown	1.7522	0	2.2436	2.2602	0.097594	1.7932	1.7677	1.7865	0	1.9343	3.8602	0	2.7137	4.1991	2.4506	7.3926	5.0716	6.5455	2.6898
359	true	Empty	tr|J3RYQ6|J3RYQ6_CROAD tr|J3RYQ6|J3RYQ6_CROAD Cathepsin H OS=Crotalus adamanteus OX=8729 PE=2 SV=1	tr|J3RYQ6|J3RYQ6_CROAD tr|J3RYQ6|J3RYQ6_CROAD Cathepsin H OS=Crotalus adamanteus OX=8729 PE=2 SV=1		?		unknown	5.2566	3.7153	2.2436	4.5204	0.19519	1.7932	0	1.7865	0	3.8686	1.9301	2.292	0	0	0	0	3.3811	2.1818	2.6898
360	true	Empty	sp|P0CV91|PRDX4_CROAT sp|P0CV91|PRDX4_CROAT Peroxiredoxin-4 (Fragments) OS=Crotalus atrox OX=8730 PE=1 SV=1	sp|P0CV91|PRDX4_CROATsp|P0CV91|PRDX4_CROAT Peroxiredoxin-4 (Fragments) OS=Crotalus atrox OX=8730 PE=1 SV=1		?		unknown	0	0	0	2.2602	0.29278	1.7932	0	1.7865	0	0	7.7204	0	5.4275	2.0995	4.9013	2.4642	0	0	0
361	true	Empty	BJACESS03970_SVMP|m.6666_Zinc_metalloproteinase-disintegrin-like_ACLD_OS=Agkistrodon_contortrix_laticinctus_PE=2_SV=1	BJACESS03970_SVMP|m.6666_Zinc_metalloproteinase-disintegrin-like_ACLD_OS=Agkistrodon_contortrix_laticinctus_PE=2_SV=1		58 kDa		unknown	0	3.7153	0	0	0	1.7932	1.7677	0	3.8353	3.8686	0	0	0	0	0	2.4642	0	8.7273	0
362	true	Empty	tr|F8S117|F8S117_CROAD tr|F8S117|F8S117_CROAD Serine proteinase 5 OS=Crotalus adamanteus OX=8729 PE=2 SV=1	tr|F8S117|F8S117_CROAD tr|F8S117|F8S117_CROAD Serine proteinase 5 OS=Crotalus adamanteus OX=8729 PE=2 SV=1		?		unknown	0	0	4.4871	4.5204	0	1.7932	0	0	0	0	0	0	2.7137	2.0995	2.4506	0	10.143	0	5.3795
363	true	Empty	REVERSE_CDR_VEGF_01	REVERSE_CDR_VEGF_01		?		unknown	0	0	0	0	1.9519	0	0	0	0	0	0	0	0	0	0	0	0	0	0
364	true	Empty	P0AG44 Large ribosomal subunit protein bL17 OS=Escherichia coli (strain K12) OX=83333 GN=rplQ PE=1 SV=1	P0AG44 Large ribosomal subunit protein bL17 OS=Escherichia coli (strain K12) OX=83333 GN=rplQ PE=1 SV=1		?		unknown	0	0	0	0	1.5615	0	0	0	0	0	0	0	0	0	0	0	0	0	0
365	true	Empty	P45527 Ubiquinone biosynthesis protein UbiU OS=Escherichia coli (strain K12) OX=83333 GN=ubiU PE=1 SV=1	P45527 Ubiquinone biosynthesis protein UbiU OS=Escherichia coli (strain K12) OX=83333 GN=ubiU PE=1 SV=1		?		unknown	0	0	0	0	0.58556	0	0	0	0	0	0	0	0	0	0	0	0	0	0
366	true	Empty	REVERSE_P15038	REVERSE_P15038		?		unknown	0	0	0	0	0.87835	0	0	0	0	0	0	0	0	0	0	0	0	0	0
367	true	Empty	REVERSE_P31552	REVERSE_P31552		?		unknown	0	0	0	0	2.2447	0	0	0	0	0	0	0	0	0	0	0	0	0	0
368	true	Empty	REVERSE_P33013	REVERSE_P33013		?		unknown	0	0	0	0	0.78075	0	0	0	0	0	0	0	0	0	0	0	0	0	0
369	true	Empty	REVERSE_P37330	REVERSE_P37330		?		unknown	0	0	0	0	1.3663	0	0	0	0	0	0	0	0	0	0	0	0	0	0
370	true	Empty	REVERSE_P76399	REVERSE_P76399		?		unknown	0	0	0	0	1.6591	0	0	0	0	0	0	0	0	0	0	0	0	0	0
371	true	Empty	BJACESS19077|m.33367_Phospholipase_A2_inhibitor_OS=Gloydius_brevicaudus_siniticus_PE=1_SV=1	BJACESS19077|m.33367_Phospholipase_A2_inhibitor_OS=Gloydius_brevicaudus_siniticus_PE=1_SV=1		34 kDa		unknown	3.5044	1.8576	0	2.2602	0.19519	3.5864	3.5354	1.7865	1.9176	3.8686	1.9301	4.584	5.4275	2.0995	2.4506	4.9284	3.3811	0	2.6898
372	true	Empty	tr|A0A0B8RRU9|A0A0B8RRU9_BOIIR tr|A0A0B8RRU9|A0A0B8RRU9_BOIIR Actin, cytoplasmic 1 OS=Boiga irregularis OX=92519 PE=3 SV=1 : tr|A0A2D4GG12|A0A2D4GG12_MICCO Uncharacterized protein OS=Micrurus corallinus OX=54390 PE=3 SV=1 : tr|A0A098M1X5|A0A098M1X5_9SAUR Actin, cytoplasmic 1 OS=Hypsiglena sp. JMG-2014 OX=1550645 PE=3 SV=1 : tr|J3S3X5|J3S3X5_CROAD Actin, cytoplasmic 1 OS=Crotalus adamanteus OX=872…	tr|A0A0B8RRU9|A0A0B8RRU9_BOIIR tr|A0A0B8RRU9|A0A0B8RRU9_BOIIR Actin, cytoplasmic 1 OS=Boiga irregularis OX=92519 PE=3 SV=1 : tr|A0A2D4GG12|A0A2D4GG12_MICCO Uncharacterized protein OS=Micrurus corallinus OX=54390 PE=3 SV=1 : tr|A0A098M1X5|A0A098M1X5_9SAUR Actin, cytoplasmic 1 OS=Hypsiglena sp. JMG-2014 OX=1550645 PE=3 SV=1 : tr|J3S3X5|J3S3X5_CROAD Actin, cytoplasmic 1 OS=Crotalus adamanteus OX=872…		?		unknown	1.7522	0	0	9.0408	0	1.7932	0	19.652	0	3.8686	3.8602	0	0	0	0	2.4642	1.6905	2.1818	0
373	true	Empty	tr|V8NG54|V8NG54_OPHHA tr|V8NG54|V8NG54_OPHHA Carboxypeptidase D OS=Ophiophagus hannah OX=8665 GN=CPD PE=4 SV=1	tr|V8NG54|V8NG54_OPHHA tr|V8NG54|V8NG54_OPHHA Carboxypeptidase D OS=Ophiophagus hannah OX=8665 GN=CPD PE=4 SV=1		?		unknown	0	3.7153	4.4871	0	0	0	0	0	0	0	5.7903	6.8759	0	0	2.4506	7.3926	3.3811	6.5455	2.6898
374	true	Empty	tr|J3S861|J3S861_CROAD tr|J3S861|J3S861_CROAD N-acylsphingosine amidohydrolase (Acid ceramidase)-like OS=Crotalus adamanteus OX=8729 PE=2 SV=1	tr|J3S861|J3S861_CROAD tr|J3S861|J3S861_CROAD N-acylsphingosine amidohydrolase (Acid ceramidase)-like OS=Crotalus adamanteus OX=8729 PE=2 SV=1		?		unknown	10.513	9.2882	0	0	0	1.7932	0	0	0	0	5.7903	0	0	0	0	0	3.3811	4.3637	0
375	true	Empty	tr|A0A1L8D615|A0A1L8D615_BOTAT tr|A0A1L8D615|A0A1L8D615_BOTAT Amine oxidase OS=Bothrops atrox OX=8725 PE=2 SV=1	tr|A0A1L8D615|A0A1L8D615_BOTAT tr|A0A1L8D615|A0A1L8D615_BOTAT Amine oxidase OS=Bothrops atrox OX=8725 PE=2 SV=1		?		unknown	0	5.5729	0	0	0	1.7932	3.5354	8.9327	5.7529	9.6715	0	0	0	0	0	0	0	0	0
376	true	Empty	REVERSE_CDR_CTL_13	REVERSE_CDR_CTL_13		?		unknown	0	0	0	0	2.1471	0	0	0	0	0	0	0	0	0	0	0	0	0	0
377	true	Empty	P06864 Evolved beta-galactosidase subunit alpha OS=Escherichia coli (strain K12) OX=83333 GN=ebgA PE=1 SV=4	P06864 Evolved beta-galactosidase subunit alpha OS=Escherichia coli (strain K12) OX=83333 GN=ebgA PE=1 SV=4		?		unknown	0	0	0	0	1.4639	0	0	0	0	0	0	0	0	0	0	0	0	0	0
378	true	Empty	P09551 Lysine/arginine/ornithine-binding periplasmic protein OS=Escherichia coli (strain K12) OX=83333 GN=argT PE=1 SV=3	P09551 Lysine/arginine/ornithine-binding periplasmic protein OS=Escherichia coli (strain K12) OX=83333 GN=argT PE=1 SV=3		?		unknown	0	0	0	0	1.1711	0	0	0	0	0	0	0	0	0	0	0	0	0	0
379	true	Empty	REVERSE_P20099	REVERSE_P20099		?		unknown	0	0	0	0	1.4639	0	0	0	0	0	0	0	0	0	0	0	0	0	0
380	true	Empty	REVERSE_P39321	REVERSE_P39321		?		unknown	0	0	0	0	1.4639	0	0	0	0	0	0	0	0	0	0	0	0	0	0
381	true	Empty	P33221 Formate-dependent phosphoribosylglycinamide formyltransferase OS=Escherichia coli (strain K12) OX=83333 GN=purT PE=1 SV=3	P33221 Formate-dependent phosphoribosylglycinamide formyltransferase OS=Escherichia coli (strain K12) OX=83333 GN=purT PE=1 SV=3		?		unknown	0	0	0	0	1.0735	0	0	0	0	0	0	0	0	0	0	0	0	0	0
382	true	Empty	P37647 2-dehydro-3-deoxygluconokinase OS=Escherichia coli (strain K12) OX=83333 GN=kdgK PE=1 SV=1	P37647 2-dehydro-3-deoxygluconokinase OS=Escherichia coli (strain K12) OX=83333 GN=kdgK PE=1 SV=1		?		unknown	0	0	0	0	1.1711	0	0	0	0	0	0	0	0	0	0	0	0	0	0
383	true	Empty	tr|V8NK36|V8NK36_OPHHA tr|V8NK36|V8NK36_OPHHA Murinoglobulin-2 OS=Ophiophagus hannah OX=8665 GN=Mug2 PE=4 SV=1	tr|V8NK36|V8NK36_OPHHA tr|V8NK36|V8NK36_OPHHA Murinoglobulin-2 OS=Ophiophagus hannah OX=8665 GN=Mug2 PE=4 SV=1		?		unknown	0	0	0	0	0.19519	3.5864	7.0709	3.5731	0	5.8029	1.9301	2.292	5.4275	4.1991	2.4506	0	0	0	0
384	true	Empty	tr|V8NVT7|V8NVT7_OPHHA tr|V8NVT7|V8NVT7_OPHHA Laminin subunit gamma-1 (Fragment) OS=Ophiophagus hannah OX=8665 GN=LAMC1 PE=4 SV=1	tr|V8NVT7|V8NVT7_OPHHA tr|V8NVT7|V8NVT7_OPHHA Laminin subunit gamma-1 (Fragment) OS=Ophiophagus hannah OX=8665 GN=LAMC1 PE=4 SV=1		?		unknown	0	0	0	2.2602	0.097594	0	0	0	0	3.8686	3.8602	4.584	8.1412	0	2.4506	0	3.3811	15.273	0
385	true	Empty	tr|A0A0B8RUN5|A0A0B8RUN5_BOIIR tr|A0A0B8RUN5|A0A0B8RUN5_BOIIR Exostosin-like 2-like protein OS=Boiga irregularis OX=92519 PE=4 SV=1	tr|A0A0B8RUN5|A0A0B8RUN5_BOIIR tr|A0A0B8RUN5|A0A0B8RUN5_BOIIR Exostosin-like 2-like protein OS=Boiga irregularis OX=92519 PE=4 SV=1		?		unknown	0	0	0	6.7806	0.29278	1.7932	3.5354	0	3.8353	7.7372	0	0	5.4275	2.0995	0	0	0	0	0
386	true	Empty	P0AC86 Glycogen phosphorylase OS=Escherichia coli (strain K12) OX=83333 GN=glgP PE=3 SV=1	P0AC86 Glycogen phosphorylase OS=Escherichia coli (strain K12) OX=83333 GN=glgP PE=3 SV=1		?		unknown	0	0	0	0	1.5615	0	0	0	0	0	0	0	0	0	0	0	0	0	0
387	true	Empty	P31120 Phosphoglucosamine mutase OS=Escherichia coli (strain K12) OX=83333 GN=glmM PE=1 SV=3	P31120 Phosphoglucosamine mutase OS=Escherichia coli (strain K12) OX=83333 GN=glmM PE=1 SV=3		?		unknown	0	0	0	0	0.97594	0	0	0	0	0	0	0	0	0	0	0	0	0	0
388	true	Empty	P46883 Primary amine oxidase OS=Escherichia coli (strain K12) OX=83333 GN=tynA PE=1 SV=1	P46883 Primary amine oxidase OS=Escherichia coli (strain K12) OX=83333 GN=tynA PE=1 SV=1		?		unknown	0	0	0	0	1.2687	0	0	0	0	0	0	0	0	0	0	0	0	0	0
389	true	Empty	REVERSE_P07813	REVERSE_P07813		?		unknown	0	0	0	0	1.3663	0	0	0	0	0	0	0	0	0	0	0	0	0	0
390	true	Empty	REVERSE_P31119	REVERSE_P31119		?		unknown	0	0	0	0	1.6591	0	0	0	0	0	0	0	0	0	0	0	0	0	0
391	true	Empty	REVERSE_P31550	REVERSE_P31550		?		unknown	0	0	0	0	1.7567	0	0	0	0	0	0	0	0	0	0	0	0	0	0
392	true	Empty	REVERSE_P36979	REVERSE_P36979		?		unknown	0	0	0	0	1.2687	0	0	0	0	0	0	0	0	0	0	0	0	0	0
393	true	Empty	REVERSE_P52073	REVERSE_P52073		?		unknown	0	0	0	0	0.87835	0	0	0	0	0	0	0	0	0	0	0	0	0	0
394	true	Empty	REVERSE_P60240	REVERSE_P60240		?		unknown	0	0	0	0	0.97594	0	0	0	0	0	0	0	0	0	0	0	0	0	0
395	true	Empty	REVERSE_P69425	REVERSE_P69425		?		unknown	0	0	0	0	1.0735	0	0	0	0	0	0	0	0	0	0	0	0	0	0
396	true	Empty	REVERSE_P76594	REVERSE_P76594		?		unknown	0	0	0	0	1.2687	0	0	0	0	0	0	0	0	0	0	0	0	0	0
397	true	Empty	REVERSE_P77324	REVERSE_P77324		?		unknown	0	0	0	0	1.9519	0	0	0	0	0	0	0	0	0	0	0	0	0	0
398	true	Empty	REVERSE_P23830	REVERSE_P23830		?		unknown	0	0	0	0	1.2687	0	0	0	0	0	0	0	0	0	0	0	0	0	0
399	true	Empty	P0ACR9 Transcriptional repressor MprA OS=Escherichia coli (strain K12) OX=83333 GN=mprA PE=2 SV=1	P0ACR9 Transcriptional repressor MprA OS=Escherichia coli (strain K12) OX=83333 GN=mprA PE=2 SV=1		?		unknown	0	0	0	0	1.5615	0	0	0	0	0	0	0	0	0	0	0	0	0	0
400	true	Empty	P31069 Voltage-gated potassium channel Kch OS=Escherichia coli (strain K12) OX=83333 GN=kch PE=1 SV=1	P31069 Voltage-gated potassium channel Kch OS=Escherichia coli (strain K12) OX=83333 GN=kch PE=1 SV=1		?		unknown	0	0	0	0	1.1711	0	0	0	0	0	0	0	0	0	0	0	0	0	0
401	true	Empty	tr|T1E4A4|T1E4A4_CROHD tr|T1E4A4|T1E4A4_CROHD Twisted gastrulation 1-like protein OS=Crotalus horridus OX=35024 PE=2 SV=1	tr|T1E4A4|T1E4A4_CROHD tr|T1E4A4|T1E4A4_CROHD Twisted gastrulation 1-like protein OS=Crotalus horridus OX=35024 PE=2 SV=1		?		unknown	3.5044	0	6.7307	2.2602	0.19519	0	0	0	0	0	3.8602	2.292	2.7137	8.3981	4.9013	4.9284	1.6905	2.1818	2.6898
402	true	Empty	sp|P0C8M1|PA2B1_BOTMO sp|P0C8M1|PA2B1_BOTMO Basic phospholipase A2 BmTX-I OS=Bothrops moojeni OX=98334 PE=1 SV=1	sp|P0C8M1|PA2B1_BOTMOsp|P0C8M1|PA2B1_BOTMO Basic phospholipase A2 BmTX-I OS=Bothrops moojeni OX=98334 PE=1 SV=1		?		unknown	0	1.8576	0	0	0	1.7932	0	1.7865	1.9176	0	0	0	0	6.2986	14.704	2.4642	6.7621	2.1818	2.6898
403	true	Empty	P08204 Ribulokinase OS=Escherichia coli (strain K12) OX=83333 GN=araB PE=1 SV=4	P08204 Ribulokinase OS=Escherichia coli (strain K12) OX=83333 GN=araB PE=1 SV=4		?		unknown	0	0	0	0	1.2687	0	0	0	0	0	0	0	0	0	0	0	0	0	0
404	true	Empty	P32695 tRNA-dihydrouridine(20/20a) synthase OS=Escherichia coli (strain K12) OX=83333 GN=dusA PE=1 SV=4	P32695 tRNA-dihydrouridine(20/20a) synthase OS=Escherichia coli (strain K12) OX=83333 GN=dusA PE=1 SV=4		?		unknown	0	0	0	0	1.5615	0	0	0	0	0	0	0	0	0	0	0	0	0	0
405	true	Empty	P33371 tRNA-dihydrouridine(16) synthase OS=Escherichia coli (strain K12) OX=83333 GN=dusC PE=1 SV=1	P33371 tRNA-dihydrouridine(16) synthase OS=Escherichia coli (strain K12) OX=83333 GN=dusC PE=1 SV=1		?		unknown	0	0	0	0	0.78075	0	0	0	0	0	0	0	0	0	0	0	0	0	0
406	true	Empty	P37329 Molybdate-binding protein ModA OS=Escherichia coli (strain K12) OX=83333 GN=modA PE=1 SV=1	P37329 Molybdate-binding protein ModA OS=Escherichia coli (strain K12) OX=83333 GN=modA PE=1 SV=1		?		unknown	0	0	0	0	1.0735	0	0	0	0	0	0	0	0	0	0	0	0	0	0
407	true	Empty	P43672 ATP-binding protein Uup OS=Escherichia coli (strain K12) OX=83333 GN=uup PE=1 SV=2	P43672 ATP-binding protein Uup OS=Escherichia coli (strain K12) OX=83333 GN=uup PE=1 SV=2		?		unknown	0	0	0	0	0.78075	0	0	0	0	0	0	0	0	0	0	0	0	0	0
408	true	Empty	Q46893 2-C-methyl-D-erythritol 4-phosphate cytidylyltransferase OS=Escherichia coli (strain K12) OX=83333 GN=ispD PE=1 SV=3	Q46893 2-C-methyl-D-erythritol 4-phosphate cytidylyltransferase OS=Escherichia coli (strain K12) OX=83333 GN=ispD PE=1 SV=3		?		unknown	0	0	0	0	0.97594	0	0	0	0	0	0	0	0	0	0	0	0	0	0
409	true	Empty	REVERSE_P00895	REVERSE_P00895		?		unknown	0	0	0	0	1.5615	0	0	0	0	0	0	0	0	0	0	0	0	0	0
410	true	Empty	REVERSE_P06864	REVERSE_P06864		?		unknown	0	0	0	0	1.6591	0	0	0	0	0	0	0	0	0	0	0	0	0	0
411	true	Empty	REVERSE_P0A7I0	REVERSE_P0A7I0		?		unknown	0	0	0	0	1.3663	0	0	0	0	0	0	0	0	0	0	0	0	0	0
412	true	Empty	REVERSE_P37177	REVERSE_P37177		?		unknown	0	0	0	0	0.68316	0	0	0	0	0	0	0	0	0	0	0	0	0	0
413	true	Empty	REVERSE_P42632	REVERSE_P42632		?		unknown	0	0	0	0	1.1711	0	0	0	0	0	0	0	0	0	0	0	0	0	0
414	true	Empty	REVERSE_P75820	REVERSE_P75820		?		unknown	0	0	0	0	2.3423	0	0	0	0	0	0	0	0	0	0	0	0	0	0
415	true	Empty	REVERSE_Q47146	REVERSE_Q47146		?		unknown	0	0	0	0	0.97594	0	0	0	0	0	0	0	0	0	0	0	0	0	0
416	true	Empty	REVERSE_P32177	REVERSE_P32177		?		unknown	0	0	0	0	0.97594	0	0	0	0	0	0	0	0	0	0	0	0	0	0
417	true	Empty	sp|Q9PT51|VSPB_GLOBL sp|Q9PT51|VSPB_GLOBL Beta-fibrinogenase brevinase OS=Gloydius blomhoffii OX=242054 PE=1 SV=1	sp|Q9PT51|VSPB_GLOBL sp|Q9PT51|VSPB_GLOBL Beta-fibrinogenase brevinase OS=Gloydius blomhoffii OX=242054 PE=1 SV=1		?		unknown	0	1.8576	2.2436	0	0.097594	0	0	0	0	1.9343	1.9301	0	5.4275	6.2986	2.4506	2.4642	8.4527	2.1818	2.6898
418	true	Empty	sp|C0K3N3|TXVE_CROAT sp|C0K3N3|TXVE_CROAT Snake venom vascular endothelial growth factor toxin cratrin OS=Crotalus atrox OX=8730 PE=2 SV=1	sp|C0K3N3|TXVE_CROAT sp|C0K3N3|TXVE_CROAT Snake venom vascular endothelial growth factor toxin cratrin OS=Crotalus atrox OX=8730 PE=2 SV=1		?		unknown	0	0	8.9743	0	0	0	1.7677	0	1.9176	0	1.9301	0	5.4275	0	4.9013	2.4642	5.0716	4.3637	8.0693
419	true	Empty	BJACESS23476|m.40063_Endoplasmic_reticulum_aminopeptidase_1_OS=Rattus_norvegicus_GN=Erap1_PE=2_SV=2	BJACESS23476|m.40063_Endoplasmic_reticulum_aminopeptidase_1_OS=Rattus_norvegicus_GN=Erap1_PE=2_SV=2	Erap1_PE	16 kDa		unknown	0	0	6.7307	0	0.097594	0	0	0	0	0	7.7204	4.584	8.1412	2.0995	2.4506	4.9284	0	2.1818	2.6898
420	true	Empty	BJACESS11390_SVSP|m.20617_Thrombin-like_enzyme_asperase_OS=Bothrops_asper_PE=1_SV=1	BJACESS11390_SVSP|m.20617_Thrombin-like_enzyme_asperase_OS=Bothrops_asper_PE=1_SV=1		21 kDa		unknown	3.5044	0	0	0	0.48797	0	0	0	0	0	0	11.46	0	2.0995	0	12.321	0	0	8.0693
421	true	Empty	P04335 Esterase FrsA OS=Escherichia coli (strain K12) OX=83333 GN=frsA PE=1 SV=2	P04335 Esterase FrsA OS=Escherichia coli (strain K12) OX=83333 GN=frsA PE=1 SV=2		?		unknown	0	0	0	0	1.0735	0	0	0	0	0	0	0	0	0	0	0	0	0	0
422	true	Empty	P0A6A6 3-isopropylmalate dehydratase large subunit OS=Escherichia coli (strain K12) OX=83333 GN=leuC PE=1 SV=2	P0A6A6 3-isopropylmalate dehydratase large subunit OS=Escherichia coli (strain K12) OX=83333 GN=leuC PE=1 SV=2		?		unknown	0	0	0	0	1.4639	0	0	0	0	0	0	0	0	0	0	0	0	0	0
423	true	Empty	P31473 ATPase RavA OS=Escherichia coli (strain K12) OX=83333 GN=ravA PE=1 SV=2	P31473 ATPase RavA OS=Escherichia coli (strain K12) OX=83333 GN=ravA PE=1 SV=2		?		unknown	0	0	0	0	0.87835	0	0	0	0	0	0	0	0	0	0	0	0	0	0
424	true	Empty	P37617 Zinc/cadmium/lead-transporting P-type ATPase OS=Escherichia coli (strain K12) OX=83333 GN=zntA PE=1 SV=1	P37617 Zinc/cadmium/lead-transporting P-type ATPase OS=Escherichia coli (strain K12) OX=83333 GN=zntA PE=1 SV=1		?		unknown	0	0	0	0	0.87835	0	0	0	0	0	0	0	0	0	0	0	0	0	0
425	true	Empty	P60240 RNA polymerase-associated protein RapA OS=Escherichia coli (strain K12) OX=83333 GN=rapA PE=1 SV=2	P60240 RNA polymerase-associated protein RapA OS=Escherichia coli (strain K12) OX=83333 GN=rapA PE=1 SV=2		?		unknown	0	0	0	0	1.1711	0	0	0	0	0	0	0	0	0	0	0	0	0	0
426	true	Empty	P80668 Phenylacetaldehyde dehydrogenase OS=Escherichia coli (strain K12) OX=83333 GN=feaB PE=1 SV=2	P80668 Phenylacetaldehyde dehydrogenase OS=Escherichia coli (strain K12) OX=83333 GN=feaB PE=1 SV=2		?		unknown	0	0	0	0	1.0735	0	0	0	0	0	0	0	0	0	0	0	0	0	0
427	true	Empty	REVERSE_P06987	REVERSE_P06987		?		unknown	0	0	0	0	1.2687	0	0	0	0	0	0	0	0	0	0	0	0	0	0
428	true	Empty	REVERSE_P0AG51	REVERSE_P0AG51		?		unknown	0	0	0	0	0.87835	0	0	0	0	0	0	0	0	0	0	0	0	0	0
429	true	Empty	REVERSE_P36683	REVERSE_P36683		?		unknown	0	0	0	0	1.0735	0	0	0	0	0	0	0	0	0	0	0	0	0	0
430	true	Empty	REVERSE_P77348	REVERSE_P77348		?		unknown	0	0	0	0	1.6591	0	0	0	0	0	0	0	0	0	0	0	0	0	0
431	true	Empty	REVERSE_P78061	REVERSE_P78061		?		unknown	0	0	0	0	1.6591	0	0	0	0	0	0	0	0	0	0	0	0	0	0
432	true	Empty	P39371 N-acetylneuraminate epimerase OS=Escherichia coli (strain K12) OX=83333 GN=nanM PE=1 SV=2	P39371 N-acetylneuraminate epimerase OS=Escherichia coli (strain K12) OX=83333 GN=nanM PE=1 SV=2		?		unknown	0	0	0	0	0.58556	0	0	0	0	0	0	0	0	0	0	0	0	0	0
433	true	Empty	REVERSE_P0AEI6	REVERSE_P0AEI6		?		unknown	0	0	0	0	0.97594	0	0	0	0	0	0	0	0	0	0	0	0	0	0
434	true	Empty	BJACESS04475_VEGF|m.7464_Snake_venom_vascular_endothelial_growth_factor_toxin_OS=Bothrops_jararaca_PE=1_SV=1	BJACESS04475_VEGF|m.7464_Snake_venom_vascular_endothelial_growth_factor_toxin_OS=Bothrops_jararaca_PE=1_SV=1		16 kDa		unknown	1.7522	0	2.2436	2.2602	0.097594	0	0	0	1.9176	0	1.9301	0	2.7137	2.0995	0	0	3.3811	0	2.6898
435	true	Empty	tr|F8S106|F8S106_CROAD tr|F8S106|F8S106_CROAD Metalloproteinase 5 OS=Crotalus adamanteus OX=8729 PE=2 SV=1	tr|F8S106|F8S106_CROAD tr|F8S106|F8S106_CROAD Metalloproteinase 5 OS=Crotalus adamanteus OX=8729 PE=2 SV=1		?		unknown	0	0	0	2.2602	0.097594	0	0	0	1.9176	3.8686	1.9301	0	0	0	0	0	1.6905	2.1818	8.0693
436	true	Empty	sp|C0HJL8|PA2B_BOTNI sp|C0HJL8|PA2B_BOTNI Phospholipase A2 nigroviriditoxin basic subunit B OS=Bothriechis nigroviridis OX=88079 PE=1 SV=1	sp|C0HJL8|PA2B_BOTNI sp|C0HJL8|PA2B_BOTNI Phospholipase A2 nigroviriditoxin basic subunit B OS=Bothriechis nigroviridis OX=88079 PE=1 SV=1		?		unknown	0	0	0	0	0	0	0	3.5731	0	0	0	0	5.4275	8.3981	9.8025	0	1.6905	4.3637	2.6898
437	true	Empty	tr|A0A1W7RG41|A0A1W7RG41_AGKCO tr|A0A1W7RG41|A0A1W7RG41_AGKCO Alpha-mannosidase OS=Agkistrodon contortrix contortrix OX=8713 PE=3 SV=1	tr|A0A1W7RG41|A0A1W7RG41_AGKCO tr|A0A1W7RG41|A0A1W7RG41_AGKCO Alpha-mannosidase OS=Agkistrodon contortrix contortrix OX=8713 PE=3 SV=1		?		unknown	0	1.8576	4.4871	0	0	1.7932	0	7.1462	3.8353	0	7.7204	0	5.4275	0	0	0	1.6905	0	0
438	true	Empty	BJACESS25833|m.43716_Dipeptidase_2_OS=Mus_musculus_GN=Dpep2_PE=1_SV=1 BJACESS25833|m.43716_Dipeptidase_2_OS=Mus_musculus_GN=Dpep2_PE=1_SV=1	BJACESS25833|m.43716_Dipeptidase_2_OS=Mus_musculus_GN=Dpep2_PE=1_SV=1 BJACESS25833|m.43716_Dipeptidase_2_OS=Mus_musculus_GN=Dpep2_PE=1_SV=1		?		unknown	0	0	0	2.2602	0.097594	0	0	0	0	0	0	0	10.855	6.2986	0	0	5.0716	4.3637	8.0693
439	true	Empty	P08331 2',3'-cyclic-nucleotide 2'-phosphodiesterase/3'-nucleotidase OS=Escherichia coli (strain K12) OX=83333 GN=cpdB PE=1 SV=2	P08331 2',3'-cyclic-nucleotide 2'-phosphodiesterase/3'-nucleotidase OS=Escherichia coli (strain K12) OX=83333 GN=cpdB PE=1 SV=2		?		unknown	0	0	0	0	0.39038	0	0	0	0	0	0	0	0	0	0	0	0	0	0
440	true	Empty	P0AAF3 Arabinose import ATP-binding protein AraG OS=Escherichia coli (strain K12) OX=83333 GN=araG PE=1 SV=1	P0AAF3 Arabinose import ATP-binding protein AraG OS=Escherichia coli (strain K12) OX=83333 GN=araG PE=1 SV=1		?		unknown	0	0	0	0	0.97594	0	0	0	0	0	0	0	0	0	0	0	0	0	0
441	true	Empty	P36566 tRNA 5-carboxymethoxyuridine methyltransferase OS=Escherichia coli (strain K12) OX=83333 GN=cmoM PE=1 SV=2	P36566 tRNA 5-carboxymethoxyuridine methyltransferase OS=Escherichia coli (strain K12) OX=83333 GN=cmoM PE=1 SV=2		?		unknown	0	0	0	0	0.58556	0	0	0	0	0	0	0	0	0	0	0	0	0	0
442	true	Empty	P37095 Peptidase B OS=Escherichia coli (strain K12) OX=83333 GN=pepB PE=1 SV=2	P37095 Peptidase B OS=Escherichia coli (strain K12) OX=83333 GN=pepB PE=1 SV=2		?		unknown	0	0	0	0	1.2687	0	0	0	0	0	0	0	0	0	0	0	0	0	0
443	true	Empty	P52126 Anti-bacteriophage protein B OS=Escherichia coli (strain K12) OX=83333 GN=abpB PE=1 SV=1	P52126 Anti-bacteriophage protein B OS=Escherichia coli (strain K12) OX=83333 GN=abpB PE=1 SV=1		?		unknown	0	0	0	0	1.1711	0	0	0	0	0	0	0	0	0	0	0	0	0	0
444	true	Empty	REVERSE_P0AC86	REVERSE_P0AC86		?		unknown	0	0	0	0	0.97594	0	0	0	0	0	0	0	0	0	0	0	0	0	0
445	true	Empty	REVERSE_P0ACA3	REVERSE_P0ACA3		?		unknown	0	0	0	0	1.1711	0	0	0	0	0	0	0	0	0	0	0	0	0	0
446	true	Empty	REVERSE_P37685	REVERSE_P37685		?		unknown	0	0	0	0	1.5615	0	0	0	0	0	0	0	0	0	0	0	0	0	0
447	true	Empty	REVERSE_P76577	REVERSE_P76577		?		unknown	0	0	0	0	1.2687	0	0	0	0	0	0	0	0	0	0	0	0	0	0
448	true	Empty	REVERSE_P77211	REVERSE_P77211		?		unknown	0	0	0	0	0.97594	0	0	0	0	0	0	0	0	0	0	0	0	0	0
449	true	Empty	P77239 Cation efflux system protein CusB OS=Escherichia coli (strain K12) OX=83333 GN=cusB PE=1 SV=1	P77239 Cation efflux system protein CusB OS=Escherichia coli (strain K12) OX=83333 GN=cusB PE=1 SV=1		?		unknown	0	0	0	0	0.97594	0	0	0	0	0	0	0	0	0	0	0	0	0	0
450	true	Empty	P77434 Glutamate-pyruvate aminotransferase AlaC OS=Escherichia coli (strain K12) OX=83333 GN=alaC PE=1 SV=1	P77434 Glutamate-pyruvate aminotransferase AlaC OS=Escherichia coli (strain K12) OX=83333 GN=alaC PE=1 SV=1		?		unknown	0	0	0	0	0.87835	0	0	0	0	0	0	0	0	0	0	0	0	0	0
451	true	Empty	REVERSE_P0AFP2	REVERSE_P0AFP2		?		unknown	0	0	0	0	2.0495	0	0	0	0	0	0	0	0	0	0	0	0	0	0
452	true	Empty	tr|A0A0K8S0C6|A0A0K8S0C6_CROHD tr|A0A0K8S0C6|A0A0K8S0C6_CROHD Granulin OS=Crotalus horridus OX=35024 PE=4 SV=1	tr|A0A0K8S0C6|A0A0K8S0C6_CROHD tr|A0A0K8S0C6|A0A0K8S0C6_CROHD Granulin OS=Crotalus horridus OX=35024 PE=4 SV=1		?		unknown	1.7522	0	0	2.2602	0.48797	0	0	1.7865	0	0	0	4.584	5.4275	2.0995	2.4506	7.3926	3.3811	2.1818	2.6898
453	true	Empty	sp|Q6EER2|PA2BB_SISTE sp|Q6EER2|PA2BB_SISTE Basic phospholipase A2 sistruxin B OS=Sistrurus tergeminus OX=8757 PE=1 SV=1	sp|Q6EER2|PA2BB_SISTEsp|Q6EER2|PA2BB_SISTE Basic phospholipase A2 sistruxin B OS=Sistrurus tergeminus OX=8757 PE=1 SV=1		?		unknown	0	0	2.2436	0	0.097594	0	0	0	0	0	1.9301	2.292	2.7137	10.498	4.9013	2.4642	5.0716	2.1818	5.3795
454	true	Empty	tr|A0A346CIA4|A0A346CIA4_9SAUR tr|A0A346CIA4|A0A346CIA4_9SAUR Amine oxidase (Fragment) OS=Spilotes sulphureus OX=1899469 PE=2 SV=1	tr|A0A346CIA4|A0A346CIA4_9SAUR tr|A0A346CIA4|A0A346CIA4_9SAUR Amine oxidase (Fragment) OS=Spilotes sulphureus OX=1899469 PE=2 SV=1		?		unknown	1.7522	1.8576	2.2436	0	0	1.7932	3.5354	7.1462	3.8353	1.9343	0	0	0	0	0	0	0	0	0
455	true	Empty	REVERSE_CDR_SVSP_02	REVERSE_CDR_SVSP_02		?		unknown	0	0	0	0	1.6591	0	0	0	0	0	0	0	0	0	0	0	0	0	0
456	true	Empty	P0AG82 Phosphate-binding protein PstS OS=Escherichia coli (strain K12) OX=83333 GN=pstS PE=1 SV=1	P0AG82 Phosphate-binding protein PstS OS=Escherichia coli (strain K12) OX=83333 GN=pstS PE=1 SV=1		?		unknown	0	0	0	0	1.3663	0	0	0	0	0	0	0	0	0	0	0	0	0	0
457	true	Empty	P30850 Exoribonuclease 2 OS=Escherichia coli (strain K12) OX=83333 GN=rnb PE=1 SV=3	P30850 Exoribonuclease 2 OS=Escherichia coli (strain K12) OX=83333 GN=rnb PE=1 SV=3		?		unknown	0	0	0	0	1.3663	0	0	0	0	0	0	0	0	0	0	0	0	0	0
458	true	Empty	P32138 Sulfoquinovosidase OS=Escherichia coli (strain K12) OX=83333 GN=yihQ PE=1 SV=3	P32138 Sulfoquinovosidase OS=Escherichia coli (strain K12) OX=83333 GN=yihQ PE=1 SV=3		?		unknown	0	0	0	0	0.97594	0	0	0	0	0	0	0	0	0	0	0	0	0	0
459	true	Empty	P38038 Sulfite reductase [NADPH] flavoprotein alpha-component OS=Escherichia coli (strain K12) OX=83333 GN=cysJ PE=1 SV=4	P38038 Sulfite reductase [NADPH] flavoprotein alpha-component OS=Escherichia coli (strain K12) OX=83333 GN=cysJ PE=1 SV=4		?		unknown	0	0	0	0	1.5615	0	0	0	0	0	0	0	0	0	0	0	0	0	0
460	true	Empty	P60651 Agmatinase OS=Escherichia coli (strain K12) OX=83333 GN=speB PE=1 SV=1	P60651 Agmatinase OS=Escherichia coli (strain K12) OX=83333 GN=speB PE=1 SV=1		?		unknown	0	0	0	0	1.6591	0	0	0	0	0	0	0	0	0	0	0	0	0	0
461	true	Empty	P67430 HTH-type transcriptional repressor NemR OS=Escherichia coli (strain K12) OX=83333 GN=nemR PE=1 SV=1	P67430 HTH-type transcriptional repressor NemR OS=Escherichia coli (strain K12) OX=83333 GN=nemR PE=1 SV=1		?		unknown	0	0	0	0	1.4639	0	0	0	0	0	0	0	0	0	0	0	0	0	0
462	true	Empty	P75990 Blue light- and temperature-regulated antirepressor BluF OS=Escherichia coli (strain K12) OX=83333 GN=bluF PE=1 SV=1	P75990 Blue light- and temperature-regulated antirepressor BluF OS=Escherichia coli (strain K12) OX=83333 GN=bluF PE=1 SV=1		?		unknown	0	0	0	0	1.0735	0	0	0	0	0	0	0	0	0	0	0	0	0	0
463	true	Empty	P76014 PEP-dependent dihydroxyacetone kinase, ADP-binding subunit DhaL OS=Escherichia coli (strain K12) OX=83333 GN=dhaL PE=1 SV=3	P76014 PEP-dependent dihydroxyacetone kinase, ADP-binding subunit DhaL OS=Escherichia coli (strain K12) OX=83333 GN=dhaL PE=1 SV=3		?		unknown	0	0	0	0	0.87835	0	0	0	0	0	0	0	0	0	0	0	0	0	0
464	true	Empty	Q06065 Regulatory protein AtoC OS=Escherichia coli (strain K12) OX=83333 GN=atoC PE=1 SV=2	Q06065 Regulatory protein AtoC OS=Escherichia coli (strain K12) OX=83333 GN=atoC PE=1 SV=2		?		unknown	0	0	0	0	0.87835	0	0	0	0	0	0	0	0	0	0	0	0	0	0
465	true	Empty	REVERSE_P0AAF3	REVERSE_P0AAF3		?		unknown	0	0	0	0	0.39038	0	0	0	0	0	0	0	0	0	0	0	0	0	0
466	true	Empty	REVERSE_P16095	REVERSE_P16095		?		unknown	0	0	0	0	0.97594	0	0	0	0	0	0	0	0	0	0	0	0	0	0
467	true	Empty	REVERSE_P30847	REVERSE_P30847		?		unknown	0	0	0	0	1.1711	0	0	0	0	0	0	0	0	0	0	0	0	0	0
468	true	Empty	tr|A0A2I7YSA2|A0A2I7YSA2_9SAUR tr|A0A2I7YSA2|A0A2I7YSA2_9SAUR Serine endopeptidase OS=Crotalus scutulatus OX=8737 PE=2 SV=1	tr|A0A2I7YSA2|A0A2I7YSA2_9SAUR tr|A0A2I7YSA2|A0A2I7YSA2_9SAUR Serine endopeptidase OS=Crotalus scutulatus OX=8737 PE=2 SV=1		?		unknown	1.7522	5.5729	0	2.2602	0.19519	0	1.7677	0	1.9176	1.9343	5.7903	6.8759	5.4275	0	2.4506	2.4642	0	2.1818	0
469	true	Empty	sp|P0CAS6|PA2BF_CRODU sp|P0CAS6|PA2BF_CRODU Basic phospholipase A2 F16 OS=Crotalus durissus terrificus OX=8732 PE=1 SV=1	sp|P0CAS6|PA2BF_CRODUsp|P0CAS6|PA2BF_CRODU Basic phospholipase A2 F16 OS=Crotalus durissus terrificus OX=8732 PE=1 SV=1		?		unknown	0	0	2.2436	0	0	0	0	0	0	0	0	0	0	2.0995	2.4506	4.9284	1.6905	6.5455	0
470	true	Empty	tr|A0A2D4KVI6|A0A2D4KVI6_9SAUR tr|A0A2D4KVI6|A0A2D4KVI6_9SAUR Uncharacterized protein (Fragment) OS=Micrurus paraensis OX=1970185 PE=4 SV=1	tr|A0A2D4KVI6|A0A2D4KVI6_9SAUR tr|A0A2D4KVI6|A0A2D4KVI6_9SAUR Uncharacterized protein (Fragment) OS=Micrurus paraensis OX=1970185 PE=4 SV=1		?		unknown	3.5044	3.7153	0	2.2602	0.19519	0	3.5354	3.5731	0	1.9343	1.9301	0	0	0	2.4506	0	3.3811	4.3637	0
471	true	Empty	sp|Q91132|VCO3_NAJKA sp|Q91132|VCO3_NAJKA Cobra venom factor OS=Naja kaouthia OX=8649 PE=1 SV=1	sp|Q91132|VCO3_NAJKA sp|Q91132|VCO3_NAJKA Cobra venom factor OS=Naja kaouthia OX=8649 PE=1 SV=1		?		unknown	0	0	0	0	0	0	0	0	0	1.9343	3.8602	0	8.1412	0	0	0	0	0	10.759
472	true	Empty	BJACESS03470_SVMP|m.5802_Zinc_metalloproteinase-disintegrin-like_berythractivase_OS=Bothrops_erythromelas_PE=1_SV=1	BJACESS03470_SVMP|m.5802_Zinc_metalloproteinase-disintegrin-like_berythractivase_OS=Bothrops_erythromelas_PE=1_SV=1		53 kDa		unknown	1.7522	7.4305	0	0	0	3.5864	0	7.1462	0	3.8686	0	0	0	0	0	0	0	0	0
473	true	Empty	REVERSE_CDR_NUC_01	REVERSE_CDR_NUC_01		?		unknown	0	0	0	0	1.3663	0	0	0	0	0	0	0	0	0	0	0	0	0	0
474	true	Empty	P06720 Alpha-galactosidase OS=Escherichia coli (strain K12) OX=83333 GN=melA PE=1 SV=1	P06720 Alpha-galactosidase OS=Escherichia coli (strain K12) OX=83333 GN=melA PE=1 SV=1		?		unknown	0	0	0	0	0.78075	0	0	0	0	0	0	0	0	0	0	0	0	0	0
475	true	Empty	P0ADR6 Ribosomal RNA large subunit methyltransferase M OS=Escherichia coli (strain K12) OX=83333 GN=rlmM PE=1 SV=1	P0ADR6 Ribosomal RNA large subunit methyltransferase M OS=Escherichia coli (strain K12) OX=83333 GN=rlmM PE=1 SV=1		?		unknown	0	0	0	0	0.39038	0	0	0	0	0	0	0	0	0	0	0	0	0	0
476	true	Empty	P0DMC9 Transcriptional regulatory protein RcsA OS=Escherichia coli (strain K12) OX=83333 GN=rcsA PE=1 SV=1	P0DMC9 Transcriptional regulatory protein RcsA OS=Escherichia coli (strain K12) OX=83333 GN=rcsA PE=1 SV=1		?		unknown	0	0	0	0	1.2687	0	0	0	0	0	0	0	0	0	0	0	0	0	0
477	true	Empty	P16700 Thiosulfate-binding protein OS=Escherichia coli (strain K12) OX=83333 GN=cysP PE=1 SV=1	P16700 Thiosulfate-binding protein OS=Escherichia coli (strain K12) OX=83333 GN=cysP PE=1 SV=1		?		unknown	0	0	0	0	1.1711	0	0	0	0	0	0	0	0	0	0	0	0	0	0
478	true	Empty	P17315 Colicin I receptor OS=Escherichia coli (strain K12) OX=83333 GN=cirA PE=1 SV=2	P17315 Colicin I receptor OS=Escherichia coli (strain K12) OX=83333 GN=cirA PE=1 SV=2		?		unknown	0	0	0	0	1.4639	0	0	0	0	0	0	0	0	0	0	0	0	0	0
479	true	Empty	P31224 Multidrug efflux pump subunit AcrB OS=Escherichia coli (strain K12) OX=83333 GN=acrB PE=1 SV=1	P31224 Multidrug efflux pump subunit AcrB OS=Escherichia coli (strain K12) OX=83333 GN=acrB PE=1 SV=1		?		unknown	0	0	0	0	1.2687	0	0	0	0	0	0	0	0	0	0	0	0	0	0
480	true	Empty	P39180 Antigen 43 OS=Escherichia coli (strain K12) OX=83333 GN=flu PE=1 SV=3	P39180 Antigen 43 OS=Escherichia coli (strain K12) OX=83333 GN=flu PE=1 SV=3		?		unknown	0	0	0	0	1.4639	0	0	0	0	0	0	0	0	0	0	0	0	0	0
481	true	Empty	P45577 RNA chaperone ProQ OS=Escherichia coli (strain K12) OX=83333 GN=proQ PE=1 SV=2	P45577 RNA chaperone ProQ OS=Escherichia coli (strain K12) OX=83333 GN=proQ PE=1 SV=2		?		unknown	0	0	0	0	0.68316	0	0	0	0	0	0	0	0	0	0	0	0	0	0
482	true	Empty	P69451 Long-chain-fatty-acid--CoA ligase OS=Escherichia coli (strain K12) OX=83333 GN=fadD PE=1 SV=1	P69451 Long-chain-fatty-acid--CoA ligase OS=Escherichia coli (strain K12) OX=83333 GN=fadD PE=1 SV=1		?		unknown	0	0	0	0	1.3663	0	0	0	0	0	0	0	0	0	0	0	0	0	0
483	true	Empty	P75864 Ribosomal RNA large subunit methyltransferase K/L OS=Escherichia coli (strain K12) OX=83333 GN=rlmL PE=1 SV=1	P75864 Ribosomal RNA large subunit methyltransferase K/L OS=Escherichia coli (strain K12) OX=83333 GN=rlmL PE=1 SV=1		?		unknown	0	0	0	0	1.3663	0	0	0	0	0	0	0	0	0	0	0	0	0	0
484	true	Empty	P77243 2-methylcitrate dehydratase OS=Escherichia coli (strain K12) OX=83333 GN=prpD PE=1 SV=3	P77243 2-methylcitrate dehydratase OS=Escherichia coli (strain K12) OX=83333 GN=prpD PE=1 SV=3		?		unknown	0	0	0	0	1.1711	0	0	0	0	0	0	0	0	0	0	0	0	0	0
485	true	Empty	REVERSE_P0AA53	REVERSE_P0AA53		?		unknown	0	0	0	0	0.97594	0	0	0	0	0	0	0	0	0	0	0	0	0	0
486	true	Empty	REVERSE_P0ABE9	REVERSE_P0ABE9		?		unknown	0	0	0	0	0.48797	0	0	0	0	0	0	0	0	0	0	0	0	0	0
487	true	Empty	REVERSE_P21189	REVERSE_P21189		?		unknown	0	0	0	0	1.1711	0	0	0	0	0	0	0	0	0	0	0	0	0	0
488	true	Empty	REVERSE_P30147	REVERSE_P30147		?		unknown	0	0	0	0	1.1711	0	0	0	0	0	0	0	0	0	0	0	0	0	0
489	true	Empty	REVERSE_P33937	REVERSE_P33937		?		unknown	0	0	0	0	1.2687	0	0	0	0	0	0	0	0	0	0	0	0	0	0
490	true	Empty	REVERSE_P38135	REVERSE_P38135		?		unknown	0	0	0	0	0.48797	0	0	0	0	0	0	0	0	0	0	0	0	0	0
491	true	Empty	P05459 Erythronate-4-phosphate dehydrogenase OS=Escherichia coli (strain K12) OX=83333 GN=pdxB PE=2 SV=2	P05459 Erythronate-4-phosphate dehydrogenase OS=Escherichia coli (strain K12) OX=83333 GN=pdxB PE=2 SV=2		?		unknown	0	0	0	0	0.68316	0	0	0	0	0	0	0	0	0	0	0	0	0	0
492	true	Empty	tr|A0A194AS02|A0A194AS02_SISMB tr|A0A194AS02|A0A194AS02_SISMB Phosphodiesterase OS=Sistrurus miliarius barbouri OX=8759 PE=4 SV=1	tr|A0A194AS02|A0A194AS02_SISMB tr|A0A194AS02|A0A194AS02_SISMB Phosphodiesterase OS=Sistrurus miliarius barbouri OX=8759 PE=4 SV=1		?		unknown	0	0	2.2436	0	0.097594	1.7932	0	0	1.9176	0	0	4.584	5.4275	4.1991	9.8025	0	0	2.1818	2.6898
493	true	Empty	tr|A0A1W7RB67|A0A1W7RB67_CROAD tr|A0A1W7RB67|A0A1W7RB67_CROAD Cadam10_VEGF-1 OS=Crotalus adamanteus OX=8729 PE=3 SV=1	tr|A0A1W7RB67|A0A1W7RB67_CROAD tr|A0A1W7RB67|A0A1W7RB67_CROAD Cadam10_VEGF-1 OS=Crotalus adamanteus OX=8729 PE=3 SV=1		?		unknown	0	0	0	4.5204	0	1.7932	0	1.7865	3.8353	0	5.7903	0	0	0	2.4506	0	1.6905	6.5455	0
494	true	Empty	tr|T1E6K3|T1E6K3_CROHD tr|T1E6K3|T1E6K3_CROHD Alpha globin OS=Crotalus horridus OX=35024 PE=2 SV=1	tr|T1E6K3|T1E6K3_CROHD tr|T1E6K3|T1E6K3_CROHD Alpha globin OS=Crotalus horridus OX=35024 PE=2 SV=1		?		unknown	0	0	0	0	0	0	0	0	0	0	5.7903	0	0	6.2986	0	0	0	0	0
495	true	Empty	REVERSE_CDR_SVMPIII_01	REVERSE_CDR_SVMPIII_01		?	true	unknown	0	0	0	0	0.58556	0	0	0	0	0	0	0	0	0	0	0	0	0	0
496	true	Empty	P00895 Anthranilate synthase component 1 OS=Escherichia coli (strain K12) OX=83333 GN=trpE PE=1 SV=2	P00895 Anthranilate synthase component 1 OS=Escherichia coli (strain K12) OX=83333 GN=trpE PE=1 SV=2		?		unknown	0	0	0	0	0.68316	0	0	0	0	0	0	0	0	0	0	0	0	0	0
497	true	Empty	P07762 1,4-alpha-glucan branching enzyme GlgB OS=Escherichia coli (strain K12) OX=83333 GN=glgB PE=1 SV=1	P07762 1,4-alpha-glucan branching enzyme GlgB OS=Escherichia coli (strain K12) OX=83333 GN=glgB PE=1 SV=1		?		unknown	0	0	0	0	1.4639	0	0	0	0	0	0	0	0	0	0	0	0	0	0
498	true	Empty	P0ACZ8 Transcriptional regulatory protein CusR OS=Escherichia coli (strain K12) OX=83333 GN=cusR PE=1 SV=1	P0ACZ8 Transcriptional regulatory protein CusR OS=Escherichia coli (strain K12) OX=83333 GN=cusR PE=1 SV=1		?		unknown	0	0	0	0	0.58556	0	0	0	0	0	0	0	0	0	0	0	0	0	0
499	true	Empty	P23917 Fructokinase OS=Escherichia coli (strain K12) OX=83333 GN=mak PE=1 SV=2	P23917 Fructokinase OS=Escherichia coli (strain K12) OX=83333 GN=mak PE=1 SV=2		?		unknown	0	0	0	0	1.3663	0	0	0	0	0	0	0	0	0	0	0	0	0	0
500	true	Empty	P28903 Anaerobic ribonucleoside-triphosphate reductase OS=Escherichia coli (strain K12) OX=83333 GN=nrdD PE=1 SV=2	P28903 Anaerobic ribonucleoside-triphosphate reductase OS=Escherichia coli (strain K12) OX=83333 GN=nrdD PE=1 SV=2		?		unknown	0	0	0	0	1.2687	0	0	0	0	0	0	0	0	0	0	0	0	0	0
501	true	Empty	P31554 LPS-assembly protein LptD OS=Escherichia coli (strain K12) OX=83333 GN=lptD PE=1 SV=2	P31554 LPS-assembly protein LptD OS=Escherichia coli (strain K12) OX=83333 GN=lptD PE=1 SV=2		?		unknown	0	0	0	0	1.4639	0	0	0	0	0	0	0	0	0	0	0	0	0	0
502	true	Empty	P39452 Ribonucleoside-diphosphate reductase 2 subunit alpha OS=Escherichia coli (strain K12) OX=83333 GN=nrdE PE=2 SV=3	P39452 Ribonucleoside-diphosphate reductase 2 subunit alpha OS=Escherichia coli (strain K12) OX=83333 GN=nrdE PE=2 SV=3		?		unknown	0	0	0	0	0.97594	0	0	0	0	0	0	0	0	0	0	0	0	0	0
503	true	Empty	P62707 2,3-bisphosphoglycerate-dependent phosphoglycerate mutase OS=Escherichia coli (strain K12) OX=83333 GN=gpmA PE=1 SV=2	P62707 2,3-bisphosphoglycerate-dependent phosphoglycerate mutase OS=Escherichia coli (strain K12) OX=83333 GN=gpmA PE=1 SV=2		?		unknown	0	0	0	0	0.68316	0	0	0	0	0	0	0	0	0	0	0	0	0	0
504	true	Empty	P77425 Allantoate amidohydrolase OS=Escherichia coli (strain K12) OX=83333 GN=allC PE=1 SV=1	P77425 Allantoate amidohydrolase OS=Escherichia coli (strain K12) OX=83333 GN=allC PE=1 SV=1		?		unknown	0	0	0	0	1.0735	0	0	0	0	0	0	0	0	0	0	0	0	0	0
505	true	Empty	REVERSE_P08331	REVERSE_P08331		?		unknown	0	0	0	0	0.87835	0	0	0	0	0	0	0	0	0	0	0	0	0	0
506	true	Empty	REVERSE_P0A7H0	REVERSE_P0A7H0		?		unknown	0	0	0	0	1.0735	0	0	0	0	0	0	0	0	0	0	0	0	0	0
507	true	Empty	REVERSE_P23524	REVERSE_P23524		?		unknown	0	0	0	0	1.4639	0	0	0	0	0	0	0	0	0	0	0	0	0	0
508	true	Empty	REVERSE_P37624	REVERSE_P37624		?		unknown	0	0	0	0	0.78075	0	0	0	0	0	0	0	0	0	0	0	0	0	0
509	true	Empty	REVERSE_P37677	REVERSE_P37677		?		unknown	0	0	0	0	1.2687	0	0	0	0	0	0	0	0	0	0	0	0	0	0
510	true	Empty	REVERSE_P39099	REVERSE_P39099		?		unknown	0	0	0	0	1.2687	0	0	0	0	0	0	0	0	0	0	0	0	0	0
511	true	Empty	REVERSE_P66948	REVERSE_P66948		?		unknown	0	0	0	0	1.1711	0	0	0	0	0	0	0	0	0	0	0	0	0	0
512	true	Empty	REVERSE_P77488	REVERSE_P77488		?		unknown	0	0	0	0	0.87835	0	0	0	0	0	0	0	0	0	0	0	0	0	0
513	true	Empty	P0A9F1 Transcriptional regulator MntR OS=Escherichia coli (strain K12) OX=83333 GN=mntR PE=1 SV=1	P0A9F1 Transcriptional regulator MntR OS=Escherichia coli (strain K12) OX=83333 GN=mntR PE=1 SV=1		?		unknown	0	0	0	0	0.97594	0	0	0	0	0	0	0	0	0	0	0	0	0	0
514	true	Empty	tr|A0A0K8RWB9|A0A0K8RWB9_CROHD tr|A0A0K8RWB9|A0A0K8RWB9_CROHD Cystatin OS=Crotalus horridus OX=35024 PE=3 SV=1 : sp|J3RYX9|CYT1_CROAD Cystatin-1 OS=Crotalus adamanteus OX=8729 PE=2 SV=1	tr|A0A0K8RWB9|A0A0K8RWB9_CROHD tr|A0A0K8RWB9|A0A0K8RWB9_CROHD Cystatin OS=Crotalus horridus OX=35024 PE=3 SV=1 : sp|J3RYX9|CYT1_CROAD Cystatin-1 OS=Crotalus adamanteus OX=8729 PE=2 SV=1		?		unknown	0	1.8576	0	0	0	0	0	1.7865	1.9176	0	1.9301	4.584	5.4275	4.1991	0	4.9284	1.6905	2.1818	2.6898
515	true	Empty	tr|A0A1L8D658|A0A1L8D658_BOTAT tr|A0A1L8D658|A0A1L8D658_BOTAT BATXSVSP12 OS=Bothrops atrox OX=8725 PE=2 SV=1	tr|A0A1L8D658|A0A1L8D658_BOTAT tr|A0A1L8D658|A0A1L8D658_BOTAT BATXSVSP12 OS=Bothrops atrox OX=8725 PE=2 SV=1		?		unknown	0	1.8576	0	2.2602	0	0	5.3032	3.5731	1.9176	0	3.8602	0	0	4.1991	2.4506	2.4642	0	2.1818	2.6898
516	true	Empty	tr|E9JFZ7|E9JFZ7_ECHPL tr|E9JFZ7|E9JFZ7_ECHPL Serine protease (Fragment) OS=Echis pyramidum leakeyi OX=38415 PE=2 SV=1 : tr|E9JFZ6|E9JFZ6_ECHPL Serine protease (Fragment) OS=Echis pyramidum leakeyi OX=38415 PE=2 SV=1	tr|E9JFZ7|E9JFZ7_ECHPL tr|E9JFZ7|E9JFZ7_ECHPL Serine protease (Fragment) OS=Echis pyramidum leakeyi OX=38415 PE=2 SV=1 : tr|E9JFZ6|E9JFZ6_ECHPL Serine protease (Fragment) OS=Echis pyramidum leakeyi OX=38415 PE=2 SV=1		?		unknown	0	0	4.4871	0	0.097594	1.7932	0	0	0	1.9343	3.8602	0	2.7137	0	0	0	1.6905	4.3637	0
517	true	Empty	tr|A0A098LZ81|A0A098LZ81_9SAUR tr|A0A098LZ81|A0A098LZ81_9SAUR Desmoplakin isoform II OS=Hypsiglena sp. JMG-2014 OX=1550645 PE=4 SV=1	tr|A0A098LZ81|A0A098LZ81_9SAUR tr|A0A098LZ81|A0A098LZ81_9SAUR Desmoplakin isoform II OS=Hypsiglena sp. JMG-2014 OX=1550645 PE=4 SV=1		?		unknown	0	0	0	6.7806	0.097594	0	0	0	1.9176	5.8029	3.8602	0	0	6.2986	0	0	1.6905	2.1818	0
518	true	Empty	REVERSE_CDR_LAAO_01	REVERSE_CDR_LAAO_01		?		unknown	0	0	0	0	0.68316	0	0	0	0	0	0	0	0	0	0	0	0	0	0
519	true	Empty	P08400 Phosphate regulon sensor protein PhoR OS=Escherichia coli (strain K12) OX=83333 GN=phoR PE=1 SV=1	P08400 Phosphate regulon sensor protein PhoR OS=Escherichia coli (strain K12) OX=83333 GN=phoR PE=1 SV=1		?		unknown	0	0	0	0	0.87835	0	0	0	0	0	0	0	0	0	0	0	0	0	0
520	true	Empty	P0AAP1 Probable diguanylate cyclase DgcC OS=Escherichia coli (strain K12) OX=83333 GN=dgcC PE=1 SV=1	P0AAP1 Probable diguanylate cyclase DgcC OS=Escherichia coli (strain K12) OX=83333 GN=dgcC PE=1 SV=1		?		unknown	0	0	0	0	0.97594	0	0	0	0	0	0	0	0	0	0	0	0	0	0
521	true	Empty	P0ACQ0 Ribose operon repressor OS=Escherichia coli (strain K12) OX=83333 GN=rbsR PE=1 SV=2	P0ACQ0 Ribose operon repressor OS=Escherichia coli (strain K12) OX=83333 GN=rbsR PE=1 SV=2		?		unknown	0	0	0	0	1.6591	0	0	0	0	0	0	0	0	0	0	0	0	0	0
522	true	Empty	P23869 Peptidyl-prolyl cis-trans isomerase B OS=Escherichia coli (strain K12) OX=83333 GN=ppiB PE=1 SV=2	P23869 Peptidyl-prolyl cis-trans isomerase B OS=Escherichia coli (strain K12) OX=83333 GN=ppiB PE=1 SV=2		?		unknown	0	0	0	0	0.97594	0	0	0	0	0	0	0	0	0	0	0	0	0	0
523	true	Empty	P37330 Malate synthase G OS=Escherichia coli (strain K12) OX=83333 GN=glcB PE=1 SV=3	P37330 Malate synthase G OS=Escherichia coli (strain K12) OX=83333 GN=glcB PE=1 SV=3		?		unknown	0	0	0	0	1.3663	0	0	0	0	0	0	0	0	0	0	0	0	0	0
524	true	Empty	P69228 Transcriptional regulatory protein BaeR OS=Escherichia coli (strain K12) OX=83333 GN=baeR PE=1 SV=1	P69228 Transcriptional regulatory protein BaeR OS=Escherichia coli (strain K12) OX=83333 GN=baeR PE=1 SV=1		?		unknown	0	0	0	0	0.39038	0	0	0	0	0	0	0	0	0	0	0	0	0	0
525	true	Empty	P69922 L-fucose isomerase OS=Escherichia coli (strain K12) OX=83333 GN=fucI PE=1 SV=1	P69922 L-fucose isomerase OS=Escherichia coli (strain K12) OX=83333 GN=fucI PE=1 SV=1		?		unknown	0	0	0	0	0.87835	0	0	0	0	0	0	0	0	0	0	0	0	0	0
526	true	Empty	P76257 ATP-dependent DNA helicase YoaA OS=Escherichia coli (strain K12) OX=83333 GN=yoaA PE=1 SV=1	P76257 ATP-dependent DNA helicase YoaA OS=Escherichia coli (strain K12) OX=83333 GN=yoaA PE=1 SV=1		?		unknown	0	0	0	0	1.2687	0	0	0	0	0	0	0	0	0	0	0	0	0	0
527	true	Empty	P77510 Sensor histidine kinase DpiB OS=Escherichia coli (strain K12) OX=83333 GN=dpiB PE=1 SV=1	P77510 Sensor histidine kinase DpiB OS=Escherichia coli (strain K12) OX=83333 GN=dpiB PE=1 SV=1		?		unknown	0	0	0	0	0.58556	0	0	0	0	0	0	0	0	0	0	0	0	0	0
528	true	Empty	REVERSE_P05719	REVERSE_P05719		?		unknown	0	0	0	0	0.39038	0	0	0	0	0	0	0	0	0	0	0	0	0	0
529	true	Empty	REVERSE_P0A9H5	REVERSE_P0A9H5		?		unknown	0	0	0	0	0.78075	0	0	0	0	0	0	0	0	0	0	0	0	0	0
530	true	Empty	REVERSE_P0ACS5	REVERSE_P0ACS5		?		unknown	0	0	0	0	0.87835	0	0	0	0	0	0	0	0	0	0	0	0	0	0
531	true	Empty	REVERSE_P21517	REVERSE_P21517		?		unknown	0	0	0	0	1.0735	0	0	0	0	0	0	0	0	0	0	0	0	0	0
532	true	Empty	REVERSE_P29131	REVERSE_P29131		?		unknown	0	0	0	0	1.1711	0	0	0	0	0	0	0	0	0	0	0	0	0	0
533	true	Empty	REVERSE_P76216	REVERSE_P76216		?		unknown	0	0	0	0	0.29278	0	0	0	0	0	0	0	0	0	0	0	0	0	0
534	true	Empty	REVERSE_Q06065	REVERSE_Q06065		?		unknown	0	0	0	0	0.68316	0	0	0	0	0	0	0	0	0	0	0	0	0	0
535	true	Empty	P39304 3-keto-L-gulonate-6-phosphate decarboxylase UlaD OS=Escherichia coli (strain K12) OX=83333 GN=ulaD PE=1 SV=1	P39304 3-keto-L-gulonate-6-phosphate decarboxylase UlaD OS=Escherichia coli (strain K12) OX=83333 GN=ulaD PE=1 SV=1		?		unknown	0	0	0	0	0.39038	0	0	0	0	0	0	0	0	0	0	0	0	0	0
536	true	Empty	REVERSE_P10371	REVERSE_P10371		?		unknown	0	0	0	0	0.78075	0	0	0	0	0	0	0	0	0	0	0	0	0	0
537	true	Empty	REVERSE_P0AG48	REVERSE_P0AG48		?		unknown	0	0	0	0	0.19519	0	0	0	0	0	0	0	0	0	0	0	0	0	0
538	true	Empty	P16432 Formate hydrogenlyase subunit 6 OS=Escherichia coli (strain K12) OX=83333 GN=hycF PE=1 SV=1	P16432 Formate hydrogenlyase subunit 6 OS=Escherichia coli (strain K12) OX=83333 GN=hycF PE=1 SV=1		?		unknown	0	0	0	0	1.3663	0	0	0	0	0	0	0	0	0	0	0	0	0	0
539	true	Empty	REVERSE_P77526	REVERSE_P77526		?		unknown	0	0	0	0	1.1711	0	0	0	0	0	0	0	0	0	0	0	0	0	0
540	true	Empty	P0AA80 Probable galactarate/D-glucarate transporter GarP OS=Escherichia coli (strain K12) OX=83333 GN=garP PE=1 SV=1	P0AA80 Probable galactarate/D-glucarate transporter GarP OS=Escherichia coli (strain K12) OX=83333 GN=garP PE=1 SV=1		?		unknown	0	0	0	0	0.78075	0	0	0	0	0	0	0	0	0	0	0	0	0	0
541	true	Empty	tr|A0A194ARL9|A0A194ARL9_SISTE tr|A0A194ARL9|A0A194ARL9_SISTE Metalloproteinase type II 2 OS=Sistrurus tergeminus OX=8757 PE=3 SV=1	tr|A0A194ARL9|A0A194ARL9_SISTE tr|A0A194ARL9|A0A194ARL9_SISTE Metalloproteinase type II 2 OS=Sistrurus tergeminus OX=8757 PE=3 SV=1		?		unknown	0	3.7153	2.2436	4.5204	0	1.7932	0	1.7865	0	0	0	4.584	0	0	2.4506	2.4642	3.3811	2.1818	5.3795
542	true	Empty	tr|V8NTQ8|V8NTQ8_OPHHA tr|V8NTQ8|V8NTQ8_OPHHA Desmoplakin OS=Ophiophagus hannah OX=8665 GN=Dsp PE=4 SV=1	tr|V8NTQ8|V8NTQ8_OPHHA tr|V8NTQ8|V8NTQ8_OPHHA Desmoplakin OS=Ophiophagus hannah OX=8665 GN=Dsp PE=4 SV=1		?		unknown	0	0	0	4.5204	0	0	0	0	3.8353	0	0	0	0	8.3981	0	0	1.6905	2.1818	0
543	true	Empty	tr|A0A1L8D664|A0A1L8D664_BOTAT tr|A0A1L8D664|A0A1L8D664_BOTAT BATXSVSP16 OS=Bothrops atrox OX=8725 PE=2 SV=1	tr|A0A1L8D664|A0A1L8D664_BOTAT tr|A0A1L8D664|A0A1L8D664_BOTAT BATXSVSP16 OS=Bothrops atrox OX=8725 PE=2 SV=1		?		unknown	0	0	0	0	0	1.7932	0	1.7865	1.9176	0	0	0	5.4275	0	0	0	0	2.1818	0
544	true	Empty	sp|O93426|SLA_CRODU sp|O93426|SLA_CRODU Snaclec convulxin subunit alpha OS=Crotalus durissus terrificus OX=8732 PE=1 SV=1	sp|O93426|SLA_CRODU sp|O93426|SLA_CRODU Snaclec convulxin subunit alpha OS=Crotalus durissus terrificus OX=8732 PE=1 SV=1		?		unknown	0	0	0	0	0	14.345	0	16.079	0	0	0	0	0	0	0	0	0	0	0
545	true	Empty	REVERSE_CDR_PLA_02	REVERSE_CDR_PLA_02		?		unknown	0	0	0	0	1.1711	0	0	0	0	0	0	0	0	0	0	0	0	0	0
546	true	Empty	P09151 2-isopropylmalate synthase OS=Escherichia coli (strain K12) OX=83333 GN=leuA PE=1 SV=5	P09151 2-isopropylmalate synthase OS=Escherichia coli (strain K12) OX=83333 GN=leuA PE=1 SV=5		?		unknown	0	0	0	0	1.0735	0	0	0	0	0	0	0	0	0	0	0	0	0	0
547	true	Empty	P0AAS5 Oxamate carbamoyltransferase subunit AllH OS=Escherichia coli (strain K12) OX=83333 GN=allH PE=1 SV=1	P0AAS5 Oxamate carbamoyltransferase subunit AllH OS=Escherichia coli (strain K12) OX=83333 GN=allH PE=1 SV=1		?		unknown	0	0	0	0	1.1711	0	0	0	0	0	0	0	0	0	0	0	0	0	0
548	true	Empty	P30138 Sulfur carrier protein ThiS adenylyltransferase OS=Escherichia coli (strain K12) OX=83333 GN=thiF PE=1 SV=2	P30138 Sulfur carrierprotein ThiS adenylyltransferase OS=Escherichia coli (strain K12) OX=83333 GN=thiF PE=1 SV=2 (+1)		?		unknown	0	0	0	0	1.4639	0	0	0	0	0	0	0	0	0	0	0	0	0	0
549	true	Empty	P38036 CRISPR-associated endonuclease/helicase Cas3 OS=Escherichia coli (strain K12) OX=83333 GN=ygcB PE=1 SV=2	P38036 CRISPR-associated endonuclease/helicase Cas3 OS=Escherichia coli (strain K12) OX=83333 GN=ygcB PE=1 SV=2		?		unknown	0	0	0	0	0.97594	0	0	0	0	0	0	0	0	0	0	0	0	0	0
550	true	Empty	P52074 Glycolate oxidase iron-sulfur subunit OS=Escherichia coli (strain K12) OX=83333 GN=glcF PE=1 SV=1	P52074 Glycolate oxidase iron-sulfur subunit OS=Escherichia coli (strain K12) OX=83333 GN=glcF PE=1 SV=1		?		unknown	0	0	0	0	0.29278	0	0	0	0	0	0	0	0	0	0	0	0	0	0
551	true	Empty	P60422 Large ribosomal subunit protein uL2 OS=Escherichia coli (strain K12) OX=83333 GN=rplB PE=1 SV=2	P60422 Large ribosomal subunit protein uL2 OS=Escherichia coli (strain K12) OX=83333 GN=rplB PE=1 SV=2		?		unknown	0	0	0	0	0.29278	0	0	0	0	0	0	0	0	0	0	0	0	0	0
552	true	Empty	P77302 Diguanylate cyclase DgcM OS=Escherichia coli (strain K12) OX=83333 GN=dgcM PE=1 SV=2	P77302 Diguanylate cyclase DgcM OS=Escherichia coli (strain K12) OX=83333 GN=dgcM PE=1 SV=2		?		unknown	0	0	0	0	0.87835	0	0	0	0	0	0	0	0	0	0	0	0	0	0
553	true	Empty	P77489 Aldehyde oxidoreductase molybdenum-binding subunit PaoC OS=Escherichia coli (strain K12) OX=83333 GN=paoC PE=1 SV=1	P77489 Aldehyde oxidoreductase molybdenum-binding subunit PaoC OS=Escherichia coli (strain K12) OX=83333 GN=paoC PE=1 SV=1		?		unknown	0	0	0	0	0.29278	0	0	0	0	0	0	0	0	0	0	0	0	0	0
554	true	Empty	Q46901 CRISPR system Cascade subunit CasA OS=Escherichia coli (strain K12) OX=83333 GN=casA PE=1 SV=1	Q46901 CRISPR system Cascade subunit CasA OS=Escherichia coli (strain K12) OX=83333 GN=casA PE=1 SV=1		?		unknown	0	0	0	0	0.97594	0	0	0	0	0	0	0	0	0	0	0	0	0	0
555	true	Empty	REVERSE_P31133	REVERSE_P31133		?		unknown	0	0	0	0	0.58556	0	0	0	0	0	0	0	0	0	0	0	0	0	0
556	true	Empty	REVERSE_P52095	REVERSE_P52095		?		unknown	0	0	0	0	0.48797	0	0	0	0	0	0	0	0	0	0	0	0	0	0
557	true	Empty	REVERSE_P52101	REVERSE_P52101		?		unknown	0	0	0	0	0.87835	0	0	0	0	0	0	0	0	0	0	0	0	0	0
558	true	Empty	REVERSE_P75898	REVERSE_P75898		?		unknown	0	0	0	0	1.0735	0	0	0	0	0	0	0	0	0	0	0	0	0	0
559	true	Empty	REVERSE_P76387	REVERSE_P76387		?		unknown	0	0	0	0	0.97594	0	0	0	0	0	0	0	0	0	0	0	0	0	0
560	true	Empty	P54745 PTS system 2-O-alpha-mannosyl-D-glycerate-specific EIIABC component OS=Escherichia coli (strain K12) OX=83333 GN=mngA PE=1 SV=1	P54745 PTS system 2-O-alpha-mannosyl-D-glycerate-specific EIIABC component OS=Escherichia coli (strain K12) OX=83333 GN=mngA PE=1 SV=1		?		unknown	0	0	0	0	0.87835	0	0	0	0	0	0	0	0	0	0	0	0	0	0
561	true	Empty	REVERSE_P76129	REVERSE_P76129		?		unknown	0	0	0	0	1.0735	0	0	0	0	0	0	0	0	0	0	0	0	0	0
562	true	Empty	BJACESS01219_SVMP|m.1884_Zinc_metalloproteinase-disintegrin-like_BITM06A_OS=Bothrops_insularis_PE=2_SV=1	BJACESS01219_SVMP|m.1884_Zinc_metalloproteinase-disintegrin-like_BITM06A_OS=Bothrops_insularis_PE=2_SV=1		15 kDa		unknown	3.5044	1.8576	0	0	0	5.3795	0	1.7865	1.9176	0	0	0	0	0	0	0	0	0	0
563	true	Empty	tr|A0A2D4GJ70|A0A2D4GJ70_MICCO tr|A0A2D4GJ70|A0A2D4GJ70_MICCO Uncharacterized protein (Fragment) OS=Micrurus corallinus OX=54390 PE=3 SV=1 : tr|A0A2H6NA05|A0A2H6NA05_MICLE Uncharacterized protein (Fragment) OS=Micrurus lemniscatus carvalhoi OX=129465 PE=3 SV=1 : tr|A0A2D4NYV7|A0A2D4NYV7_MICSU Uncharacterized protein (Fragment) OS=Micrurus surinamensis OX=129470 PE=3 SV=1	tr|A0A2D4GJ70|A0A2D4GJ70_MICCO tr|A0A2D4GJ70|A0A2D4GJ70_MICCO Uncharacterized protein (Fragment) OS=Micrurus corallinus OX=54390 PE=3 SV=1 : tr|A0A2H6NA05|A0A2H6NA05_MICLE Uncharacterized protein (Fragment) OS=Micrurus lemniscatus carvalhoi OX=129465 PE=3 SV=1 : tr|A0A2D4NYV7|A0A2D4NYV7_MICSU Uncharacterized protein (Fragment) OS=Micrurus surinamensis OX=129470 PE=3 SV=1		?		unknown	0	0	0	4.5204	0	0	0	16.079	0	0	0	0	0	0	0	0	0	0	0
564	true	Empty	P23830 CDP-diacylglycerol--serine O-phosphatidyltransferase OS=Escherichia coli (strain K12) OX=83333 GN=pssA PE=1 SV=2	P23830 CDP-diacylglycerol--serine O-phosphatidyltransferase OS=Escherichia coli (strain K12) OX=83333 GN=pssA PE=1 SV=2		?		unknown	0	0	0	0	0.78075	0	0	0	0	0	0	0	0	0	0	0	0	0	0
565	true	Empty	P31545 Deferrochelatase OS=Escherichia coli (strain K12) OX=83333 GN=efeB PE=1 SV=2	P31545 Deferrochelatase OS=Escherichia coli (strain K12) OX=83333 GN=efeB PE=1 SV=2		?		unknown	0	0	0	0	0.87835	0	0	0	0	0	0	0	0	0	0	0	0	0	0
566	true	Empty	P37339 L-2-hydroxyglutarate dehydrogenase OS=Escherichia coli (strain K12) OX=83333 GN=lhgD PE=1 SV=3	P37339 L-2-hydroxyglutarate dehydrogenase OS=Escherichia coli (strain K12) OX=83333 GN=lhgD PE=1 SV=3		?		unknown	0	0	0	0	1.1711	0	0	0	0	0	0	0	0	0	0	0	0	0	0
567	true	Empty	P60664 Imidazole glycerol phosphate synthase subunit HisF OS=Escherichia coli (strain K12) OX=83333 GN=hisF PE=1 SV=1	P60664 Imidazole glycerol phosphate synthase subunit HisF OS=Escherichia coli (strain K12) OX=83333 GN=hisF PE=1 SV=1		?		unknown	0	0	0	0	1.2687	0	0	0	0	0	0	0	0	0	0	0	0	0	0
568	true	Empty	P62620 4-hydroxy-3-methylbut-2-en-1-yl diphosphate synthase (flavodoxin) OS=Escherichia coli (strain K12) OX=83333 GN=ispG PE=1 SV=1	P62620 4-hydroxy-3-methylbut-2-en-1-yl diphosphate synthase (flavodoxin) OS=Escherichia coli (strain K12) OX=83333 GN=ispG PE=1 SV=1		?		unknown	0	0	0	0	1.0735	0	0	0	0	0	0	0	0	0	0	0	0	0	0
569	true	Empty	P76578 Alpha-2-macroglobulin OS=Escherichia coli (strain K12) OX=83333 GN=yfhM PE=1 SV=1	P76578 Alpha-2-macroglobulin OS=Escherichia coli (strain K12) OX=83333 GN=yfhM PE=1 SV=1		?		unknown	0	0	0	0	0.19519	0	0	0	0	0	0	0	0	0	0	0	0	0	0
570	true	Empty	REVERSE_P0ACZ4	REVERSE_P0ACZ4		?		unknown	0	0	0	0	1.3663	0	0	0	0	0	0	0	0	0	0	0	0	0	0
571	true	Empty	REVERSE_P30850	REVERSE_P30850		?		unknown	0	0	0	0	1.1711	0	0	0	0	0	0	0	0	0	0	0	0	0	0
572	true	Empty	REVERSE_P35340	REVERSE_P35340		?		unknown	0	0	0	0	0.97594	0	0	0	0	0	0	0	0	0	0	0	0	0	0
573	true	Empty	REVERSE_P37689	REVERSE_P37689		?		unknown	0	0	0	0	1.0735	0	0	0	0	0	0	0	0	0	0	0	0	0	0
574	true	Empty	REVERSE_P45464	REVERSE_P45464		?		unknown	0	0	0	0	0.48797	0	0	0	0	0	0	0	0	0	0	0	0	0	0
575	true	Empty	REVERSE_P62552	REVERSE_P62552		?		unknown	0	0	0	0	1.3663	0	0	0	0	0	0	0	0	0	0	0	0	0	0
576	true	Empty	REVERSE_P62620	REVERSE_P62620		?		unknown	0	0	0	0	1.1711	0	0	0	0	0	0	0	0	0	0	0	0	0	0
577	true	Empty	REVERSE_P75864	REVERSE_P75864		?		unknown	0	0	0	0	0.58556	0	0	0	0	0	0	0	0	0	0	0	0	0	0
578	true	Empty	REVERSE_P76081	REVERSE_P76081		?		unknown	0	0	0	0	0.48797	0	0	0	0	0	0	0	0	0	0	0	0	0	0
579	true	Empty	REVERSE_P77510	REVERSE_P77510		?		unknown	0	0	0	0	0.39038	0	0	0	0	0	0	0	0	0	0	0	0	0	0
580	true	Empty	REVERSE_P39377	REVERSE_P39377		?		unknown	0	0	0	0	0.68316	0	0	0	0	0	0	0	0	0	0	0	0	0	0
581	true	Empty	REVERSE_P76045	REVERSE_P76045		?		unknown	0	0	0	0	0.78075	0	0	0	0	0	0	0	0	0	0	0	0	0	0
582	true	Empty	REVERSE_P61320	REVERSE_P61320		?		unknown	0	0	0	0	0.39038	0	0	0	0	0	0	0	0	0	0	0	0	0	0
583	true	Empty	BJACESS05263_SVMP|m.8790_Zinc_metalloproteinase-disintegrin-like_HF3_OS=Bothrops_jararaca_PE=1_SV=3	BJACESS05263_SVMP|m.8790_Zinc_metalloproteinase-disintegrin-like_HF3_OS=Bothrops_jararaca_PE=1_SV=3		11 kDa		unknown	0	1.8576	0	2.2602	0	1.7932	0	0	3.8353	0	1.9301	0	0	0	0	0	0	0	2.6898
584	true	Empty	tr|A0A0K8RTJ4|A0A0K8RTJ4_CROHD tr|A0A0K8RTJ4|A0A0K8RTJ4_CROHD Lymphocyte antigen 6 complex locus protein G6d-like OS=Crotalus horridus OX=35024 PE=4 SV=1	tr|A0A0K8RTJ4|A0A0K8RTJ4_CROHD tr|A0A0K8RTJ4|A0A0K8RTJ4_CROHD Lymphocyte antigen 6 complex locus protein G6d-like OS=Crotalus horridus OX=35024 PE=4 SV=1		?		unknown	0	0	0	0	0	0	0	1.7865	0	1.9343	3.8602	0	8.1412	0	0	0	1.6905	0	0
585	true	Empty	tr|J3S9A4|J3S9A4_CROAD tr|J3S9A4|J3S9A4_CROAD Phospholipase A2 inhibitor subunit gamma B-like protein OS=Crotalus adamanteus OX=8729 PE=2 SV=1	tr|J3S9A4|J3S9A4_CROAD tr|J3S9A4|J3S9A4_CROAD Phospholipase A2 inhibitor subunit gamma B-like protein OS=Crotalus adamanteus OX=8729 PE=2 SV=1		?		unknown	0	0	0	0	0.097594	0	0	0	3.8353	5.8029	0	4.584	5.4275	4.1991	2.4506	4.9284	0	2.1818	0
586	true	Empty	tr|A0A0F7Z1I7|A0A0F7Z1I7_CROAD tr|A0A0F7Z1I7|A0A0F7Z1I7_CROAD Venom factor OS=Crotalus adamanteus OX=8729 PE=2 SV=1 : sp|J3S836|VCO3_CROAD Venom factor OS=Crotalus adamanteus OX=8729 PE=2 SV=1	tr|A0A0F7Z1I7|A0A0F7Z1I7_CROAD tr|A0A0F7Z1I7|A0A0F7Z1I7_CROAD Venom factor OS=Crotalus adamanteus OX=8729 PE=2 SV=1 : sp|J3S836|VCO3_CROAD Venom factor OS=Crotalus adamanteus OX=8729 PE=2 SV=1		?		unknown	0	0	0	0	0	1.7932	1.7677	0	0	1.9343	3.8602	0	13.569	0	0	0	0	0	10.759
587	true	Empty	tr|J3RZP8|J3RZP8_CROAD tr|J3RZP8|J3RZP8_CROAD Hemoglobin subunit beta-1-like OS=Crotalus adamanteus OX=8729 PE=2 SV=1	tr|J3RZP8|J3RZP8_CROAD tr|J3RZP8|J3RZP8_CROAD Hemoglobin subunit beta-1-like OS=Crotalus adamanteus OX=8729 PE=2 SV=1		?		unknown	0	0	0	0	0.19519	3.5864	0	1.7865	0	0	9.6505	0	0	2.0995	0	0	0	2.1818	0
588	true	Empty	tr|A0A2H6NKR5|A0A2H6NKR5_MICLE tr|A0A2H6NKR5|A0A2H6NKR5_MICLE IF rod domain-containing protein (Fragment) OS=Micrurus lemniscatus carvalhoi OX=129465 PE=3 SV=1	tr|A0A2H6NKR5|A0A2H6NKR5_MICLE tr|A0A2H6NKR5|A0A2H6NKR5_MICLE IF rod domain-containing protein (Fragment) OS=Micrurus lemniscatus carvalhoi OX=129465 PE=3 SV=1		?		unknown	0	0	0	4.5204	0	0	0	0	0	0	1.9301	0	0	0	0	0	0	4.3637	0
589	true	Empty	REVERSE_CDR_NGF_01	REVERSE_CDR_NGF_01		?		unknown	0	0	0	0	0.97594	0	0	0	0	0	0	0	0	0	0	0	0	0	0
590	true	Empty	REVERSE_CDR_Kunitz_01	REVERSE_CDR_Kunitz_01		?		unknown	0	0	0	0	1.0735	0	0	0	0	0	0	0	0	0	0	0	0	0	0
591	true	Empty	P00888 Phospho-2-dehydro-3-deoxyheptonate aldolase, Tyr-sensitive OS=Escherichia coli (strain K12) OX=83333 GN=aroF PE=1 SV=1	P00888 Phospho-2-dehydro-3-deoxyheptonate aldolase, Tyr-sensitive OS=Escherichia coli (strain K12) OX=83333 GN=aroF PE=1 SV=1		?		unknown	0	0	0	0	0.78075	0	0	0	0	0	0	0	0	0	0	0	0	0	0
592	true	Empty	P06987 Histidine biosynthesis bifunctional protein HisB OS=Escherichia coli (strain K12) OX=83333 GN=hisB PE=1 SV=1	P06987 Histidine biosynthesis bifunctional protein HisB OS=Escherichia coli (strain K12) OX=83333 GN=hisB PE=1 SV=1		?		unknown	0	0	0	0	1.0735	0	0	0	0	0	0	0	0	0	0	0	0	0	0
593	true	Empty	P07018 Methyl-accepting chemotaxis protein IV OS=Escherichia coli (strain K12) OX=83333 GN=tap PE=1 SV=2	P07018 Methyl-accepting chemotaxis protein IV OS=Escherichia coli (strain K12) OX=83333 GN=tap PE=1 SV=2		?		unknown	0	0	0	0	0.68316	0	0	0	0	0	0	0	0	0	0	0	0	0	0
594	true	Empty	P0A908 MltA-interacting protein OS=Escherichia coli (strain K12) OX=83333 GN=mipA PE=1 SV=1	P0A908 MltA-interacting protein OS=Escherichia coli (strain K12) OX=83333 GN=mipA PE=1 SV=1		?		unknown	0	0	0	0	1.0735	0	0	0	0	0	0	0	0	0	0	0	0	0	0
595	true	Empty	P0AGJ7 tRNA (cytidine(34)-2'-O)-methyltransferase OS=Escherichia coli (strain K12) OX=83333 GN=trmL PE=1 SV=1	P0AGJ7 tRNA (cytidine(34)-2'-O)-methyltransferase OS=Escherichia coli (strain K12) OX=83333 GN=trmL PE=1 SV=1		?		unknown	0	0	0	0	1.2687	0	0	0	0	0	0	0	0	0	0	0	0	0	0
596	true	Empty	P13016 1,6-anhydro-N-acetylmuramyl-L-alanine amidase AmpD OS=Escherichia coli (strain K12) OX=83333 GN=ampD PE=1 SV=1	P13016 1,6-anhydro-N-acetylmuramyl-L-alanine amidase AmpD OS=Escherichia coli (strain K12) OX=83333 GN=ampD PE=1 SV=1		?		unknown	0	0	0	0	0.58556	0	0	0	0	0	0	0	0	0	0	0	0	0	0
597	true	Empty	P16095 L-serine dehydratase 1 OS=Escherichia coli (strain K12) OX=83333 GN=sdaA PE=1 SV=3	P16095 L-serine dehydratase 1 OS=Escherichia coli (strain K12) OX=83333 GN=sdaA PE=1 SV=3		?		unknown	0	0	0	0	0.78075	0	0	0	0	0	0	0	0	0	0	0	0	0	0
598	true	Empty	P33643 Ribosomal large subunit pseudouridine synthase D OS=Escherichia coli (strain K12) OX=83333 GN=rluD PE=1 SV=4	P33643 Ribosomal large subunit pseudouridine synthase D OS=Escherichia coli (strain K12) OX=83333 GN=rluD PE=1 SV=4		?		unknown	0	0	0	0	0.97594	0	0	0	0	0	0	0	0	0	0	0	0	0	0
599	true	Empty	P37747 UDP-galactopyranose mutase OS=Escherichia coli (strain K12) OX=83333 GN=glf PE=1 SV=1	P37747 UDP-galactopyranose mutase OS=Escherichia coli (strain K12) OX=83333 GN=glf PE=1 SV=1		?		unknown	0	0	0	0	0.68316	0	0	0	0	0	0	0	0	0	0	0	0	0	0
600	true	Empty	P76387 Tyrosine-protein kinase wzc OS=Escherichia coli (strain K12) OX=83333 GN=wzc PE=1 SV=2	P76387 Tyrosine-protein kinase wzc OS=Escherichia coli (strain K12) OX=83333 GN=wzc PE=1 SV=2		?		unknown	0	0	0	0	0.78075	0	0	0	0	0	0	0	0	0	0	0	0	0	0
601	true	Empty	P77256 NADH-specific methylglyoxal reductase OS=Escherichia coli (strain K12) OX=83333 GN=ydjG PE=1 SV=1	P77256 NADH-specific methylglyoxal reductase OS=Escherichia coli (strain K12) OX=83333 GN=ydjG PE=1 SV=1		?		unknown	0	0	0	0	0.68316	0	0	0	0	0	0	0	0	0	0	0	0	0	0
602	true	Empty	P77485 Sensor histidine kinase CusS OS=Escherichia coli (strain K12) OX=83333 GN=cusS PE=1 SV=1	P77485 Sensor histidine kinase CusS OS=Escherichia coli (strain K12) OX=83333 GN=cusS PE=1 SV=1		?		unknown	0	0	0	0	1.0735	0	0	0	0	0	0	0	0	0	0	0	0	0	0
603	true	Empty	Q46877 Anaerobic nitric oxide reductase flavorubredoxin OS=Escherichia coli (strain K12) OX=83333 GN=norV PE=1 SV=1	Q46877 Anaerobic nitric oxide reductase flavorubredoxin OS=Escherichia coli (strain K12) OX=83333 GN=norV PE=1 SV=1		?		unknown	0	0	0	0	0.68316	0	0	0	0	0	0	0	0	0	0	0	0	0	0
604	true	Empty	REVERSE_P08400	REVERSE_P08400		?		unknown	0	0	0	0	0.48797	0	0	0	0	0	0	0	0	0	0	0	0	0	0
605	true	Empty	REVERSE_P09151	REVERSE_P09151		?		unknown	0	0	0	0	0.87835	0	0	0	0	0	0	0	0	0	0	0	0	0	0
606	true	Empty	REVERSE_P09378	REVERSE_P09378		?		unknown	0	0	0	0	0.48797	0	0	0	0	0	0	0	0	0	0	0	0	0	0
607	true	Empty	REVERSE_P0AAJ8	REVERSE_P0AAJ8		?		unknown	0	0	0	0	1.0735	0	0	0	0	0	0	0	0	0	0	0	0	0	0
608	true	Empty	REVERSE_P0ADC3	REVERSE_P0ADC3		?		unknown	0	0	0	0	1.3663	0	0	0	0	0	0	0	0	0	0	0	0	0	0
609	true	Empty	REVERSE_P0AEZ7	REVERSE_P0AEZ7		?		unknown	0	0	0	0	0.39038	0	0	0	0	0	0	0	0	0	0	0	0	0	0
610	true	Empty	REVERSE_P15032	REVERSE_P15032		?		unknown	0	0	0	0	0.58556	0	0	0	0	0	0	0	0	0	0	0	0	0	0
611	true	Empty	REVERSE_P28629	REVERSE_P28629		?		unknown	0	0	0	0	1.0735	0	0	0	0	0	0	0	0	0	0	0	0	0	0
612	true	Empty	REVERSE_P31224	REVERSE_P31224		?		unknown	0	0	0	0	0.87835	0	0	0	0	0	0	0	0	0	0	0	0	0	0
613	true	Empty	REVERSE_P32176	REVERSE_P32176		?		unknown	0	0	0	0	0.87835	0	0	0	0	0	0	0	0	0	0	0	0	0	0
614	true	Empty	REVERSE_P33919	REVERSE_P33919		?		unknown	0	0	0	0	0.39038	0	0	0	0	0	0	0	0	0	0	0	0	0	0
615	true	Empty	REVERSE_P37653	REVERSE_P37653		?		unknown	0	0	0	0	0.97594	0	0	0	0	0	0	0	0	0	0	0	0	0	0
616	true	Empty	REVERSE_P39405	REVERSE_P39405		?		unknown	0	0	0	0	1.2687	0	0	0	0	0	0	0	0	0	0	0	0	0	0
617	true	Empty	REVERSE_P39453	REVERSE_P39453		?		unknown	0	0	0	0	0.29278	0	0	0	0	0	0	0	0	0	0	0	0	0	0
618	true	Empty	REVERSE_P40191	REVERSE_P40191		?		unknown	0	0	0	0	0.87835	0	0	0	0	0	0	0	0	0	0	0	0	0	0
619	true	Empty	REVERSE_P42593	REVERSE_P42593		?		unknown	0	0	0	0	0.68316	0	0	0	0	0	0	0	0	0	0	0	0	0	0
620	true	Empty	REVERSE_P45527	REVERSE_P45527		?		unknown	0	0	0	0	0.97594	0	0	0	0	0	0	0	0	0	0	0	0	0	0
621	true	Empty	REVERSE_P60716	REVERSE_P60716		?		unknown	0	0	0	0	0.68316	0	0	0	0	0	0	0	0	0	0	0	0	0	0
622	true	Empty	P0AAG5 Multidrug resistance-like ATP-binding protein MdlB OS=Escherichia coli (strain K12) OX=83333 GN=mdlB PE=1 SV=1	P0AAG5 Multidrug resistance-like ATP-binding protein MdlB OS=Escherichia coli (strain K12) OX=83333 GN=mdlB PE=1 SV=1		?		unknown	0	0	0	0	1.1711	0	0	0	0	0	0	0	0	0	0	0	0	0	0
623	true	Empty	REVERSE_P31545	REVERSE_P31545		?		unknown	0	0	0	0	0.68316	0	0	0	0	0	0	0	0	0	0	0	0	0	0
624	true	Empty	P40710 Lipoprotein NlpE OS=Escherichia coli (strain K12) OX=83333 GN=nlpE PE=1 SV=1	P40710 Lipoprotein NlpE OS=Escherichia coli (strain K12) OX=83333 GN=nlpE PE=1 SV=1		?		unknown	0	0	0	0	0.39038	0	0	0	0	0	0	0	0	0	0	0	0	0	0
625	true	Empty	REVERSE_P0C960	REVERSE_P0C960		?		unknown	0	0	0	0	0.97594	0	0	0	0	0	0	0	0	0	0	0	0	0	0
626	true	Empty	P0ACA3 Stringent starvation protein A OS=Escherichia coli (strain K12) OX=83333 GN=sspA PE=1 SV=2	P0ACA3 Stringent starvation protein A OS=Escherichia coli (strain K12) OX=83333 GN=sspA PE=1 SV=2		?		unknown	0	0	0	0	1.2687	0	0	0	0	0	0	0	0	0	0	0	0	0	0
627	true	Empty	REVERSE_P0A9L8	REVERSE_P0A9L8		?		unknown	0	0	0	0	0.39038	0	0	0	0	0	0	0	0	0	0	0	0	0	0
628	true	Empty	tr|A0A194ASJ2|A0A194ASJ2_SISTE tr|A0A194ASJ2|A0A194ASJ2_SISTE Metalloproteinase type III 5a OS=Sistrurus tergeminus OX=8757 PE=3 SV=1	tr|A0A194ASJ2|A0A194ASJ2_SISTE tr|A0A194ASJ2|A0A194ASJ2_SISTE Metalloproteinase type III 5a OS=Sistrurus tergeminus OX=8757 PE=3 SV=1		?		unknown	0	0	4.4871	0	0.097594	0	0	0	0	0	0	2.292	2.7137	0	0	2.4642	1.6905	0	0
629	true	Empty	GFWW01044214.1.p1 GFWW01044214.1.p1 Uniprot: Progranulin; TSANR: Granulin; PFAM: Granulin	GFWW01044214.1.p1 GFWW01044214.1.p1 Uniprot: Progranulin; TSANR: Granulin; PFAM: Granulin		?		unknown	0	0	0	0	0	1.7932	0	0	1.9176	5.8029	0	0	2.7137	2.0995	0	0	3.3811	4.3637	5.3795
630	true	Empty	sp|P30403|VM2RH_CALRH sp|P30403|VM2RH_CALRH Zinc metalloproteinase/disintegrin OS=Calloselasma rhodostoma OX=8717 PE=1 SV=2	sp|P30403|VM2RH_CALRHsp|P30403|VM2RH_CALRH Zinc metalloproteinase/disintegrin OS=Calloselasma rhodostoma OX=8717 PE=1 SV=2		?		unknown	1.7522	1.8576	6.7307	0	0.19519	3.5864	1.7677	1.7865	0	1.9343	0	0	0	0	0	0	1.6905	0	0
631	true	Empty	BJACESS02580_SVMP|m.4098_Zinc_metalloproteinase-disintegrin-like_jararhagin_(Fragment)_OS=Bothrops_jararaca_PE=1_SV=1	BJACESS02580_SVMP|m.4098_Zinc_metalloproteinase-disintegrin-like_jararhagin_(Fragment)_OS=Bothrops_jararaca_PE=1_SV=1		21 kDa		unknown	0	3.7153	0	0	0	3.5864	5.3032	3.5731	1.9176	7.7372	0	0	0	0	0	0	0	0	0
632	true	Empty	tr|V8NGJ6|V8NGJ6_OPHHA tr|V8NGJ6|V8NGJ6_OPHHA Hephaestin-like protein 1 OS=Ophiophagus hannah OX=8665 GN=HEPHL1 PE=3 SV=1	tr|V8NGJ6|V8NGJ6_OPHHA tr|V8NGJ6|V8NGJ6_OPHHA Hephaestin-like protein 1 OS=Ophiophagus hannah OX=8665 GN=HEPHL1 PE=3 SV=1		?		unknown	0	0	0	0	0.48797	0	0	0	0	0	0	2.292	0	8.3981	2.4506	0	0	0	2.6898
633	true	Empty	sp|P34182|VM2AE_CROAT sp|P34182|VM2AE_CROAT Zinc metalloproteinase/disintegrin OS=Crotalus atrox OX=8730 PE=1 SV=1	sp|P34182|VM2AE_CROATsp|P34182|VM2AE_CROAT Zinc metalloproteinase/disintegrin OS=Crotalus atrox OX=8730 PE=1 SV=1		?		unknown	3.5044	3.7153	4.4871	0	0	0	0	3.5731	0	0	0	0	0	0	0	0	0	0	0
634	true	Empty	tr|A0A2D4GNF3|A0A2D4GNF3_MICCO tr|A0A2D4GNF3|A0A2D4GNF3_MICCO IF rod domain-containing protein (Fragment) OS=Micrurus corallinus OX=54390 PE=3 SV=1	tr|A0A2D4GNF3|A0A2D4GNF3_MICCO tr|A0A2D4GNF3|A0A2D4GNF3_MICCO IF rod domain-containing protein (Fragment) OS=Micrurus corallinus OX=54390 PE=3 SV=1		?		unknown	0	0	0	0	0	0	0	8.9327	0	1.9343	5.7903	0	0	0	0	0	0	0	0
635	true	Empty	REVERSE_CDR_SVMPIII_02	REVERSE_CDR_SVMPIII_02		?		unknown	0	0	0	0	0.87835	0	0	0	0	0	0	0	0	0	0	0	0	0	0
636	true	Empty	REVERSE_CDR_CTL_10	REVERSE_CDR_CTL_10		?		unknown	0	0	0	0	0.87835	0	0	0	0	0	0	0	0	0	0	0	0	0	0
637	true	Empty	REVERSE_CDR_SVMPII_02	REVERSE_CDR_SVMPII_02		?	true	unknown	0	0	0	0	0.87835	0	0	0	0	0	0	0	0	0	0	0	0	0	0
638	true	Empty	P03014 Serine recombinase PinE OS=Escherichia coli (strain K12) OX=83333 GN=pinE PE=3 SV=2	P03014 Serine recombinase PinE OS=Escherichia coli (strain K12) OX=83333 GN=pinE PE=3 SV=2		?		unknown	0	0	0	0	0.48797	0	0	0	0	0	0	0	0	0	0	0	0	0	0
639	true	Empty	P09378 HTH-type transcriptional activator RhaR OS=Escherichia coli (strain K12) OX=83333 GN=rhaR PE=1 SV=2	P09378 HTH-type transcriptional activator RhaR OS=Escherichia coli (strain K12) OX=83333 GN=rhaR PE=1 SV=2		?		unknown	0	0	0	0	0.87835	0	0	0	0	0	0	0	0	0	0	0	0	0	0
640	true	Empty	P0A927 Nucleoside-specific channel-forming protein Tsx OS=Escherichia coli (strain K12) OX=83333 GN=tsx PE=1 SV=1	P0A927 Nucleoside-specific channel-forming protein Tsx OS=Escherichia coli (strain K12) OX=83333 GN=tsx PE=1 SV=1		?		unknown	0	0	0	0	1.2687	0	0	0	0	0	0	0	0	0	0	0	0	0	0
641	true	Empty	P0AB24 Iron uptake system component EfeO OS=Escherichia coli (strain K12) OX=83333 GN=efeO PE=1 SV=1	P0AB24 Iron uptake system component EfeO OS=Escherichia coli (strain K12) OX=83333 GN=efeO PE=1 SV=1		?		unknown	0	0	0	0	0.87835	0	0	0	0	0	0	0	0	0	0	0	0	0	0
642	true	Empty	P0ABL1 Cytochrome c-type protein NrfB OS=Escherichia coli (strain K12) OX=83333 GN=nrfB PE=1 SV=1	P0ABL1 Cytochrome c-type protein NrfB OS=Escherichia coli (strain K12) OX=83333 GN=nrfB PE=1 SV=1		?		unknown	0	0	0	0	1.1711	0	0	0	0	0	0	0	0	0	0	0	0	0	0
643	true	Empty	P32131 Oxygen-independent coproporphyrinogen III oxidase OS=Escherichia coli (strain K12) OX=83333 GN=hemN PE=1 SV=4	P32131 Oxygen-independent coproporphyrinogen III oxidase OS=Escherichia coli (strain K12) OX=83333 GN=hemN PE=1 SV=4		?		unknown	0	0	0	0	0.78075	0	0	0	0	0	0	0	0	0	0	0	0	0	0
644	true	Empty	P33226 Cytochrome c-type protein TorC OS=Escherichia coli (strain K12) OX=83333 GN=torC PE=1 SV=3	P33226 Cytochrome c-type protein TorC OS=Escherichia coli (strain K12) OX=83333 GN=torC PE=1 SV=3		?		unknown	0	0	0	0	0.87835	0	0	0	0	0	0	0	0	0	0	0	0	0	0
645	true	Empty	P37344 Psp operon transcriptional activator OS=Escherichia coli (strain K12) OX=83333 GN=pspF PE=1 SV=2	P37344 Psp operon transcriptional activator OS=Escherichia coli (strain K12) OX=83333 GN=pspF PE=1 SV=2		?		unknown	0	0	0	0	0.78075	0	0	0	0	0	0	0	0	0	0	0	0	0	0
646	true	Empty	P37637 Multidrug resistance protein MdtF OS=Escherichia coli (strain K12) OX=83333 GN=mdtF PE=1 SV=1	P37637 Multidrug resistance protein MdtF OS=Escherichia coli (strain K12) OX=83333 GN=mdtF PE=1 SV=1		?		unknown	0	0	0	0	0.68316	0	0	0	0	0	0	0	0	0	0	0	0	0	0
647	true	Empty	P38051 Isochorismate synthase MenF OS=Escherichia coli (strain K12) OX=83333 GN=menF PE=1 SV=4	P38051 Isochorismate synthase MenF OS=Escherichia coli (strain K12) OX=83333 GN=menF PE=1 SV=4		?		unknown	0	0	0	0	0.68316	0	0	0	0	0	0	0	0	0	0	0	0	0	0
648	true	Empty	P39353 2,7-anhydro-N-acetylneuraminate hydratase OS=Escherichia coli (strain K12) OX=83333 GN=nanY PE=1 SV=2	P39353 2,7-anhydro-N-acetylneuraminate hydratase OS=Escherichia coli (strain K12) OX=83333 GN=nanY PE=1 SV=2		?		unknown	0	0	0	0	0.58556	0	0	0	0	0	0	0	0	0	0	0	0	0	0
649	true	Empty	P76216 N-succinylarginine dihydrolase OS=Escherichia coli (strain K12) OX=83333 GN=astB PE=1 SV=1	P76216 N-succinylarginine dihydrolase OS=Escherichia coli (strain K12) OX=83333 GN=astB PE=1 SV=1		?		unknown	0	0	0	0	0.87835	0	0	0	0	0	0	0	0	0	0	0	0	0	0
650	true	Empty	P76422 Hydroxymethylpyrimidine/phosphomethylpyrimidine kinase OS=Escherichia coli (strain K12) OX=83333 GN=thiD PE=1 SV=1	P76422 Hydroxymethylpyrimidine/phosphomethylpyrimidine kinase OS=Escherichia coli (strain K12) OX=83333 GN=thiD PE=1 SV=1		?		unknown	0	0	0	0	1.0735	0	0	0	0	0	0	0	0	0	0	0	0	0	0
651	true	Empty	REVERSE_P04335	REVERSE_P04335		?		unknown	0	0	0	0	0.87835	0	0	0	0	0	0	0	0	0	0	0	0	0	0
652	true	Empty	REVERSE_P08401	REVERSE_P08401		?		unknown	0	0	0	0	0.68316	0	0	0	0	0	0	0	0	0	0	0	0	0	0
653	true	Empty	REVERSE_P08957	REVERSE_P08957		?		unknown	0	0	0	0	0.58556	0	0	0	0	0	0	0	0	0	0	0	0	0	0
654	true	Empty	REVERSE_P0AB24	REVERSE_P0AB24		?		unknown	0	0	0	0	0.87835	0	0	0	0	0	0	0	0	0	0	0	0	0	0
655	true	Empty	REVERSE_P0AB85	REVERSE_P0AB85		?		unknown	0	0	0	0	0.58556	0	0	0	0	0	0	0	0	0	0	0	0	0	0
656	true	Empty	REVERSE_P30125	REVERSE_P30125		?		unknown	0	0	0	0	0.87835	0	0	0	0	0	0	0	0	0	0	0	0	0	0
657	true	Empty	REVERSE_P30855	REVERSE_P30855		?		unknown	0	0	0	0	0.58556	0	0	0	0	0	0	0	0	0	0	0	0	0	0
658	true	Empty	REVERSE_P31678	REVERSE_P31678		?		unknown	0	0	0	0	0.58556	0	0	0	0	0	0	0	0	0	0	0	0	0	0
659	true	Empty	REVERSE_P37013	REVERSE_P37013		?		unknown	0	0	0	0	0.68316	0	0	0	0	0	0	0	0	0	0	0	0	0	0
660	true	Empty	REVERSE_P39371	REVERSE_P39371		?		unknown	0	0	0	0	0.58556	0	0	0	0	0	0	0	0	0	0	0	0	0	0
661	true	Empty	REVERSE_P42620	REVERSE_P42620		?		unknown	0	0	0	0	0.68316	0	0	0	0	0	0	0	0	0	0	0	0	0	0
662	true	Empty	REVERSE_P69922	REVERSE_P69922		?		unknown	0	0	0	0	0.78075	0	0	0	0	0	0	0	0	0	0	0	0	0	0
663	true	Empty	REVERSE_P77215	REVERSE_P77215		?		unknown	0	0	0	0	0.78075	0	0	0	0	0	0	0	0	0	0	0	0	0	0
664	true	Empty	REVERSE_P77247	REVERSE_P77247		?		unknown	0	0	0	0	0.68316	0	0	0	0	0	0	0	0	0	0	0	0	0	0
665	true	Empty	REVERSE_P30750	REVERSE_P30750		?		unknown	0	0	0	0	1.0735	0	0	0	0	0	0	0	0	0	0	0	0	0	0
666	true	Empty	P69783 PTS system glucose-specific EIIA component OS=Escherichia coli (strain K12) OX=83333 GN=crr PE=1 SV=2	P69783 PTS system glucose-specific EIIA component OS=Escherichia coli (strain K12) OX=83333 GN=crr PE=1 SV=2		?		unknown	0	0	0	0	0.19519	0	0	0	0	0	0	0	0	0	0	0	0	0	0
667	true	Empty	P60752 ATP-dependent lipid A-core flippase OS=Escherichia coli (strain K12) OX=83333 GN=msbA PE=1 SV=1	P60752 ATP-dependent lipid A-core flippase OS=Escherichia coli (strain K12) OX=83333 GN=msbA PE=1 SV=1		?		unknown	0	0	0	0	0.29278	0	0	0	0	0	0	0	0	0	0	0	0	0	0
668	true	Empty	BJACESS43054|m.67707_Carboxypeptidase_D_(Fragment)_OS=Lophonetta_specularioides_GN=CPD_PE=1_SV=1	BJACESS43054|m.67707_Carboxypeptidase_D_(Fragment)_OS=Lophonetta_specularioides_GN=CPD_PE=1_SV=1	CPD_PE	31 kDa		unknown	0	0	0	0	0.097594	0	0	0	0	0	0	2.292	2.7137	0	2.4506	0	1.6905	6.5455	5.3795
669	true	Empty	sp|Q2PG83|PA2A_PROEL sp|Q2PG83|PA2A_PROEL Acidic phospholipase A2 PePLA2 OS=Protobothrops elegans OX=88086 PE=2 SV=1 : tr|A0A077L6K1|A0A077L6K1_PROEL Phospholipase A2 2 (Fragment) OS=Protobothrops elegans OX=88086 PE=2 SV=1	sp|Q2PG83|PA2A_PROEL sp|Q2PG83|PA2A_PROEL Acidic phospholipase A2 PePLA2 OS=Protobothrops elegans OX=88086 PE=2 SV=1 : tr|A0A077L6K1|A0A077L6K1_PROEL Phospholipase A2 2 (Fragment) OS=Protobothrops elegans OX=88086 PE=2 SV=1		?		unknown	0	0	0	0	0.097594	0	0	0	0	0	0	11.46	2.7137	2.0995	2.4506	0	0	0	0
670	true	Empty	BJACESS06324_CRISP|m.10995_Cysteine-rich_venom_protein_piscivorin_OS=Agkistrodon_piscivorus_piscivorus_PE=1_SV=1 : BM401539.1.p1 Uniprot: Cysteine-rich venom protein piscivorin; TSANR: BATXCRISP1; PFAM: Cysteine-rich secretory protein family	BJACESS06324_CRISP|m.10995_Cysteine-rich_venom_protein_piscivorin_OS=Agkistrodon_piscivorus_piscivorus_PE=1_SV=1		22 kDa		unknown	3.5044	3.7153	0	6.7806	0	0	0	0	0	0	0	0	0	2.0995	4.9013	0	3.3811	2.1818	0
671	true	Empty	BJACESS00389_SVMP|m.673_Zinc_metalloproteinase/disintegrin_OS=Bothrops_jararaca_PE=1_SV=1	BJACESS00389_SVMP|m.673_Zinc_metalloproteinase/disintegrin_OS=Bothrops_jararaca_PE=1_SV=1		16 kDa		unknown	1.7522	9.2882	2.2436	0	0	3.5864	0	7.1462	0	0	0	0	0	0	0	0	1.6905	0	0
672	true	Empty	tr|J3S8W7|J3S8W7_CROAD tr|J3S8W7|J3S8W7_CROAD Hemoglobin subunit alpha 1 OS=Crotalus adamanteus OX=8729 PE=2 SV=1	tr|J3S8W7|J3S8W7_CROAD tr|J3S8W7|J3S8W7_CROAD Hemoglobin subunit alpha 1 OS=Crotalus adamanteus OX=8729 PE=2 SV=1		?		unknown	0	0	0	0	0.097594	0	0	1.7865	0	0	7.7204	0	0	2.0995	0	0	0	0	0
673	true	Empty	P00961 Glycine--tRNA ligase beta subunit OS=Escherichia coli (strain K12) OX=83333 GN=glyS PE=1 SV=4	P00961 Glycine--tRNA ligase beta subunit OS=Escherichia coli (strain K12) OX=83333 GN=glyS PE=1 SV=4		?		unknown	0	0	0	0	0.68316	0	0	0	0	0	0	0	0	0	0	0	0	0	0
674	true	Empty	P0A9S3 Galactitol 1-phosphate 5-dehydrogenase OS=Escherichia coli (strain K12) OX=83333 GN=gatD PE=1 SV=1	P0A9S3 Galactitol 1-phosphate 5-dehydrogenase OS=Escherichia coli (strain K12) OX=83333 GN=gatD PE=1 SV=1		?		unknown	0	0	0	0	0.87835	0	0	0	0	0	0	0	0	0	0	0	0	0	0
675	true	Empty	P0A9U1 Probable multidrug ABC transporter ATP-binding protein YbhF OS=Escherichia coli (strain K12) OX=83333 GN=ybhF PE=1 SV=1	P0A9U1 Probable multidrug ABC transporter ATP-binding protein YbhF OS=Escherichia coli (strain K12) OX=83333 GN=ybhF PE=1 SV=1		?		unknown	0	0	0	0	0.58556	0	0	0	0	0	0	0	0	0	0	0	0	0	0
676	true	Empty	P20099 Biotin sulfoxide reductase OS=Escherichia coli (strain K12) OX=83333 GN=bisC PE=1 SV=3	P20099 Biotin sulfoxide reductase OS=Escherichia coli (strain K12) OX=83333 GN=bisC PE=1 SV=3		?		unknown	0	0	0	0	0.97594	0	0	0	0	0	0	0	0	0	0	0	0	0	0
677	true	Empty	P31550 Thiamine-binding periplasmic protein OS=Escherichia coli (strain K12) OX=83333 GN=thiB PE=1 SV=2	P31550 Thiamine-binding periplasmic protein OS=Escherichia coli (strain K12) OX=83333 GN=thiB PE=1 SV=2		?		unknown	0	0	0	0	1.1711	0	0	0	0	0	0	0	0	0	0	0	0	0	0
678	true	Empty	P33232 L-lactate dehydrogenase OS=Escherichia coli (strain K12) OX=83333 GN=lldD PE=1 SV=1	P33232 L-lactate dehydrogenase OS=Escherichia coli (strain K12) OX=83333 GN=lldD PE=1 SV=1		?		unknown	0	0	0	0	0.68316	0	0	0	0	0	0	0	0	0	0	0	0	0	0
679	true	Empty	P42641 GTPase ObgE/CgtA OS=Escherichia coli (strain K12) OX=83333 GN=obgE PE=1 SV=1	P42641 GTPase ObgE/CgtA OS=Escherichia coli (strain K12) OX=83333 GN=obgE PE=1 SV=1		?		unknown	0	0	0	0	0.78075	0	0	0	0	0	0	0	0	0	0	0	0	0	0
680	true	Empty	P75959 N-acetyl-D-glucosamine kinase OS=Escherichia coli (strain K12) OX=83333 GN=nagK PE=1 SV=1	P75959 N-acetyl-D-glucosamine kinase OS=Escherichia coli (strain K12) OX=83333 GN=nagK PE=1 SV=1		?		unknown	0	0	0	0	0.87835	0	0	0	0	0	0	0	0	0	0	0	0	0	0
681	true	Empty	P76129 Oxygen sensor protein DosP OS=Escherichia coli (strain K12) OX=83333 GN=dosP PE=1 SV=4	P76129 Oxygen sensor protein DosP OS=Escherichia coli (strain K12) OX=83333 GN=dosP PE=1 SV=4		?		unknown	0	0	0	0	1.0735	0	0	0	0	0	0	0	0	0	0	0	0	0	0
682	true	Empty	Q47146 Acyl-coenzyme A dehydrogenase OS=Escherichia coli (strain K12) OX=83333 GN=fadE PE=2 SV=2	Q47146 Acyl-coenzyme A dehydrogenase OS=Escherichia coli (strain K12) OX=83333 GN=fadE PE=2 SV=2		?		unknown	0	0	0	0	0.68316	0	0	0	0	0	0	0	0	0	0	0	0	0	0
683	true	Empty	REVERSE_P0A6A6	REVERSE_P0A6A6		?		unknown	0	0	0	0	0.78075	0	0	0	0	0	0	0	0	0	0	0	0	0	0
684	true	Empty	REVERSE_P0AG00	REVERSE_P0AG00		?		unknown	0	0	0	0	0.39038	0	0	0	0	0	0	0	0	0	0	0	0	0	0
685	true	Empty	REVERSE_P32099	REVERSE_P32099		?		unknown	0	0	0	0	0.29278	0	0	0	0	0	0	0	0	0	0	0	0	0	0
686	true	Empty	REVERSE_P33195	REVERSE_P33195		?		unknown	0	0	0	0	0.58556	0	0	0	0	0	0	0	0	0	0	0	0	0	0
687	true	Empty	REVERSE_P33224	REVERSE_P33224		?		unknown	0	0	0	0	0.29278	0	0	0	0	0	0	0	0	0	0	0	0	0	0
688	true	Empty	REVERSE_P37329	REVERSE_P37329		?		unknown	0	0	0	0	0.48797	0	0	0	0	0	0	0	0	0	0	0	0	0	0
689	true	Empty	REVERSE_P60785	REVERSE_P60785		?		unknown	0	0	0	0	0.48797	0	0	0	0	0	0	0	0	0	0	0	0	0	0
690	true	Empty	REVERSE_P76558	REVERSE_P76558		?		unknown	0	0	0	0	0.68316	0	0	0	0	0	0	0	0	0	0	0	0	0	0
691	true	Empty	REVERSE_P77243	REVERSE_P77243		?		unknown	0	0	0	0	0.29278	0	0	0	0	0	0	0	0	0	0	0	0	0	0
692	true	Empty	REVERSE_Q46877	REVERSE_Q46877		?		unknown	0	0	0	0	0.48797	0	0	0	0	0	0	0	0	0	0	0	0	0	0
693	true	Empty	REVERSE_Q59385	REVERSE_Q59385		?		unknown	0	0	0	0	0.68316	0	0	0	0	0	0	0	0	0	0	0	0	0	0
694	true	Empty	P60560 GMP reductase OS=Escherichia coli (strain K12) OX=83333 GN=guaC PE=1 SV=1	P60560 GMP reductase OS=Escherichia coli (strain K12) OX=83333 GN=guaC PE=1 SV=1		?		unknown	0	0	0	0	0.68316	0	0	0	0	0	0	0	0	0	0	0	0	0	0
695	true	Empty	REVERSE_P36566	REVERSE_P36566		?		unknown	0	0	0	0	0.29278	0	0	0	0	0	0	0	0	0	0	0	0	0	0
696	true	Empty	P0AA53 Protein QmcA OS=Escherichia coli (strain K12) OX=83333 GN=qmcA PE=1 SV=1	P0AA53 Protein QmcA OS=Escherichia coli (strain K12) OX=83333 GN=qmcA PE=1 SV=1		?		unknown	0	0	0	0	0.58556	0	0	0	0	0	0	0	0	0	0	0	0	0	0
697	true	Empty	REVERSE_P0A9L5	REVERSE_P0A9L5		?		unknown	0	0	0	0	0.48797	0	0	0	0	0	0	0	0	0	0	0	0	0	0
698	true	Empty	CDR_CTL_06 CDR_CTL_06	CDR_CTL_06 CDR_CTL_06		?		unknown	0	0	0	0	0.19519	0	0	0	0	0	0	0	0	0	0	0	0	0	0
699	true	Empty	REVERSE_P69786	REVERSE_P69786		?		unknown	0	0	0	0	0.19519	0	0	0	0	0	0	0	0	0	0	0	0	0	0
700	true	Empty	REVERSE_P0ABM1	REVERSE_P0ABM1		?		unknown	0	0	0	0	0.29278	0	0	0	0	0	0	0	0	0	0	0	0	0	0
701	true	Empty	tr|A0A077L6L4|A0A077L6L4_PROEL tr|A0A077L6L4|A0A077L6L4_PROEL Amine oxidase OS=Protobothrops elegans OX=88086 PE=2 SV=1	tr|A0A077L6L4|A0A077L6L4_PROEL tr|A0A077L6L4|A0A077L6L4_PROEL Amine oxidase OS=Protobothrops elegans OX=88086 PE=2 SV=1		?		unknown	0	0	0	0	0.097594	5.3795	0	0	0	1.9343	0	0	0	0	0	0	0	0	0
702	true	Empty	tr|A0A081DUA7|A0A081DUA7_ECHCO tr|A0A081DUA7|A0A081DUA7_ECHCO Complement C3a OS=Echis coloratus OX=64175 PE=2 SV=1	tr|A0A081DUA7|A0A081DUA7_ECHCO tr|A0A081DUA7|A0A081DUA7_ECHCO Complement C3a OS=Echis coloratus OX=64175 PE=2 SV=1		?		unknown	0	0	0	0	0	0	0	0	0	1.9343	0	2.292	5.4275	2.0995	0	0	0	0	8.0693
703	true	Empty	tr|V8P5G7|V8P5G7_OPHHA tr|V8P5G7|V8P5G7_OPHHA Lymphocyte antigen 75 (Fragment) OS=Ophiophagus hannah OX=8665 GN=LY75 PE=4 SV=1	tr|V8P5G7|V8P5G7_OPHHA tr|V8P5G7|V8P5G7_OPHHA Lymphocyte antigen 75 (Fragment) OS=Ophiophagus hannah OX=8665 GN=LY75 PE=4 SV=1		?		unknown	0	0	0	0	0.19519	0	0	0	0	0	0	0	5.4275	2.0995	0	0	0	0	0
704	true	Empty	CDR_CTL_05 CDR_CTL_05	CDR_CTL_05 CDR_CTL_05		?		unknown	0	0	0	0	0.68316	0	0	0	0	0	0	0	0	0	0	0	0	0	0
705	true	Empty	P0A8T1 Ribosomal protein L11 methyltransferase OS=Escherichia coli (strain K12) OX=83333 GN=prmA PE=1 SV=1	P0A8T1 Ribosomal protein L11 methyltransferase OS=Escherichia coli (strain K12) OX=83333 GN=prmA PE=1 SV=1		?		unknown	0	0	0	0	0.78075	0	0	0	0	0	0	0	0	0	0	0	0	0	0
706	true	Empty	P0AAL3 Ferredoxin-type protein NapG OS=Escherichia coli (strain K12) OX=83333 GN=napG PE=1 SV=1	P0AAL3 Ferredoxin-type protein NapG OS=Escherichia coli (strain K12) OX=83333 GN=napG PE=1 SV=1		?		unknown	0	0	0	0	1.0735	0	0	0	0	0	0	0	0	0	0	0	0	0	0
707	true	Empty	P0AEI4 Ribosomal protein uS12 methylthiotransferase RimO OS=Escherichia coli (strain K12) OX=83333 GN=rimO PE=1 SV=1	P0AEI4 Ribosomal protein uS12 methylthiotransferase RimO OS=Escherichia coli (strain K12) OX=83333 GN=rimO PE=1 SV=1		?		unknown	0	0	0	0	0.58556	0	0	0	0	0	0	0	0	0	0	0	0	0	0
708	true	Empty	P0DP92 Cellulose biosynthesis protein BcsQ OS=Escherichia coli (strain K12) OX=83333 GN=bcsQ PE=1 SV=1	P0DP92 Cellulose biosynthesis protein BcsQ OS=Escherichia coli (strain K12) OX=83333 GN=bcsQ PE=1 SV=1		?		unknown	0	0	0	0	0.68316	0	0	0	0	0	0	0	0	0	0	0	0	0	0
709	true	Empty	P31660 2-methylcitrate synthase OS=Escherichia coli (strain K12) OX=83333 GN=prpC PE=1 SV=2	P31660 2-methylcitrate synthase OS=Escherichia coli (strain K12) OX=83333 GN=prpC PE=1 SV=2		?		unknown	0	0	0	0	0.68316	0	0	0	0	0	0	0	0	0	0	0	0	0	0
710	true	Empty	P32717 Linear primary-alkylsulfatase OS=Escherichia coli (strain K12) OX=83333 GN=yjcS PE=1 SV=2	P32717 Linear primary-alkylsulfatase OS=Escherichia coli (strain K12) OX=83333 GN=yjcS PE=1 SV=2		?		unknown	0	0	0	0	0.78075	0	0	0	0	0	0	0	0	0	0	0	0	0	0
711	true	Empty	P37653 Cellulose synthase catalytic subunit [UDP-forming] OS=Escherichia coli (strain K12) OX=83333 GN=bcsA PE=1 SV=3	P37653 Cellulose synthase catalytic subunit [UDP-forming] OS=Escherichia coli (strain K12) OX=83333 GN=bcsA PE=1 SV=3		?		unknown	0	0	0	0	0.39038	0	0	0	0	0	0	0	0	0	0	0	0	0	0
712	true	Empty	P37773 UDP-N-acetylmuramate--L-alanyl-gamma-D-glutamyl-meso-2,6-diaminoheptandioate ligase OS=Escherichia coli (strain K12) OX=83333 GN=mpl PE=1 SV=3	P37773 UDP-N-acetylmuramate--L-alanyl-gamma-D-glutamyl-meso-2,6-diaminoheptandioate ligase OS=Escherichia coli (strain K12) OX=83333 GN=mpl PE=1 SV=3		?		unknown	0	0	0	0	0.29278	0	0	0	0	0	0	0	0	0	0	0	0	0	0
713	true	Empty	P45470 Protein/nucleic acid deglycase 2 OS=Escherichia coli (strain K12) OX=83333 GN=yhbO PE=1 SV=2	P45470 Protein/nucleic acid deglycase 2 OS=Escherichia coli (strain K12) OX=83333 GN=yhbO PE=1 SV=2		?		unknown	0	0	0	0	0.87835	0	0	0	0	0	0	0	0	0	0	0	0	0	0
714	true	Empty	P55135 23S rRNA (uracil(1939)-C(5))-methyltransferase RlmD OS=Escherichia coli (strain K12) OX=83333 GN=rlmD PE=1 SV=3	P55135 23S rRNA (uracil(1939)-C(5))-methyltransferase RlmD OS=Escherichia coli (strain K12) OX=83333 GN=rlmD PE=1 SV=3		?		unknown	0	0	0	0	0.29278	0	0	0	0	0	0	0	0	0	0	0	0	0	0
715	true	Empty	P75898 Pyrimidine monooxygenase RutA OS=Escherichia coli (strain K12) OX=83333 GN=rutA PE=1 SV=3	P75898 Pyrimidine monooxygenase RutA OS=Escherichia coli (strain K12) OX=83333 GN=rutA PE=1 SV=3		?		unknown	0	0	0	0	0.97594	0	0	0	0	0	0	0	0	0	0	0	0	0	0
716	true	Empty	P76081 1,2-phenylacetyl-CoA epoxidase, subunit E OS=Escherichia coli (strain K12) OX=83333 GN=paaE PE=1 SV=1	P76081 1,2-phenylacetyl-CoA epoxidase, subunit E OS=Escherichia coli (strain K12) OX=83333 GN=paaE PE=1 SV=1		?		unknown	0	0	0	0	1.0735	0	0	0	0	0	0	0	0	0	0	0	0	0	0
717	true	Empty	P76577 Penicillin-binding protein 1C OS=Escherichia coli (strain K12) OX=83333 GN=pbpC PE=1 SV=1	P76577 Penicillin-binding protein 1C OS=Escherichia coli (strain K12) OX=83333 GN=pbpC PE=1 SV=1		?		unknown	0	0	0	0	0.58556	0	0	0	0	0	0	0	0	0	0	0	0	0	0
718	true	Empty	P77581 Succinylornithine transaminase OS=Escherichia coli (strain K12) OX=83333 GN=astC PE=1 SV=1	P77581 Succinylornithine transaminase OS=Escherichia coli (strain K12) OX=83333 GN=astC PE=1 SV=1		?		unknown	0	0	0	0	0.68316	0	0	0	0	0	0	0	0	0	0	0	0	0	0
719	true	Empty	P77718 tRNA sulfurtransferase OS=Escherichia coli (strain K12) OX=83333 GN=thiI PE=1 SV=1	P77718 tRNA sulfurtransferase OS=Escherichia coli (strain K12) OX=83333 GN=thiI PE=1 SV=1		?		unknown	0	0	0	0	0.68316	0	0	0	0	0	0	0	0	0	0	0	0	0	0
720	true	Empty	REVERSE_P03014	REVERSE_P03014		?		unknown	0	0	0	0	0.58556	0	0	0	0	0	0	0	0	0	0	0	0	0	0
721	true	Empty	REVERSE_P05459	REVERSE_P05459		?		unknown	0	0	0	0	0.78075	0	0	0	0	0	0	0	0	0	0	0	0	0	0
722	true	Empty	REVERSE_P07650	REVERSE_P07650		?		unknown	0	0	0	0	0.78075	0	0	0	0	0	0	0	0	0	0	0	0	0	0
723	true	Empty	REVERSE_P07762	REVERSE_P07762		?		unknown	0	0	0	0	0.78075	0	0	0	0	0	0	0	0	0	0	0	0	0	0
724	true	Empty	REVERSE_P08202	REVERSE_P08202		?		unknown	0	0	0	0	0.58556	0	0	0	0	0	0	0	0	0	0	0	0	0	0
725	true	Empty	REVERSE_P0A6U8	REVERSE_P0A6U8		?		unknown	0	0	0	0	0.48797	0	0	0	0	0	0	0	0	0	0	0	0	0	0
726	true	Empty	REVERSE_P0A7D7	REVERSE_P0A7D7		?		unknown	0	0	0	0	0.39038	0	0	0	0	0	0	0	0	0	0	0	0	0	0
727	true	Empty	REVERSE_P16429	REVERSE_P16429		?		unknown	0	0	0	0	0.58556	0	0	0	0	0	0	0	0	0	0	0	0	0	0
728	true	Empty	REVERSE_P31979	REVERSE_P31979		?		unknown	0	0	0	0	1.0735	0	0	0	0	0	0	0	0	0	0	0	0	0	0
729	true	Empty	REVERSE_P36929	REVERSE_P36929		?		unknown	0	0	0	0	1.1711	0	0	0	0	0	0	0	0	0	0	0	0	0	0
730	true	Empty	REVERSE_P37349	REVERSE_P37349		?		unknown	0	0	0	0	0.58556	0	0	0	0	0	0	0	0	0	0	0	0	0	0
731	true	Empty	REVERSE_P39353	REVERSE_P39353		?		unknown	0	0	0	0	0.97594	0	0	0	0	0	0	0	0	0	0	0	0	0	0
732	true	Empty	REVERSE_P52126	REVERSE_P52126		?		unknown	0	0	0	0	0.48797	0	0	0	0	0	0	0	0	0	0	0	0	0	0
733	true	Empty	REVERSE_P75990	REVERSE_P75990		?		unknown	0	0	0	0	0.87835	0	0	0	0	0	0	0	0	0	0	0	0	0	0
734	true	Empty	REVERSE_P76104	REVERSE_P76104		?		unknown	0	0	0	0	0.68316	0	0	0	0	0	0	0	0	0	0	0	0	0	0
735	true	Empty	REVERSE_P76658	REVERSE_P76658		?		unknown	0	0	0	0	0.68316	0	0	0	0	0	0	0	0	0	0	0	0	0	0
736	true	Empty	P69786 PTS system glucose-specific EIICB component OS=Escherichia coli (strain K12) OX=83333 GN=ptsG PE=1 SV=1	P69786 PTS system glucose-specific EIICB component OS=Escherichia coli (strain K12) OX=83333 GN=ptsG PE=1 SV=1		?		unknown	0	0	0	0	0.78075	0	0	0	0	0	0	0	0	0	0	0	0	0	0
737	true	Empty	P75820 N-acetylmuramoyl-L-alanine amidase AmiD OS=Escherichia coli (strain K12) OX=83333 GN=amiD PE=1 SV=1	P75820 N-acetylmuramoyl-L-alanine amidase AmiD OS=Escherichia coli (strain K12) OX=83333 GN=amiD PE=1 SV=1		?		unknown	0	0	0	0	0.29278	0	0	0	0	0	0	0	0	0	0	0	0	0	0
738	true	Empty	P0A805 Ribosome-recycling factor OS=Escherichia coli (strain K12) OX=83333 GN=frr PE=1 SV=1	P0A805 Ribosome-recycling factor OS=Escherichia coli (strain K12) OX=83333 GN=frr PE=1 SV=1		?		unknown	0	0	0	0	0.29278	0	0	0	0	0	0	0	0	0	0	0	0	0	0
739	true	Empty	REVERSE_P76576	REVERSE_P76576		?		unknown	0	0	0	0	0.58556	0	0	0	0	0	0	0	0	0	0	0	0	0	0
740	true	Empty	REVERSE_P37595	REVERSE_P37595		?		unknown	0	0	0	0	1.0735	0	0	0	0	0	0	0	0	0	0	0	0	0	0
741	true	Empty	tr|A0A2D4N0Y5|A0A2D4N0Y5_9SAUR tr|A0A2D4N0Y5|A0A2D4N0Y5_9SAUR Ubiquitin-like domain-containing protein OS=Micrurus spixii OX=129469 PE=4 SV=1 : tr|U3F6K5|U3F6K5_MICFL Ubiquitin-40S ribosomal protein S27a OS=Micrurus fulvius OX=8637 PE=2 SV=1 : tr|J3S0S4|J3S0S4_CROAD Ubiquitin-40S ribosomal protein S27a OS=Crotalus adamanteus OX=8729 PE=2 SV=1 : tr|A0A2D4G0P2|A0A2D4G0P2_MICCO Ubiquitin-like domain…	tr|A0A2D4N0Y5|A0A2D4N0Y5_9SAUR tr|A0A2D4N0Y5|A0A2D4N0Y5_9SAUR Ubiquitin-like domain-containing protein OS=Micrurus spixii OX=129469 PE=4 SV=1 : tr|U3F6K5|U3F6K5_MICFL Ubiquitin-40S ribosomal protein S27a OS=Micrurus fulvius OX=8637 PE=2 SV=1 : tr|J3S0S4|J3S0S4_CROAD Ubiquitin-40S ribosomal protein S27a OS=Crotalus adamanteus OX=8729 PE=2 SV=1 : tr|A0A2D4G0P2|A0A2D4G0P2_MICCO Ubiquitin-like domain…		?		unknown	0	0	0	0	0	0	0	1.7865	0	0	3.8602	0	5.4275	2.0995	0	0	0	0	2.6898
742	true	Empty	tr|A0A2I7YS06|A0A2I7YS06_9SAUR tr|A0A2I7YS06|A0A2I7YS06_9SAUR Secretory phospholipase A2 OS=Crotalus mitchellii OX=384065 PE=2 SV=1	tr|A0A2I7YS06|A0A2I7YS06_9SAUR tr|A0A2I7YS06|A0A2I7YS06_9SAUR Secretory phospholipase A2 OS=Crotalus mitchellii OX=384065 PE=2 SV=1		?		unknown	0	0	0	0	0.097594	0	0	0	0	0	0	0	5.4275	0	2.4506	0	0	0	0
743	true	Empty	sp|B5U6Y6|SL124_ECHOC sp|B5U6Y6|SL124_ECHOC Snaclec CTL-Eoc124 OS=Echis ocellatus OX=99586 PE=2 SV=1	sp|B5U6Y6|SL124_ECHOCsp|B5U6Y6|SL124_ECHOC Snaclec CTL-Eoc124 OS=Echis ocellatus OX=99586 PE=2 SV=1		?		unknown	0	0	0	0	0	0	0	0	0	0	0	0	2.7137	0	0	0	0	0	5.3795
744	true	Empty	REVERSE_CDR_SVSP_04	REVERSE_CDR_SVSP_04		?		unknown	0	0	0	0	0.68316	0	0	0	0	0	0	0	0	0	0	0	0	0	0
745	true	Empty	REVERSE_CDR_CTL_06	REVERSE_CDR_CTL_06		?		unknown	0	0	0	0	0.29278	0	0	0	0	0	0	0	0	0	0	0	0	0	0
746	true	Empty	REVERSE_CDR_SVMPII_01	REVERSE_CDR_SVMPII_01		?	true	unknown	0	0	0	0	0.87835	0	0	0	0	0	0	0	0	0	0	0	0	0	0
747	true	Empty	P37690 Murein hydrolase activator EnvC OS=Escherichia coli (strain K12) OX=83333 GN=envC PE=1 SV=2	P37690 Murein hydrolase activator EnvC OS=Escherichia coli (strain K12) OX=83333 GN=envC PE=1 SV=2		?		unknown	0	0	0	0	0.48797	0	0	0	0	0	0	0	0	0	0	0	0	0	0
748	true	Empty	P69739 Hydrogenase-1 small chain OS=Escherichia coli (strain K12) OX=83333 GN=hyaA PE=1 SV=1	P69739 Hydrogenase-1 small chain OS=Escherichia coli (strain K12) OX=83333 GN=hyaA PE=1 SV=1		?		unknown	0	0	0	0	0.58556	0	0	0	0	0	0	0	0	0	0	0	0	0	0
749	true	Empty	P75825 Hydroxylamine reductase OS=Escherichia coli (strain K12) OX=83333 GN=hcp PE=1 SV=2	P75825 Hydroxylamine reductase OS=Escherichia coli (strain K12) OX=83333 GN=hcp PE=1 SV=2		?		unknown	0	0	0	0	0.29278	0	0	0	0	0	0	0	0	0	0	0	0	0	0
750	true	Empty	P76330 Probable diguanylate cyclase DgcQ OS=Escherichia coli (strain K12) OX=83333 GN=dgcQ PE=2 SV=2	P76330 Probable diguanylate cyclase DgcQ OS=Escherichia coli (strain K12) OX=83333 GN=dgcQ PE=2 SV=2		?		unknown	0	0	0	0	0.87835	0	0	0	0	0	0	0	0	0	0	0	0	0	0
751	true	Empty	P76399 Multidrug resistance protein MdtC OS=Escherichia coli (strain K12) OX=83333 GN=mdtC PE=1 SV=1	P76399 Multidrug resistance protein MdtC OS=Escherichia coli (strain K12) OX=83333 GN=mdtC PE=1 SV=1		?		unknown	0	0	0	0	0.78075	0	0	0	0	0	0	0	0	0	0	0	0	0	0
752	true	Empty	P76459 Acetate CoA-transferase subunit beta OS=Escherichia coli (strain K12) OX=83333 GN=atoA PE=1 SV=1	P76459 Acetate CoA-transferase subunit beta OS=Escherichia coli (strain K12) OX=83333 GN=atoA PE=1 SV=1		?		unknown	0	0	0	0	0.68316	0	0	0	0	0	0	0	0	0	0	0	0	0	0
753	true	Empty	P77348 Periplasmic murein peptide-binding protein MppA OS=Escherichia coli (strain K12) OX=83333 GN=mppA PE=1 SV=2	P77348 Periplasmic murein peptide-binding protein MppA OS=Escherichia coli (strain K12) OX=83333 GN=mppA PE=1 SV=2		?		unknown	0	0	0	0	0.58556	0	0	0	0	0	0	0	0	0	0	0	0	0	0
754	true	Empty	P77671 Allantoinase OS=Escherichia coli (strain K12) OX=83333 GN=allB PE=1 SV=1	P77671 Allantoinase OS=Escherichia coli (strain K12) OX=83333 GN=allB PE=1 SV=1		?		unknown	0	0	0	0	0.58556	0	0	0	0	0	0	0	0	0	0	0	0	0	0
755	true	Empty	REVERSE_P06720	REVERSE_P06720		?		unknown	0	0	0	0	0.58556	0	0	0	0	0	0	0	0	0	0	0	0	0	0
756	true	Empty	REVERSE_P08368	REVERSE_P08368		?		unknown	0	0	0	0	0.87835	0	0	0	0	0	0	0	0	0	0	0	0	0	0
757	true	Empty	REVERSE_P0A8A4	REVERSE_P0A8A4		?		unknown	0	0	0	0	0.97594	0	0	0	0	0	0	0	0	0	0	0	0	0	0
758	true	Empty	REVERSE_P0ABT5	REVERSE_P0ABT5		?		unknown	0	0	0	0	0.78075	0	0	0	0	0	0	0	0	0	0	0	0	0	0
759	true	Empty	REVERSE_P0AF26	REVERSE_P0AF26		?		unknown	0	0	0	0	0.68316	0	0	0	0	0	0	0	0	0	0	0	0	0	0
760	true	Empty	REVERSE_P0DMC9	REVERSE_P0DMC9		?		unknown	0	0	0	0	0.87835	0	0	0	0	0	0	0	0	0	0	0	0	0	0
761	true	Empty	REVERSE_P33225	REVERSE_P33225		?		unknown	0	0	0	0	0.39038	0	0	0	0	0	0	0	0	0	0	0	0	0	0
762	true	Empty	REVERSE_P37001	REVERSE_P37001		?		unknown	0	0	0	0	0.58556	0	0	0	0	0	0	0	0	0	0	0	0	0	0
763	true	Empty	REVERSE_P54745	REVERSE_P54745		?		unknown	0	0	0	0	0.48797	0	0	0	0	0	0	0	0	0	0	0	0	0	0
764	true	Empty	REVERSE_P60664	REVERSE_P60664		?		unknown	0	0	0	0	0.68316	0	0	0	0	0	0	0	0	0	0	0	0	0	0
765	true	Empty	REVERSE_P69451	REVERSE_P69451		?		unknown	0	0	0	0	0.78075	0	0	0	0	0	0	0	0	0	0	0	0	0	0
766	true	Empty	REVERSE_P69856	REVERSE_P69856		?		unknown	0	0	0	0	0.58556	0	0	0	0	0	0	0	0	0	0	0	0	0	0
767	true	Empty	REVERSE_P77399	REVERSE_P77399		?		unknown	0	0	0	0	0.29278	0	0	0	0	0	0	0	0	0	0	0	0	0	0
768	true	Empty	REVERSE_P77455	REVERSE_P77455		?		unknown	0	0	0	0	0.39038	0	0	0	0	0	0	0	0	0	0	0	0	0	0
769	true	Empty	REVERSE_P77718	REVERSE_P77718		?		unknown	0	0	0	0	0.48797	0	0	0	0	0	0	0	0	0	0	0	0	0	0
770	true	Empty	P10151 HTH-type transcriptional regulator LeuO OS=Escherichia coli (strain K12) OX=83333 GN=leuO PE=1 SV=3	P10151 HTH-type transcriptional regulator LeuO OS=Escherichia coli (strain K12) OX=83333 GN=leuO PE=1 SV=3		?		unknown	0	0	0	0	0.19519	0	0	0	0	0	0	0	0	0	0	0	0	0	0
771	true	Empty	P37313 Dipeptide transport ATP-binding protein DppF OS=Escherichia coli (strain K12) OX=83333 GN=dppF PE=1 SV=1	P37313 Dipeptide transport ATP-binding protein DppF OS=Escherichia coli (strain K12) OX=83333 GN=dppF PE=1 SV=1		?		unknown	0	0	0	0	0.19519	0	0	0	0	0	0	0	0	0	0	0	0	0	0
772	true	Empty	REVERSE_P64612	REVERSE_P64612		?		unknown	0	0	0	0	0.39038	0	0	0	0	0	0	0	0	0	0	0	0	0	0
773	true	Empty	REVERSE_P76535	REVERSE_P76535		?		unknown	0	0	0	0	0.39038	0	0	0	0	0	0	0	0	0	0	0	0	0	0
774	true	Empty	P0A7A5 Protein-L-isoaspartate O-methyltransferase OS=Escherichia coli (strain K12) OX=83333 GN=pcm PE=1 SV=2	P0A7A5 Protein-L-isoaspartate O-methyltransferase OS=Escherichia coli (strain K12) OX=83333 GN=pcm PE=1 SV=2		?		unknown	0	0	0	0	1.0735	0	0	0	0	0	0	0	0	0	0	0	0	0	0
775	true	Empty	REVERSE_P77674	REVERSE_P77674		?		unknown	0	0	0	0	0.39038	0	0	0	0	0	0	0	0	0	0	0	0	0	0
776	true	Empty	P77304 Dipeptide and tripeptide permease A OS=Escherichia coli (strain K12) OX=83333 GN=dtpA PE=1 SV=1	P77304 Dipeptide and tripeptide permease A OS=Escherichia coli (strain K12) OX=83333 GN=dtpA PE=1 SV=1		?		unknown	0	0	0	0	0.87835	0	0	0	0	0	0	0	0	0	0	0	0	0	0
777	true	Empty	tr|A0A2D4N3M1|A0A2D4N3M1_9SAUR tr|A0A2D4N3M1|A0A2D4N3M1_9SAUR Annexin (Fragment) OS=Micrurus spixii OX=129469 PE=3 SV=1	tr|A0A2D4N3M1|A0A2D4N3M1_9SAUR tr|A0A2D4N3M1|A0A2D4N3M1_9SAUR Annexin (Fragment) OS=Micrurus spixii OX=129469 PE=3 SV=1		?		unknown	1.7522	0	0	2.2602	0	0	0	1.7865	1.9176	0	3.8602	0	0	4.1991	0	4.9284	0	0	0
778	true	Empty	tr|A0A0K8RWK7|A0A0K8RWK7_CROHD tr|A0A0K8RWK7|A0A0K8RWK7_CROHD Clathrin heavy chain OS=Crotalus horridus OX=35024 PE=3 SV=1	tr|A0A0K8RWK7|A0A0K8RWK7_CROHD tr|A0A0K8RWK7|A0A0K8RWK7_CROHD Clathrin heavy chain OS=Crotalus horridus OX=35024 PE=3 SV=1		?		unknown	0	0	0	0	0	0	0	3.5731	0	0	0	0	0	0	0	0	0	0	0
779	true	Empty	tr|A0A2D4PM26|A0A2D4PM26_MICSU tr|A0A2D4PM26|A0A2D4PM26_MICSU Uncharacterized protein (Fragment) OS=Micrurus surinamensis OX=129470 PE=4 SV=1	tr|A0A2D4PM26|A0A2D4PM26_MICSU tr|A0A2D4PM26|A0A2D4PM26_MICSU Uncharacterized protein (Fragment) OS=Micrurus surinamensis OX=129470 PE=4 SV=1		?		unknown	0	3.7153	2.2436	2.2602	0	0	0	0	0	0	3.8602	0	5.4275	0	0	0	1.6905	0	2.6898
780	true	Empty	tr|A0A0K8S2S5|A0A0K8S2S5_CROHD tr|A0A0K8S2S5|A0A0K8S2S5_CROHD Annexin OS=Crotalus horridus OX=35024 PE=3 SV=1	tr|A0A0K8S2S5|A0A0K8S2S5_CROHD tr|A0A0K8S2S5|A0A0K8S2S5_CROHD Annexin OS=Crotalus horridus OX=35024 PE=3 SV=1		?		unknown	0	0	4.4871	2.2602	0	0	0	1.7865	0	0	5.7903	0	0	0	0	2.4642	0	0	2.6898
781	true	Empty	tr|A0A2D4J7J8|A0A2D4J7J8_MICLE tr|A0A2D4J7J8|A0A2D4J7J8_MICLE IGFBP N-terminal domain-containing protein OS=Micrurus lemniscatus lemniscatus OX=129467 PE=4 SV=1 : tr|A0A2H6NDA4|A0A2H6NDA4_MICLE IGFBP N-terminal domain-containing protein OS=Micrurus lemniscatus carvalhoi OX=129465 PE=4 SV=1	tr|A0A2D4J7J8|A0A2D4J7J8_MICLE tr|A0A2D4J7J8|A0A2D4J7J8_MICLE IGFBP N-terminal domain-containing protein OS=Micrurus lemniscatus lemniscatus OX=129467 PE=4 SV=1 : tr|A0A2H6NDA4|A0A2H6NDA4_MICLE IGFBP N-terminal domain-containing protein OS=Micrurus lemniscatus carvalhoi OX=129465 PE=4 SV=1		?		unknown	0	0	0	0	0.48797	0	0	0	0	0	0	6.8759	0	0	7.3519	0	0	0	0
782	true	Empty	REVERSE_CDR_PLB_01	REVERSE_CDR_PLB_01		?		unknown	0	0	0	0	0.87835	0	0	0	0	0	0	0	0	0	0	0	0	0	0
783	true	Empty	P0A6I3 Pantothenate kinase OS=Escherichia coli (strain K12) OX=83333 GN=coaA PE=1 SV=1	P0A6I3 Pantothenate kinase OS=Escherichia coli (strain K12) OX=83333 GN=coaA PE=1 SV=1		?		unknown	0	0	0	0	0.68316	0	0	0	0	0	0	0	0	0	0	0	0	0	0
784	true	Empty	P0A996 Anaerobic glycerol-3-phosphate dehydrogenase subunit C OS=Escherichia coli (strain K12) OX=83333 GN=glpC PE=1 SV=1	P0A996 Anaerobic glycerol-3-phosphate dehydrogenase subunit C OS=Escherichia coli (strain K12) OX=83333 GN=glpC PE=1 SV=1		?		unknown	0	0	0	0	0.78075	0	0	0	0	0	0	0	0	0	0	0	0	0	0
785	true	Empty	P15032 Exodeoxyribonuclease 8 OS=Escherichia coli (strain K12) OX=83333 GN=recE PE=1 SV=3	P15032 Exodeoxyribonuclease 8 OS=Escherichia coli (strain K12) OX=83333 GN=recE PE=1 SV=3		?		unknown	0	0	0	0	0.48797	0	0	0	0	0	0	0	0	0	0	0	0	0	0
786	true	Empty	P23331 Thymidine kinase OS=Escherichia coli (strain K12) OX=83333 GN=tdk PE=3 SV=1	P23331 Thymidine kinase OS=Escherichia coli (strain K12) OX=83333 GN=tdk PE=3 SV=1		?		unknown	0	0	0	0	0.39038	0	0	0	0	0	0	0	0	0	0	0	0	0	0
787	true	Empty	P29745 Peptidase T OS=Escherichia coli (strain K12) OX=83333 GN=pepT PE=1 SV=2	P29745 Peptidase T OS=Escherichia coli (strain K12) OX=83333 GN=pepT PE=1 SV=2		?		unknown	0	0	0	0	0.78075	0	0	0	0	0	0	0	0	0	0	0	0	0	0
788	true	Empty	P42620 Glutathionyl-hydroquinone reductase YqjG OS=Escherichia coli (strain K12) OX=83333 GN=yqjG PE=1 SV=1	P42620 Glutathionyl-hydroquinone reductase YqjG OS=Escherichia coli (strain K12) OX=83333 GN=yqjG PE=1 SV=1		?		unknown	0	0	0	0	0.29278	0	0	0	0	0	0	0	0	0	0	0	0	0	0
789	true	Empty	P69908 Glutamate decarboxylase alpha OS=Escherichia coli (strain K12) OX=83333 GN=gadA PE=1 SV=1	P69908 Glutamate decarboxylase alpha OS=Escherichia coli (strain K12) OX=83333 GN=gadA PE=1 SV=1		?		unknown	0	0	0	0	0.39038	0	0	0	0	0	0	0	0	0	0	0	0	0	0
790	true	Empty	P76108 Bifunctional polyhydroxybutyrate synthase / ABC transporter periplasmic binding protein OS=Escherichia coli (strain K12) OX=83333 GN=ydcS PE=1 SV=1	P76108 Bifunctional polyhydroxybutyrate synthase / ABC transporter periplasmic binding protein OS=Escherichia coli (strain K12) OX=83333 GN=ydcS PE=1 SV=1		?		unknown	0	0	0	0	0.48797	0	0	0	0	0	0	0	0	0	0	0	0	0	0
791	true	Empty	P76339 Sensor histidine kinase HprS OS=Escherichia coli (strain K12) OX=83333 GN=hprS PE=1 SV=1	P76339 Sensor histidine kinase HprS OS=Escherichia coli (strain K12) OX=83333 GN=hprS PE=1 SV=1		?		unknown	0	0	0	0	0.58556	0	0	0	0	0	0	0	0	0	0	0	0	0	0
792	true	Empty	P77488 1-deoxy-D-xylulose-5-phosphate synthase OS=Escherichia coli (strain K12) OX=83333 GN=dxs PE=1 SV=3	P77488 1-deoxy-D-xylulose-5-phosphate synthase OS=Escherichia coli (strain K12) OX=83333 GN=dxs PE=1 SV=3		?		unknown	0	0	0	0	0.68316	0	0	0	0	0	0	0	0	0	0	0	0	0	0
793	true	Empty	REVERSE_P0A8B2	REVERSE_P0A8B2		?		unknown	0	0	0	0	0.39038	0	0	0	0	0	0	0	0	0	0	0	0	0	0
794	true	Empty	REVERSE_P0ADF6	REVERSE_P0ADF6		?		unknown	0	0	0	0	0.29278	0	0	0	0	0	0	0	0	0	0	0	0	0	0
795	true	Empty	REVERSE_P0AGC5	REVERSE_P0AGC5		?		unknown	0	0	0	0	0.48797	0	0	0	0	0	0	0	0	0	0	0	0	0	0
796	true	Empty	REVERSE_P16431	REVERSE_P16431		?		unknown	0	0	0	0	0.87835	0	0	0	0	0	0	0	0	0	0	0	0	0	0
797	true	Empty	REVERSE_P31120	REVERSE_P31120		?		unknown	0	0	0	0	0.68316	0	0	0	0	0	0	0	0	0	0	0	0	0	0
798	true	Empty	REVERSE_P39286	REVERSE_P39286		?		unknown	0	0	0	0	0.58556	0	0	0	0	0	0	0	0	0	0	0	0	0	0
799	true	Empty	REVERSE_P39452	REVERSE_P39452		?		unknown	0	0	0	0	0.58556	0	0	0	0	0	0	0	0	0	0	0	0	0	0
800	true	Empty	REVERSE_P42641	REVERSE_P42641		?		unknown	0	0	0	0	0.78075	0	0	0	0	0	0	0	0	0	0	0	0	0	0
801	true	Empty	REVERSE_P43671	REVERSE_P43671		?		unknown	0	0	0	0	0.39038	0	0	0	0	0	0	0	0	0	0	0	0	0	0
802	true	Empty	REVERSE_P52106	REVERSE_P52106		?		unknown	0	0	0	0	0.58556	0	0	0	0	0	0	0	0	0	0	0	0	0	0
803	true	Empty	REVERSE_P60340	REVERSE_P60340		?		unknown	0	0	0	0	0.48797	0	0	0	0	0	0	0	0	0	0	0	0	0	0
804	true	Empty	REVERSE_P80668	REVERSE_P80668		?		unknown	0	0	0	0	0.48797	0	0	0	0	0	0	0	0	0	0	0	0	0	0
805	true	Empty	Q46938 4-deoxy-L-threo-5-hexosulose-uronate ketol-isomerase OS=Escherichia coli (strain K12) OX=83333 GN=kduI PE=1 SV=1	Q46938 4-deoxy-L-threo-5-hexosulose-uronate ketol-isomerase OS=Escherichia coli (strain K12) OX=83333 GN=kduI PE=1 SV=1		?		unknown	0	0	0	0	0.29278	0	0	0	0	0	0	0	0	0	0	0	0	0	0
806	true	Empty	REVERSE_P39315	REVERSE_P39315		?		unknown	0	0	0	0	0.19519	0	0	0	0	0	0	0	0	0	0	0	0	0	0
807	true	Empty	REVERSE_P07018	REVERSE_P07018		?		unknown	0	0	0	0	0.29278	0	0	0	0	0	0	0	0	0	0	0	0	0	0
808	true	Empty	REVERSE_P0ACH5	REVERSE_P0ACH5		?		unknown	0	0	0	0	0.39038	0	0	0	0	0	0	0	0	0	0	0	0	0	0
809	true	Empty	P76318 Abasic site processing protein YedK OS=Escherichia coli (strain K12) OX=83333 GN=yedK PE=1 SV=2	P76318 Abasic site processing protein YedK OS=Escherichia coli (strain K12) OX=83333 GN=yedK PE=1 SV=2		?		unknown	0	0	0	0	0.68316	0	0	0	0	0	0	0	0	0	0	0	0	0	0
810	true	Empty	REVERSE_P33226	REVERSE_P33226		?		unknown	0	0	0	0	0.48797	0	0	0	0	0	0	0	0	0	0	0	0	0	0
811	true	Empty	REVERSE_P77544	REVERSE_P77544		?		unknown	0	0	0	0	0.48797	0	0	0	0	0	0	0	0	0	0	0	0	0	0
812	true	Empty	P10442 Ribonuclease HII OS=Escherichia coli (strain K12) OX=83333 GN=rnhB PE=1 SV=2	P10442 Ribonuclease HII OS=Escherichia coli (strain K12) OX=83333 GN=rnhB PE=1 SV=2		?		unknown	0	0	0	0	0.39038	0	0	0	0	0	0	0	0	0	0	0	0	0	0
813	true	Empty	P06986 Histidinol-phosphate aminotransferase OS=Escherichia coli (strain K12) OX=83333 GN=hisC PE=1 SV=2	P06986 Histidinol-phosphate aminotransferase OS=Escherichia coli (strain K12) OX=83333 GN=hisC PE=1 SV=2		?		unknown	0	0	0	0	0.39038	0	0	0	0	0	0	0	0	0	0	0	0	0	0
814	true	Empty	P0A8P1 Leucyl/phenylalanyl-tRNA--protein transferase OS=Escherichia coli (strain K12) OX=83333 GN=aat PE=1 SV=1	P0A8P1 Leucyl/phenylalanyl-tRNA--protein transferase OS=Escherichia coli (strain K12) OX=83333 GN=aat PE=1 SV=1		?		unknown	0	0	0	0	0.87835	0	0	0	0	0	0	0	0	0	0	0	0	0	0
815	true	Empty	REVERSE_P0A7H3	REVERSE_P0A7H3		?		unknown	0	0	0	0	0.97594	0	0	0	0	0	0	0	0	0	0	0	0	0	0
816	true	Empty	REVERSE_P56580	REVERSE_P56580		?		unknown	0	0	0	0	0.19519	0	0	0	0	0	0	0	0	0	0	0	0	0	0
817	true	Empty	tr|A0A2D4LE84|A0A2D4LE84_9SAUR tr|A0A2D4LE84|A0A2D4LE84_9SAUR Uncharacterized protein (Fragment) OS=Micrurus spixii OX=129469 PE=4 SV=1	tr|A0A2D4LE84|A0A2D4LE84_9SAUR tr|A0A2D4LE84|A0A2D4LE84_9SAUR Uncharacterized protein (Fragment) OS=Micrurus spixii OX=129469 PE=4 SV=1		?		unknown	0	0	0	0	0	0	3.5354	0	0	7.7372	0	0	0	0	0	0	0	0	2.6898
818	true	Empty	REVERSE_CDR_SVSP_06	REVERSE_CDR_SVSP_06		?		unknown	0	0	0	0	0.19519	0	0	0	0	0	0	0	0	0	0	0	0	0	0
819	true	Empty	P07364 Chemotaxis protein methyltransferase OS=Escherichia coli (strain K12) OX=83333 GN=cheR PE=4 SV=2	P07364 Chemotaxis protein methyltransferase OS=Escherichia coli (strain K12) OX=83333 GN=cheR PE=4 SV=2		?		unknown	0	0	0	0	0.39038	0	0	0	0	0	0	0	0	0	0	0	0	0	0
820	true	Empty	P0AAG8 Galactose/methyl galactoside import ATP-binding protein MglA OS=Escherichia coli (strain K12) OX=83333 GN=mglA PE=1 SV=1	P0AAG8 Galactose/methyl galactoside import ATP-binding protein MglA OS=Escherichia coli (strain K12) OX=83333 GN=mglA PE=1 SV=1		?		unknown	0	0	0	0	0.68316	0	0	0	0	0	0	0	0	0	0	0	0	0	0
821	true	Empty	P0AG00 ECA polysaccharide chain length modulation protein OS=Escherichia coli (strain K12) OX=83333 GN=wzzE PE=1 SV=2	P0AG00 ECA polysaccharide chain length modulation protein OS=Escherichia coli (strain K12) OX=83333 GN=wzzE PE=1 SV=2		?		unknown	0	0	0	0	0.78075	0	0	0	0	0	0	0	0	0	0	0	0	0	0
822	true	Empty	P30147 Hydroxypyruvate isomerase OS=Escherichia coli (strain K12) OX=83333 GN=hyi PE=1 SV=1	P30147 Hydroxypyruvate isomerase OS=Escherichia coli (strain K12) OX=83333 GN=hyi PE=1 SV=1		?		unknown	0	0	0	0	0.58556	0	0	0	0	0	0	0	0	0	0	0	0	0	0
823	true	Empty	P32099 Lipoate-protein ligase A OS=Escherichia coli (strain K12) OX=83333 GN=lplA PE=1 SV=3	P32099 Lipoate-protein ligase A OS=Escherichia coli (strain K12) OX=83333 GN=lplA PE=1 SV=3		?		unknown	0	0	0	0	0.48797	0	0	0	0	0	0	0	0	0	0	0	0	0	0
824	true	Empty	P36683 Aconitate hydratase B OS=Escherichia coli (strain K12) OX=83333 GN=acnB PE=1 SV=3	P36683 Aconitate hydratase B OS=Escherichia coli (strain K12) OX=83333 GN=acnB PE=1 SV=3		?		unknown	0	0	0	0	0.68316	0	0	0	0	0	0	0	0	0	0	0	0	0	0
825	true	Empty	P37677 L-xylulose/3-keto-L-gulonate kinase OS=Escherichia coli (strain K12) OX=83333 GN=lyx PE=1 SV=1	P37677 L-xylulose/3-keto-L-gulonate kinase OS=Escherichia coli (strain K12) OX=83333 GN=lyx PE=1 SV=1		?		unknown	0	0	0	0	0.19519	0	0	0	0	0	0	0	0	0	0	0	0	0	0
826	true	Empty	P38135 Medium-chain fatty-acid--CoA ligase OS=Escherichia coli (strain K12) OX=83333 GN=fadK PE=1 SV=4	P38135 Medium-chain fatty-acid--CoA ligase OS=Escherichia coli (strain K12) OX=83333 GN=fadK PE=1 SV=4		?		unknown	0	0	0	0	0.39038	0	0	0	0	0	0	0	0	0	0	0	0	0	0
827	true	Empty	P40874 N-methyl-L-tryptophan oxidase OS=Escherichia coli (strain K12) OX=83333 GN=solA PE=1 SV=1	P40874 N-methyl-L-tryptophan oxidase OS=Escherichia coli (strain K12) OX=83333 GN=solA PE=1 SV=1		?		unknown	0	0	0	0	0.68316	0	0	0	0	0	0	0	0	0	0	0	0	0	0
828	true	Empty	P64588 Transcriptional regulator YqjI OS=Escherichia coli (strain K12) OX=83333 GN=yqjI PE=1 SV=1	P64588 Transcriptional regulator YqjI OS=Escherichia coli (strain K12) OX=83333 GN=yqjI PE=1 SV=1		?		unknown	0	0	0	0	0.78075	0	0	0	0	0	0	0	0	0	0	0	0	0	0
829	true	Empty	P76621 Glutarate 2-hydroxylase OS=Escherichia coli (strain K12) OX=83333 GN=glaH PE=1 SV=2	P76621 Glutarate 2-hydroxylase OS=Escherichia coli (strain K12) OX=83333 GN=glaH PE=1 SV=2		?		unknown	0	0	0	0	0.87835	0	0	0	0	0	0	0	0	0	0	0	0	0	0
830	true	Empty	REVERSE_P0A6W9	REVERSE_P0A6W9		?		unknown	0	0	0	0	0.19519	0	0	0	0	0	0	0	0	0	0	0	0	0	0
831	true	Empty	REVERSE_P0A9U1	REVERSE_P0A9U1		?		unknown	0	0	0	0	0.68316	0	0	0	0	0	0	0	0	0	0	0	0	0	0
832	true	Empty	REVERSE_P0AAG5	REVERSE_P0AAG5		?		unknown	0	0	0	0	0.48797	0	0	0	0	0	0	0	0	0	0	0	0	0	0
833	true	Empty	REVERSE_P21889	REVERSE_P21889		?		unknown	0	0	0	0	0.68316	0	0	0	0	0	0	0	0	0	0	0	0	0	0
834	true	Empty	REVERSE_P33232	REVERSE_P33232		?		unknown	0	0	0	0	0.58556	0	0	0	0	0	0	0	0	0	0	0	0	0	0
835	true	Empty	REVERSE_P33643	REVERSE_P33643		?		unknown	0	0	0	0	0.48797	0	0	0	0	0	0	0	0	0	0	0	0	0	0
836	true	Empty	REVERSE_P37634	REVERSE_P37634		?		unknown	0	0	0	0	0.48797	0	0	0	0	0	0	0	0	0	0	0	0	0	0
837	true	Empty	REVERSE_P37744	REVERSE_P37744		?		unknown	0	0	0	0	0.68316	0	0	0	0	0	0	0	0	0	0	0	0	0	0
838	true	Empty	REVERSE_P69739	REVERSE_P69739		?		unknown	0	0	0	0	0.58556	0	0	0	0	0	0	0	0	0	0	0	0	0	0
839	true	Empty	REVERSE_P77489	REVERSE_P77489		?		unknown	0	0	0	0	0.39038	0	0	0	0	0	0	0	0	0	0	0	0	0	0
840	true	Empty	REVERSE_P77555	REVERSE_P77555		?		unknown	0	0	0	0	0.68316	0	0	0	0	0	0	0	0	0	0	0	0	0	0
841	true	Empty	P0ABT5 tRNA-dihydrouridine synthase B OS=Escherichia coli (strain K12) OX=83333 GN=dusB PE=1 SV=1	P0ABT5 tRNA-dihydrouridine synthase B OS=Escherichia coli (strain K12) OX=83333 GN=dusB PE=1 SV=1		?		unknown	0	0	0	0	0.58556	0	0	0	0	0	0	0	0	0	0	0	0	0	0
842	true	Empty	P75892 Putative pyrimidine permease RutG OS=Escherichia coli (strain K12) OX=83333 GN=rutG PE=1 SV=2	P75892 Putative pyrimidine permease RutG OS=Escherichia coli (strain K12) OX=83333 GN=rutG PE=1 SV=2		?		unknown	0	0	0	0	0.58556	0	0	0	0	0	0	0	0	0	0	0	0	0	0
843	true	Empty	REVERSE_P0ABM9	REVERSE_P0ABM9		?		unknown	0	0	0	0	0.39038	0	0	0	0	0	0	0	0	0	0	0	0	0	0
844	true	Empty	P35340 Alkyl hydroperoxide reductase subunit F OS=Escherichia coli (strain K12) OX=83333 GN=ahpF PE=1 SV=2	P35340 Alkyl hydroperoxide reductase subunit F OS=Escherichia coli (strain K12) OX=83333 GN=ahpF PE=1 SV=2		?		unknown	0	0	0	0	0.29278	0	0	0	0	0	0	0	0	0	0	0	0	0	0
845	true	Empty	REVERSE_P0ACS9	REVERSE_P0ACS9		?		unknown	0	0	0	0	0.39038	0	0	0	0	0	0	0	0	0	0	0	0	0	0
846	true	Empty	REVERSE_P28248	REVERSE_P28248		?		unknown	0	0	0	0	0.58556	0	0	0	0	0	0	0	0	0	0	0	0	0	0
847	true	Empty	REVERSE_P40711	REVERSE_P40711		?		unknown	0	0	0	0	0.19519	0	0	0	0	0	0	0	0	0	0	0	0	0	0
848	true	Empty	P00816 Cyanate hydratase OS=Escherichia coli (strain K12) OX=83333 GN=cynS PE=1 SV=2	P00816 Cyanate hydratase OS=Escherichia coli (strain K12) OX=83333 GN=cynS PE=1 SV=2		?		unknown	0	0	0	0	0.48797	0	0	0	0	0	0	0	0	0	0	0	0	0	0
849	true	Empty	P41036 Sialic acid transporter NanT OS=Escherichia coli (strain K12) OX=83333 GN=nanT PE=1 SV=2	P41036 Sialic acid transporter NanT OS=Escherichia coli (strain K12) OX=83333 GN=nanT PE=1 SV=2		?		unknown	0	0	0	0	0.78075	0	0	0	0	0	0	0	0	0	0	0	0	0	0
850	true	Empty	P08368 Transcriptional regulatory protein CreB OS=Escherichia coli (strain K12) OX=83333 GN=creB PE=1 SV=1	P08368 Transcriptional regulatory protein CreB OS=Escherichia coli (strain K12) OX=83333 GN=creB PE=1 SV=1		?		unknown	0	0	0	0	0.29278	0	0	0	0	0	0	0	0	0	0	0	0	0	0
851	true	Empty	REVERSE_P55135	REVERSE_P55135		?		unknown	0	0	0	0	0.39038	0	0	0	0	0	0	0	0	0	0	0	0	0	0
852	true	Empty	P0ADV7 Intermembrane phospholipid transport system binding protein MlaC OS=Escherichia coli (strain K12) OX=83333 GN=mlaC PE=1 SV=1	P0ADV7 Intermembrane phospholipid transport system binding protein MlaC OS=Escherichia coli (strain K12) OX=83333 GN=mlaC PE=1 SV=1		?		unknown	0	0	0	0	0.87835	0	0	0	0	0	0	0	0	0	0	0	0	0	0
853	true	Empty	REVERSE_P76038	REVERSE_P76038		?		unknown	0	0	0	0	0.78075	0	0	0	0	0	0	0	0	0	0	0	0	0	0
854	true	Empty	tr|T2HPK7|T2HPK7_PROFL tr|T2HPK7|T2HPK7_PROFL Uncharacterized protein (Fragment) OS=Protobothrops flavoviridis OX=88087 PE=2 SV=1	tr|T2HPK7|T2HPK7_PROFL tr|T2HPK7|T2HPK7_PROFL Uncharacterized protein (Fragment) OS=Protobothrops flavoviridis OX=88087 PE=2 SV=1		?		unknown	5.2566	0	0	0	0	0	0	0	0	1.9343	0	0	0	0	0	2.4642	0	0	0
855	true	Empty	tr|J3SBQ1|J3SBQ1_CROAD tr|J3SBQ1|J3SBQ1_CROAD Snake venom metalloproteinase (Type III) 3c OS=Crotalus adamanteus OX=8729 PE=2 SV=1	tr|J3SBQ1|J3SBQ1_CROAD tr|J3SBQ1|J3SBQ1_CROAD Snake venom metalloproteinase (Type III) 3c OS=Crotalus adamanteus OX=8729 PE=2 SV=1		?		unknown	1.7522	0	0	2.2602	0	0	3.5354	0	0	0	0	0	0	0	0	0	1.6905	0	0
856	true	Empty	GFWW01042236.1.p6 GFWW01042236.1.p6 Uniprot: Zinc metalloproteinase-disintegrin-like BITM06A; TSANR: BATXSVMPIII28; PFAM: Disintegrin	GFWW01042236.1.p6 GFWW01042236.1.p6 Uniprot: Zinc metalloproteinase-disintegrin-like BITM06A; TSANR: BATXSVMPIII28; PFAM: Disintegrin		?		unknown	1.7522	0	0	0	0	5.3795	3.5354	0	1.9176	3.8686	0	0	0	0	0	0	0	0	0
857	true	Empty	tr|J3S993|J3S993_CROAD tr|J3S993|J3S993_CROAD Peptidyl-glycine alpha-amidating monooxygenase OS=Crotalus adamanteus OX=8729 PE=2 SV=1	tr|J3S993|J3S993_CROAD tr|J3S993|J3S993_CROAD Peptidyl-glycine alpha-amidating monooxygenase OS=Crotalus adamanteus OX=8729 PE=2 SV=1		?		unknown	0	0	2.2436	0	0	0	0	0	0	3.8686	0	2.292	5.4275	0	0	0	3.3811	0	0
858	true	Empty	tr|A0A2D4ETM8|A0A2D4ETM8_MICCO tr|A0A2D4ETM8|A0A2D4ETM8_MICCO PRKCSH domain-containing protein (Fragment) OS=Micrurus corallinus OX=54390 PE=4 SV=1	tr|A0A2D4ETM8|A0A2D4ETM8_MICCO tr|A0A2D4ETM8|A0A2D4ETM8_MICCO PRKCSH domain-containing protein (Fragment) OS=Micrurus corallinus OX=54390 PE=4 SV=1		?		unknown	0	0	4.4871	0	0	0	0	0	0	0	0	0	0	0	2.4506	0	1.6905	8.7273	0
859	true	Empty	tr|A0A2D4MPL5|A0A2D4MPL5_9SAUR tr|A0A2D4MPL5|A0A2D4MPL5_9SAUR Uncharacterized protein (Fragment) OS=Micrurus spixii OX=129469 PE=3 SV=1	tr|A0A2D4MPL5|A0A2D4MPL5_9SAUR tr|A0A2D4MPL5|A0A2D4MPL5_9SAUR Uncharacterized protein (Fragment) OS=Micrurus spixii OX=129469 PE=3 SV=1		?		unknown	1.7522	0	0	0	0.39038	5.3795	0	0	0	0	0	0	0	0	0	0	0	0	0
860	true	Empty	sp|P58399|PA2H1_BOTPI sp|P58399|PA2H1_BOTPI Basic phospholipase A2 homolog piratoxin-1 OS=Bothrops pirajai OX=113192 PE=1 SV=2	sp|P58399|PA2H1_BOTPIsp|P58399|PA2H1_BOTPI Basic phospholipase A2 homolog piratoxin-1 OS=Bothrops pirajai OX=113192 PE=1 SV=2		?		unknown	0	5.5729	0	0	0	0	0	0	0	0	0	0	0	0	0	0	1.6905	0	0
861	true	Empty	CDR_Kunitz_01 CDR_Kunitz_01	CDR_Kunitz_01 CDR_Kunitz_01		?		unknown	0	0	0	0	0.68316	0	0	0	0	0	0	0	0	0	0	0	0	0	0
862	true	Empty	P00887 Phospho-2-dehydro-3-deoxyheptonate aldolase, Trp-sensitive OS=Escherichia coli (strain K12) OX=83333 GN=aroH PE=1 SV=4	P00887 Phospho-2-dehydro-3-deoxyheptonate aldolase, Trp-sensitive OS=Escherichia coli (strain K12) OX=83333 GN=aroH PE=1 SV=4		?		unknown	0	0	0	0	0.68316	0	0	0	0	0	0	0	0	0	0	0	0	0	0
863	true	Empty	P05707 Sorbitol-6-phosphate 2-dehydrogenase OS=Escherichia coli (strain K12) OX=83333 GN=srlD PE=1 SV=2	P05707 Sorbitol-6-phosphate 2-dehydrogenase OS=Escherichia coli (strain K12) OX=83333 GN=srlD PE=1 SV=2		?		unknown	0	0	0	0	0.58556	0	0	0	0	0	0	0	0	0	0	0	0	0	0
864	true	Empty	P0ABE9 Carbonic anhydrase 1 OS=Escherichia coli (strain K12) OX=83333 GN=cynT PE=1 SV=1	P0ABE9 Carbonic anhydrase 1 OS=Escherichia coli (strain K12) OX=83333 GN=cynT PE=1 SV=1		?		unknown	0	0	0	0	0.58556	0	0	0	0	0	0	0	0	0	0	0	0	0	0
865	true	Empty	P0ACZ4 DNA-binding transcriptional activator EvgA OS=Escherichia coli (strain K12) OX=83333 GN=evgA PE=1 SV=1	P0ACZ4 DNA-binding transcriptional activator EvgA OS=Escherichia coli (strain K12) OX=83333 GN=evgA PE=1 SV=1		?		unknown	0	0	0	0	0.39038	0	0	0	0	0	0	0	0	0	0	0	0	0	0
866	true	Empty	P18133 Nicotinate phosphoribosyltransferase OS=Escherichia coli (strain K12) OX=83333 GN=pncB PE=1 SV=3	P18133 Nicotinate phosphoribosyltransferase OS=Escherichia coli (strain K12) OX=83333 GN=pncB PE=1 SV=3		?		unknown	0	0	0	0	0.39038	0	0	0	0	0	0	0	0	0	0	0	0	0	0
867	true	Empty	P31460 Galactonate operon transcriptional repressor OS=Escherichia coli (strain K12) OX=83333 GN=dgoR PE=1 SV=4	P31460 Galactonate operon transcriptional repressor OS=Escherichia coli (strain K12) OX=83333 GN=dgoR PE=1 SV=4		?		unknown	0	0	0	0	0.29278	0	0	0	0	0	0	0	0	0	0	0	0	0	0
868	true	Empty	P31667 Recombination-promoting nuclease RpnA OS=Escherichia coli (strain K12) OX=83333 GN=rpnA PE=1 SV=1	P31667 Recombination-promoting nuclease RpnA OS=Escherichia coli (strain K12) OX=83333 GN=rpnA PE=1 SV=1		?		unknown	0	0	0	0	0.58556	0	0	0	0	0	0	0	0	0	0	0	0	0	0
869	true	Empty	P33195 Glycine dehydrogenase (decarboxylating) OS=Escherichia coli (strain K12) OX=83333 GN=gcvP PE=1 SV=3	P33195 Glycine dehydrogenase (decarboxylating) OS=Escherichia coli (strain K12) OX=83333 GN=gcvP PE=1 SV=3		?		unknown	0	0	0	0	0.29278	0	0	0	0	0	0	0	0	0	0	0	0	0	0
870	true	Empty	P37013 Anaerobic nitric oxide reductase transcription regulator NorR OS=Escherichia coli (strain K12) OX=83333 GN=norR PE=1 SV=2	P37013 Anaerobic nitric oxide reductase transcription regulator NorR OS=Escherichia coli (strain K12) OX=83333 GN=norR PE=1 SV=2		?		unknown	0	0	0	0	0.19519	0	0	0	0	0	0	0	0	0	0	0	0	0	0
871	true	Empty	P50456 DNA-binding transcriptional repressor Mlc OS=Escherichia coli (strain K12) OX=83333 GN=mlc PE=1 SV=2	P50456 DNA-binding transcriptional repressor Mlc OS=Escherichia coli (strain K12) OX=83333 GN=mlc PE=1 SV=2		?		unknown	0	0	0	0	0.39038	0	0	0	0	0	0	0	0	0	0	0	0	0	0
872	true	Empty	P67910 ADP-L-glycero-D-manno-heptose-6-epimerase OS=Escherichia coli (strain K12) OX=83333 GN=hldD PE=1 SV=1	P67910 ADP-L-glycero-D-manno-heptose-6-epimerase OS=Escherichia coli (strain K12) OX=83333 GN=hldD PE=1 SV=1		?		unknown	0	0	0	0	0.48797	0	0	0	0	0	0	0	0	0	0	0	0	0	0
873	true	Empty	P75960 NAD-dependent protein deacylase OS=Escherichia coli (strain K12) OX=83333 GN=cobB PE=1 SV=3	P75960 NAD-dependent protein deacylase OS=Escherichia coli (strain K12) OX=83333 GN=cobB PE=1 SV=3		?		unknown	0	0	0	0	0.48797	0	0	0	0	0	0	0	0	0	0	0	0	0	0
874	true	Empty	REVERSE_P0AAS5	REVERSE_P0AAS5		?		unknown	0	0	0	0	0.19519	0	0	0	0	0	0	0	0	0	0	0	0	0	0
875	true	Empty	REVERSE_P0ADR6	REVERSE_P0ADR6		?		unknown	0	0	0	0	0.48797	0	0	0	0	0	0	0	0	0	0	0	0	0	0
876	true	Empty	REVERSE_P10151	REVERSE_P10151		?		unknown	0	0	0	0	0.39038	0	0	0	0	0	0	0	0	0	0	0	0	0	0
877	true	Empty	REVERSE_P23331	REVERSE_P23331		?		unknown	0	0	0	0	0.39038	0	0	0	0	0	0	0	0	0	0	0	0	0	0
878	true	Empty	REVERSE_P32717	REVERSE_P32717		?		unknown	0	0	0	0	0.39038	0	0	0	0	0	0	0	0	0	0	0	0	0	0
879	true	Empty	REVERSE_P37769	REVERSE_P37769		?		unknown	0	0	0	0	0.39038	0	0	0	0	0	0	0	0	0	0	0	0	0	0
880	true	Empty	REVERSE_P63183	REVERSE_P63183		?		unknown	0	0	0	0	0.29278	0	0	0	0	0	0	0	0	0	0	0	0	0	0
881	true	Empty	REVERSE_P75876	REVERSE_P75876		?		unknown	0	0	0	0	0.29278	0	0	0	0	0	0	0	0	0	0	0	0	0	0
882	true	Empty	REVERSE_P76330	REVERSE_P76330		?		unknown	0	0	0	0	0.29278	0	0	0	0	0	0	0	0	0	0	0	0	0	0
883	true	Empty	REVERSE_P76339	REVERSE_P76339		?		unknown	0	0	0	0	0.58556	0	0	0	0	0	0	0	0	0	0	0	0	0	0
884	true	Empty	REVERSE_P77212	REVERSE_P77212		?		unknown	0	0	0	0	0.68316	0	0	0	0	0	0	0	0	0	0	0	0	0	0
885	true	Empty	REVERSE_Q46920	REVERSE_Q46920		?		unknown	0	0	0	0	0.39038	0	0	0	0	0	0	0	0	0	0	0	0	0	0
886	true	Empty	P0ACS5 HTH-type transcriptional regulator ZntR OS=Escherichia coli (strain K12) OX=83333 GN=zntR PE=1 SV=1	P0ACS5 HTH-type transcriptional regulator ZntR OS=Escherichia coli (strain K12) OX=83333 GN=zntR PE=1 SV=1		?		unknown	0	0	0	0	0.29278	0	0	0	0	0	0	0	0	0	0	0	0	0	0
887	true	Empty	P36929 Ribosomal RNA small subunit methyltransferase B OS=Escherichia coli (strain K12) OX=83333 GN=rsmB PE=1 SV=2	P36929 Ribosomal RNA small subunit methyltransferase B OS=Escherichia coli (strain K12) OX=83333 GN=rsmB PE=1 SV=2		?		unknown	0	0	0	0	0.19519	0	0	0	0	0	0	0	0	0	0	0	0	0	0
888	true	Empty	REVERSE_P0A761	REVERSE_P0A761		?		unknown	0	0	0	0	0.48797	0	0	0	0	0	0	0	0	0	0	0	0	0	0
889	true	Empty	P77444 Cysteine desulfurase OS=Escherichia coli (strain K12) OX=83333 GN=sufS PE=1 SV=1	P77444 Cysteine desulfurase OS=Escherichia coli (strain K12) OX=83333 GN=sufS PE=1 SV=1		?		unknown	0	0	0	0	0.78075	0	0	0	0	0	0	0	0	0	0	0	0	0	0
890	true	Empty	P0A6V8 Glucokinase OS=Escherichia coli (strain K12) OX=83333 GN=glk PE=1 SV=1	P0A6V8 Glucokinase OS=Escherichia coli (strain K12) OX=83333 GN=glk PE=1 SV=1		?		unknown	0	0	0	0	0.58556	0	0	0	0	0	0	0	0	0	0	0	0	0	0
891	true	Empty	P60340 tRNA pseudouridine synthase B OS=Escherichia coli (strain K12) OX=83333 GN=truB PE=1 SV=1	P60340 tRNA pseudouridine synthase B OS=Escherichia coli (strain K12) OX=83333 GN=truB PE=1 SV=1		?		unknown	0	0	0	0	0.48797	0	0	0	0	0	0	0	0	0	0	0	0	0	0
892	true	Empty	REVERSE_P32140	REVERSE_P32140		?		unknown	0	0	0	0	0.39038	0	0	0	0	0	0	0	0	0	0	0	0	0	0
893	true	Empty	REVERSE_P27848	REVERSE_P27848		?		unknown	0	0	0	0	0.58556	0	0	0	0	0	0	0	0	0	0	0	0	0	0
894	true	Empty	REVERSE_P69783	REVERSE_P69783		?		unknown	0	0	0	0	0.19519	0	0	0	0	0	0	0	0	0	0	0	0	0	0
895	true	Empty	P32170 L-rhamnose isomerase OS=Escherichia coli (strain K12) OX=83333 GN=rhaA PE=1 SV=2	P32170 L-rhamnose isomerase OS=Escherichia coli (strain K12) OX=83333 GN=rhaA PE=1 SV=2		?		unknown	0	0	0	0	0.48797	0	0	0	0	0	0	0	0	0	0	0	0	0	0
896	true	Empty	REVERSE_P0AGL7	REVERSE_P0AGL7		?		unknown	0	0	0	0	0.58556	0	0	0	0	0	0	0	0	0	0	0	0	0	0
897	true	Empty	P46849 RNA 3'-terminal phosphate cyclase OS=Escherichia coli (strain K12) OX=83333 GN=rtcA PE=1 SV=3	P46849 RNA 3'-terminal phosphate cyclase OS=Escherichia coli (strain K12) OX=83333 GN=rtcA PE=1 SV=3		?		unknown	0	0	0	0	0.78075	0	0	0	0	0	0	0	0	0	0	0	0	0	0
898	true	Empty	REVERSE_P68739	REVERSE_P68739		?		unknown	0	0	0	0	0.48797	0	0	0	0	0	0	0	0	0	0	0	0	0	0
899	true	Empty	REVERSE_P75862	REVERSE_P75862		?		unknown	0	0	0	0	0.58556	0	0	0	0	0	0	0	0	0	0	0	0	0	0
900	true	Empty	P63020 Fe/S biogenesis protein NfuA OS=Escherichia coli (strain K12) OX=83333 GN=nfuA PE=1 SV=1	P63020 Fe/S biogenesis protein NfuA OS=Escherichia coli (strain K12) OX=83333 GN=nfuA PE=1 SV=1		?		unknown	0	0	0	0	0.68316	0	0	0	0	0	0	0	0	0	0	0	0	0	0
901	true	Empty	P36680 Cell division protein ZapD OS=Escherichia coli (strain K12) OX=83333 GN=zapD PE=1 SV=2	P36680 Cell division protein ZapD OS=Escherichia coli (strain K12) OX=83333 GN=zapD PE=1 SV=2		?		unknown	0	0	0	0	0.48797	0	0	0	0	0	0	0	0	0	0	0	0	0	0
902	true	Empty	REVERSE_P52006	REVERSE_P52006		?		unknown	0	0	0	0	0.78075	0	0	0	0	0	0	0	0	0	0	0	0	0	0
903	true	Empty	REVERSE_P77364	REVERSE_P77364		?		unknown	0	0	0	0	0.29278	0	0	0	0	0	0	0	0	0	0	0	0	0	0
904	true	Empty	REVERSE_P0ACS2	REVERSE_P0ACS2		?		unknown	0	0	0	0	0.78075	0	0	0	0	0	0	0	0	0	0	0	0	0	0
905	true	Empty	REVERSE_P39394	REVERSE_P39394		?		unknown	0	0	0	0	0.48797	0	0	0	0	0	0	0	0	0	0	0	0	0	0
906	true	Empty	tr|A0A0K8S264|A0A0K8S264_CROHD tr|A0A0K8S264|A0A0K8S264_CROHD UPF0556 C19orf10-like protein OS=Crotalus horridus OX=35024 PE=4 SV=1	tr|A0A0K8S264|A0A0K8S264_CROHD tr|A0A0K8S264|A0A0K8S264_CROHD UPF0556 C19orf10-like protein OS=Crotalus horridus OX=35024 PE=4 SV=1		?		unknown	0	0	0	0	0	1.7932	0	0	0	1.9343	1.9301	0	0	0	0	0	0	0	5.3795
907	true	Empty	tr|T1DM74|T1DM74_CROHD tr|T1DM74|T1DM74_CROHD Glia-derived nexin-like protein OS=Crotalus horridus OX=35024 PE=2 SV=1	tr|T1DM74|T1DM74_CROHD tr|T1DM74|T1DM74_CROHD Glia-derived nexin-like protein OS=Crotalus horridus OX=35024 PE=2 SV=1		?		unknown	1.7522	0	0	0	0	5.3795	3.5354	0	0	3.8686	0	0	0	0	0	0	0	0	0
908	true	Empty	tr|A0A098LYB7|A0A098LYB7_9SAUR tr|A0A098LYB7|A0A098LYB7_9SAUR Hemoglobin subunit beta-1 OS=Hypsiglena sp. JMG-2014 OX=1550645 PE=3 SV=1	tr|A0A098LYB7|A0A098LYB7_9SAUR tr|A0A098LYB7|A0A098LYB7_9SAUR Hemoglobin subunit beta-1 OS=Hypsiglena sp. JMG-2014 OX=1550645 PE=3 SV=1		?		unknown	0	0	0	0	0	0	0	3.5731	0	0	5.7903	0	0	0	0	0	0	0	0
909	true	Empty	REVERSE_CDR_CTL_11	REVERSE_CDR_CTL_11		?		unknown	0	0	0	0	0.48797	0	0	0	0	0	0	0	0	0	0	0	0	0	0
910	true	Empty	tr|V8NPT8|V8NPT8_OPHHA tr|V8NPT8|V8NPT8_OPHHA Ankyrin-1 (Fragment) OS=Ophiophagus hannah OX=8665 GN=Ank1 PE=4 SV=1	tr|V8NPT8|V8NPT8_OPHHA tr|V8NPT8|V8NPT8_OPHHA Ankyrin-1 (Fragment) OS=Ophiophagus hannah OX=8665 GN=Ank1 PE=4 SV=1		?		unknown	0	0	0	0	0	0	0	12.506	0	0	0	0	0	0	0	0	0	0	0
911	true	Empty	P07650 Thymidine phosphorylase OS=Escherichia coli (strain K12) OX=83333 GN=deoA PE=1 SV=3	P07650 Thymidine phosphorylase OS=Escherichia coli (strain K12) OX=83333 GN=deoA PE=1 SV=3		?		unknown	0	0	0	0	0.29278	0	0	0	0	0	0	0	0	0	0	0	0	0	0
912	true	Empty	P08202 L-arabinose isomerase OS=Escherichia coli (strain K12) OX=83333 GN=araA PE=1 SV=3	P08202 L-arabinose isomerase OS=Escherichia coli (strain K12) OX=83333 GN=araA PE=1 SV=3		?		unknown	0	0	0	0	0.58556	0	0	0	0	0	0	0	0	0	0	0	0	0	0
913	true	Empty	P0ABM9 Cytochrome c-type biogenesis protein CcmH OS=Escherichia coli (strain K12) OX=83333 GN=ccmH PE=1 SV=1	P0ABM9 Cytochrome c-type biogenesis protein CcmH OS=Escherichia coli (strain K12) OX=83333 GN=ccmH PE=1 SV=1		?		unknown	0	0	0	0	0.39038	0	0	0	0	0	0	0	0	0	0	0	0	0	0
914	true	Empty	P0ADA3 Murein hydrolase activator NlpD OS=Escherichia coli (strain K12) OX=83333 GN=nlpD PE=1 SV=1	P0ADA3 Murein hydrolase activator NlpD OS=Escherichia coli (strain K12) OX=83333 GN=nlpD PE=1 SV=1		?		unknown	0	0	0	0	0.39038	0	0	0	0	0	0	0	0	0	0	0	0	0	0
915	true	Empty	P19323 Formate hydrogenlyase transcriptional activator FhlA OS=Escherichia coli (strain K12) OX=83333 GN=fhlA PE=1 SV=1	P19323 Formate hydrogenlyase transcriptional activator FhlA OS=Escherichia coli (strain K12) OX=83333 GN=fhlA PE=1 SV=1		?		unknown	0	0	0	0	0.48797	0	0	0	0	0	0	0	0	0	0	0	0	0	0
916	true	Empty	P22524 Chromosome partition protein MukE OS=Escherichia coli (strain K12) OX=83333 GN=mukE PE=1 SV=5	P22524 Chromosome partition protein MukE OS=Escherichia coli (strain K12) OX=83333 GN=mukE PE=1 SV=5		?		unknown	0	0	0	0	0.58556	0	0	0	0	0	0	0	0	0	0	0	0	0	0
917	true	Empty	P31979 NADH-quinone oxidoreductase subunit F OS=Escherichia coli (strain K12) OX=83333 GN=nuoF PE=1 SV=3	P31979 NADH-quinone oxidoreductase subunit F OS=Escherichia coli (strain K12) OX=83333 GN=nuoF PE=1 SV=3		?		unknown	0	0	0	0	0.29278	0	0	0	0	0	0	0	0	0	0	0	0	0	0
918	true	Empty	P33013 D-alanyl-D-alanine carboxypeptidase DacD OS=Escherichia coli (strain K12) OX=83333 GN=dacD PE=1 SV=3	P33013 D-alanyl-D-alanine carboxypeptidase DacD OS=Escherichia coli (strain K12) OX=83333 GN=dacD PE=1 SV=3		?		unknown	0	0	0	0	0.29278	0	0	0	0	0	0	0	0	0	0	0	0	0	0
919	true	Empty	P52073 Glycolate oxidase subunit GlcE OS=Escherichia coli (strain K12) OX=83333 GN=glcE PE=1 SV=1	P52073 Glycolate oxidase subunit GlcE OS=Escherichia coli (strain K12) OX=83333 GN=glcE PE=1 SV=1		?		unknown	0	0	0	0	0.58556	0	0	0	0	0	0	0	0	0	0	0	0	0	0
920	true	Empty	P69856 N-acetylneuraminic acid outer membrane channel protein NanC OS=Escherichia coli (strain K12) OX=83333 GN=nanC PE=1 SV=1	P69856 N-acetylneuraminic acid outer membrane channel protein NanC OS=Escherichia coli (strain K12) OX=83333 GN=nanC PE=1 SV=1		?		unknown	0	0	0	0	0.19519	0	0	0	0	0	0	0	0	0	0	0	0	0	0
921	true	Empty	P77044 2-hydroxy-6-oxononadienedioate/2-hydroxy-6-oxononatrienedioate hydrolase OS=Escherichia coli (strain K12) OX=83333 GN=mhpC PE=1 SV=4	P77044 2-hydroxy-6-oxononadienedioate/2-hydroxy-6-oxononatrienedioate hydrolase OS=Escherichia coli (strain K12) OX=83333 GN=mhpC PE=1 SV=4		?		unknown	0	0	0	0	0.19519	0	0	0	0	0	0	0	0	0	0	0	0	0	0
922	true	Empty	P77212 Probable pyridine nucleotide-disulfide oxidoreductase RclA OS=Escherichia coli (strain K12) OX=83333 GN=rclA PE=1 SV=2	P77212 Probable pyridine nucleotide-disulfide oxidoreductase RclA OS=Escherichia coli (strain K12) OX=83333 GN=rclA PE=1 SV=2		?		unknown	0	0	0	0	0.29278	0	0	0	0	0	0	0	0	0	0	0	0	0	0
923	true	Empty	REVERSE_P09053	REVERSE_P09053		?		unknown	0	0	0	0	0.39038	0	0	0	0	0	0	0	0	0	0	0	0	0	0
924	true	Empty	REVERSE_P09551	REVERSE_P09551		?		unknown	0	0	0	0	0.39038	0	0	0	0	0	0	0	0	0	0	0	0	0	0
925	true	Empty	REVERSE_P0A6C5	REVERSE_P0A6C5		?		unknown	0	0	0	0	0.58556	0	0	0	0	0	0	0	0	0	0	0	0	0	0
926	true	Empty	REVERSE_P0AD96	REVERSE_P0AD96		?		unknown	0	0	0	0	0.19519	0	0	0	0	0	0	0	0	0	0	0	0	0	0
927	true	Empty	REVERSE_P0AFT5	REVERSE_P0AFT5		?		unknown	0	0	0	0	0.39038	0	0	0	0	0	0	0	0	0	0	0	0	0	0
928	true	Empty	REVERSE_P10441	REVERSE_P10441		?		unknown	0	0	0	0	0.39038	0	0	0	0	0	0	0	0	0	0	0	0	0	0
929	true	Empty	REVERSE_P23482	REVERSE_P23482		?		unknown	0	0	0	0	0.58556	0	0	0	0	0	0	0	0	0	0	0	0	0	0
930	true	Empty	REVERSE_P29745	REVERSE_P29745		?		unknown	0	0	0	0	0.29278	0	0	0	0	0	0	0	0	0	0	0	0	0	0
931	true	Empty	REVERSE_P32131	REVERSE_P32131		?		unknown	0	0	0	0	0.58556	0	0	0	0	0	0	0	0	0	0	0	0	0	0
932	true	Empty	REVERSE_P37672	REVERSE_P37672		?		unknown	0	0	0	0	0.58556	0	0	0	0	0	0	0	0	0	0	0	0	0	0
933	true	Empty	REVERSE_P60752	REVERSE_P60752		?		unknown	0	0	0	0	0.39038	0	0	0	0	0	0	0	0	0	0	0	0	0	0
934	true	Empty	REVERSE_P61316	REVERSE_P61316		?		unknown	0	0	0	0	0.29278	0	0	0	0	0	0	0	0	0	0	0	0	0	0
935	true	Empty	REVERSE_P69902	REVERSE_P69902		?		unknown	0	0	0	0	0.68316	0	0	0	0	0	0	0	0	0	0	0	0	0	0
936	true	Empty	REVERSE_P76251	REVERSE_P76251		?		unknown	0	0	0	0	0.29278	0	0	0	0	0	0	0	0	0	0	0	0	0	0
937	true	Empty	REVERSE_P76440	REVERSE_P76440		?		unknown	0	0	0	0	0.68316	0	0	0	0	0	0	0	0	0	0	0	0	0	0
938	true	Empty	REVERSE_P76445	REVERSE_P76445		?		unknown	0	0	0	0	0.48797	0	0	0	0	0	0	0	0	0	0	0	0	0	0
939	true	Empty	REVERSE_P77649	REVERSE_P77649		?		unknown	0	0	0	0	0.48797	0	0	0	0	0	0	0	0	0	0	0	0	0	0
940	true	Empty	REVERSE_Q46857	REVERSE_Q46857		?		unknown	0	0	0	0	0.29278	0	0	0	0	0	0	0	0	0	0	0	0	0	0
941	true	Empty	REVERSE_P37344	REVERSE_P37344		?		unknown	0	0	0	0	0.39038	0	0	0	0	0	0	0	0	0	0	0	0	0	0
942	true	Empty	REVERSE_P77485	REVERSE_P77485		?		unknown	0	0	0	0	0.29278	0	0	0	0	0	0	0	0	0	0	0	0	0	0
943	true	Empty	REVERSE_P43672	REVERSE_P43672		?		unknown	0	0	0	0	0.39038	0	0	0	0	0	0	0	0	0	0	0	0	0	0
944	true	Empty	REVERSE_Q06067	REVERSE_Q06067		?		unknown	0	0	0	0	0.19519	0	0	0	0	0	0	0	0	0	0	0	0	0	0
945	true	Empty	REVERSE_P03817	REVERSE_P03817		?		unknown	0	0	0	0	0.19519	0	0	0	0	0	0	0	0	0	0	0	0	0	0
946	true	Empty	REVERSE_P0A9W0	REVERSE_P0A9W0		?		unknown	0	0	0	0	0.19519	0	0	0	0	0	0	0	0	0	0	0	0	0	0
947	true	Empty	REVERSE_P16678	REVERSE_P16678		?		unknown	0	0	0	0	0.29278	0	0	0	0	0	0	0	0	0	0	0	0	0	0
948	true	Empty	REVERSE_P31057	REVERSE_P31057		?		unknown	0	0	0	0	0.29278	0	0	0	0	0	0	0	0	0	0	0	0	0	0
949	true	Empty	P75691 Aldehyde reductase YahK OS=Escherichia coli (strain K12) OX=83333 GN=yahK PE=1 SV=1	P75691 Aldehyde reductase YahK OS=Escherichia coli (strain K12) OX=83333 GN=yahK PE=1 SV=1		?		unknown	0	0	0	0	0.58556	0	0	0	0	0	0	0	0	0	0	0	0	0	0
950	true	Empty	P23524 Glycerate 2-kinase OS=Escherichia coli (strain K12) OX=83333 GN=garK PE=1 SV=2	P23524 Glycerate 2-kinase OS=Escherichia coli (strain K12) OX=83333 GN=garK PE=1 SV=2		?		unknown	0	0	0	0	0.48797	0	0	0	0	0	0	0	0	0	0	0	0	0	0
951	true	Empty	P0ABF4 Bacterial microcompartment shell protein EutM OS=Escherichia coli (strain K12) OX=83333 GN=eutM PE=1 SV=1	P0ABF4 Bacterial microcompartment shell protein EutM OS=Escherichia coli (strain K12) OX=83333 GN=eutM PE=1 SV=1		?		unknown	0	0	0	0	0.68316	0	0	0	0	0	0	0	0	0	0	0	0	0	0
952	true	Empty	REVERSE_P60651	REVERSE_P60651		?		unknown	0	0	0	0	0.39038	0	0	0	0	0	0	0	0	0	0	0	0	0	0
953	true	Empty	REVERSE_P75949	REVERSE_P75949		?		unknown	0	0	0	0	0.39038	0	0	0	0	0	0	0	0	0	0	0	0	0	0
954	true	Empty	REVERSE_P30178	REVERSE_P30178		?		unknown	0	0	0	0	0.48797	0	0	0	0	0	0	0	0	0	0	0	0	0	0
955	true	Empty	REVERSE_P75913	REVERSE_P75913		?		unknown	0	0	0	0	0.58556	0	0	0	0	0	0	0	0	0	0	0	0	0	0
956	true	Empty	tr|A0A1W7RK03|A0A1W7RK03_AGKCO tr|A0A1W7RK03|A0A1W7RK03_AGKCO C-type lectin 7 OS=Agkistrodon contortrix contortrix OX=8713 PE=4 SV=1	tr|A0A1W7RK03|A0A1W7RK03_AGKCO tr|A0A1W7RK03|A0A1W7RK03_AGKCO C-type lectin 7 OS=Agkistrodon contortrix contortrix OX=8713 PE=4 SV=1		?		unknown	1.7522	5.5729	0	0	0	0	0	0	1.9176	0	0	0	0	2.0995	0	0	0	0	2.6898
957	true	Empty	tr|J3S4B8|J3S4B8_CROAD tr|J3S4B8|J3S4B8_CROAD Endoplasmic reticulum resident protein 44 OS=Crotalus adamanteus OX=8729 PE=2 SV=1	tr|J3S4B8|J3S4B8_CROAD tr|J3S4B8|J3S4B8_CROAD Endoplasmic reticulum resident protein 44 OS=Crotalus adamanteus OX=8729 PE=2 SV=1		?		unknown	0	0	0	0	0	0	0	0	0	0	0	0	0	0	0	0	0	6.5455	5.3795
958	true	Empty	tr|V8PFR6|V8PFR6_OPHHA tr|V8PFR6|V8PFR6_OPHHA Spectrin beta chain, erythrocyte (Fragment) OS=Ophiophagus hannah OX=8665 GN=Sptb PE=4 SV=1	tr|V8PFR6|V8PFR6_OPHHA tr|V8PFR6|V8PFR6_OPHHA Spectrin beta chain, erythrocyte (Fragment) OS=Ophiophagus hannah OX=8665 GN=Sptb PE=4 SV=1		?		unknown	0	0	0	0	0	0	0	8.9327	0	0	0	0	0	0	0	0	0	0	0
959	true	Empty	tr|Q27J51|Q27J51_LACMT tr|Q27J51|Q27J51_LACMT C-type lectin OS=Lachesis muta OX=8752 PE=2 SV=1	tr|Q27J51|Q27J51_LACMT tr|Q27J51|Q27J51_LACMT C-type lectin OS=Lachesis muta OX=8752 PE=2 SV=1		?		unknown	0	0	0	0	0	0	0	0	0	7.7372	0	0	8.1412	0	0	0	0	0	0
960	true	Empty	REVERSE_CDR_SVSP_08	REVERSE_CDR_SVSP_08		?		unknown	0	0	0	0	0.29278	0	0	0	0	0	0	0	0	0	0	0	0	0	0
961	true	Empty	REVERSE_CDR_SVSP_09	REVERSE_CDR_SVSP_09		?		unknown	0	0	0	0	0.29278	0	0	0	0	0	0	0	0	0	0	0	0	0	0
962	true	Empty	P03024 HTH-type transcriptional regulator GalR OS=Escherichia coli (strain K12) OX=83333 GN=galR PE=1 SV=1	P03024 HTH-type transcriptional regulator GalR OS=Escherichia coli (strain K12) OX=83333 GN=galR PE=1 SV=1		?		unknown	0	0	0	0	0.39038	0	0	0	0	0	0	0	0	0	0	0	0	0	0
963	true	Empty	P04816 Leucine-specific-binding protein OS=Escherichia coli (strain K12) OX=83333 GN=livK PE=1 SV=2	P04816 Leucine-specific-binding protein OS=Escherichia coli (strain K12) OX=83333 GN=livK PE=1 SV=2		?		unknown	0	0	0	0	0.48797	0	0	0	0	0	0	0	0	0	0	0	0	0	0
964	true	Empty	P0A722 Acyl-[acyl-carrier-protein]--UDP-N-acetylglucosamine O-acyltransferase OS=Escherichia coli (strain K12) OX=83333 GN=lpxA PE=1 SV=1	P0A722 Acyl-[acyl-carrier-protein]--UDP-N-acetylglucosamine O-acyltransferase OS=Escherichia coli (strain K12) OX=83333 GN=lpxA PE=1 SV=1		?		unknown	0	0	0	0	0.29278	0	0	0	0	0	0	0	0	0	0	0	0	0	0
965	true	Empty	P0ACS2 Redox-sensitive transcriptional activator SoxR OS=Escherichia coli (strain K12) OX=83333 GN=soxR PE=1 SV=1	P0ACS2 Redox-sensitive transcriptional activator SoxR OS=Escherichia coli (strain K12) OX=83333 GN=soxR PE=1 SV=1		?		unknown	0	0	0	0	0.39038	0	0	0	0	0	0	0	0	0	0	0	0	0	0
966	true	Empty	P0ACS9 HTH-type transcriptional regulator AcrR OS=Escherichia coli (strain K12) OX=83333 GN=acrR PE=1 SV=1	P0ACS9 HTH-type transcriptional regulator AcrR OS=Escherichia coli (strain K12) OX=83333 GN=acrR PE=1 SV=1		?		unknown	0	0	0	0	0.58556	0	0	0	0	0	0	0	0	0	0	0	0	0	0
967	true	Empty	P10384 Long-chain fatty acid transport protein OS=Escherichia coli (strain K12) OX=83333 GN=fadL PE=1 SV=5	P10384 Long-chain fatty acid transport protein OS=Escherichia coli (strain K12) OX=83333 GN=fadL PE=1 SV=5		?		unknown	0	0	0	0	0.39038	0	0	0	0	0	0	0	0	0	0	0	0	0	0
968	true	Empty	P77211 Cation efflux system protein CusC OS=Escherichia coli (strain K12) OX=83333 GN=cusC PE=1 SV=1	P77211 Cation efflux system protein CusC OS=Escherichia coli (strain K12) OX=83333 GN=cusC PE=1 SV=1		?		unknown	0	0	0	0	0.39038	0	0	0	0	0	0	0	0	0	0	0	0	0	0
969	true	Empty	Q46864 Antitoxin MqsA OS=Escherichia coli (strain K12) OX=83333 GN=mqsA PE=1 SV=1	Q46864 Antitoxin MqsAOS=Escherichia coli (strain K12) OX=83333 GN=mqsA PE=1 SV=1		?		unknown	0	0	0	0	0.29278	0	0	0	0	0	0	0	0	0	0	0	0	0	0
970	true	Empty	Q59385 Copper-exporting P-type ATPase OS=Escherichia coli (strain K12) OX=83333 GN=copA PE=1 SV=4	Q59385 Copper-exporting P-type ATPase OS=Escherichia coli (strain K12) OX=83333 GN=copA PE=1 SV=4		?		unknown	0	0	0	0	0.29278	0	0	0	0	0	0	0	0	0	0	0	0	0	0
971	true	Empty	REVERSE_P02924	REVERSE_P02924		?		unknown	0	0	0	0	0.29278	0	0	0	0	0	0	0	0	0	0	0	0	0	0
972	true	Empty	REVERSE_P0A756	REVERSE_P0A756		?		unknown	0	0	0	0	0.29278	0	0	0	0	0	0	0	0	0	0	0	0	0	0
973	true	Empty	REVERSE_P0A9F1	REVERSE_P0A9F1		?		unknown	0	0	0	0	0.39038	0	0	0	0	0	0	0	0	0	0	0	0	0	0
974	true	Empty	REVERSE_P0ACV2	REVERSE_P0ACV2		?		unknown	0	0	0	0	0.29278	0	0	0	0	0	0	0	0	0	0	0	0	0	0
975	true	Empty	REVERSE_P10384	REVERSE_P10384		?		unknown	0	0	0	0	0.39038	0	0	0	0	0	0	0	0	0	0	0	0	0	0
976	true	Empty	REVERSE_P19323	REVERSE_P19323		?		unknown	0	0	0	0	0.48797	0	0	0	0	0	0	0	0	0	0	0	0	0	0
977	true	Empty	REVERSE_P23862	REVERSE_P23862		?		unknown	0	0	0	0	0.39038	0	0	0	0	0	0	0	0	0	0	0	0	0	0
978	true	Empty	REVERSE_P33650	REVERSE_P33650		?		unknown	0	0	0	0	0.29278	0	0	0	0	0	0	0	0	0	0	0	0	0	0
979	true	Empty	REVERSE_P37610	REVERSE_P37610		?		unknown	0	0	0	0	0.48797	0	0	0	0	0	0	0	0	0	0	0	0	0	0
980	true	Empty	REVERSE_P38036	REVERSE_P38036		?		unknown	0	0	0	0	0.29278	0	0	0	0	0	0	0	0	0	0	0	0	0	0
981	true	Empty	REVERSE_P40874	REVERSE_P40874		?		unknown	0	0	0	0	0.48797	0	0	0	0	0	0	0	0	0	0	0	0	0	0
982	true	Empty	REVERSE_P45508	REVERSE_P45508		?		unknown	0	0	0	0	0.48797	0	0	0	0	0	0	0	0	0	0	0	0	0	0
983	true	Empty	REVERSE_P45577	REVERSE_P45577		?		unknown	0	0	0	0	0.29278	0	0	0	0	0	0	0	0	0	0	0	0	0	0
984	true	Empty	REVERSE_P63284	REVERSE_P63284		?		unknown	0	0	0	0	0.19519	0	0	0	0	0	0	0	0	0	0	0	0	0	0
985	true	Empty	REVERSE_P69908	REVERSE_P69908		?		unknown	0	0	0	0	0.39038	0	0	0	0	0	0	0	0	0	0	0	0	0	0
986	true	Empty	REVERSE_P76342	REVERSE_P76342		?		unknown	0	0	0	0	0.39038	0	0	0	0	0	0	0	0	0	0	0	0	0	0
987	true	Empty	REVERSE_P77256	REVERSE_P77256		?		unknown	0	0	0	0	0.39038	0	0	0	0	0	0	0	0	0	0	0	0	0	0
988	true	Empty	REVERSE_P77302	REVERSE_P77302		?		unknown	0	0	0	0	0.29278	0	0	0	0	0	0	0	0	0	0	0	0	0	0
989	true	Empty	REVERSE_P77541	REVERSE_P77541		?		unknown	0	0	0	0	0.48797	0	0	0	0	0	0	0	0	0	0	0	0	0	0
990	true	Empty	P0AAH8 Putrescine export system ATP-binding protein SapF OS=Escherichia coli (strain K12) OX=83333 GN=sapF PE=1 SV=1	P0AAH8 Putrescine export system ATP-binding protein SapF OS=Escherichia coli (strain K12) OX=83333 GN=sapF PE=1 SV=1		?		unknown	0	0	0	0	0.29278	0	0	0	0	0	0	0	0	0	0	0	0	0	0
991	true	Empty	P0ACL7 Putative L-lactate dehydrogenase operon regulatory protein OS=Escherichia coli (strain K12) OX=83333 GN=lldR PE=2 SV=1	P0ACL7 Putative L-lactate dehydrogenase operon regulatory protein OS=Escherichia coli (strain K12) OX=83333 GN=lldR PE=2 SV=1		?		unknown	0	0	0	0	0.48797	0	0	0	0	0	0	0	0	0	0	0	0	0	0
992	true	Empty	P77173 Cell division protein ZipA OS=Escherichia coli (strain K12) OX=83333 GN=zipA PE=1 SV=3	P77173 Cell division protein ZipA OS=Escherichia coli (strain K12) OX=83333 GN=zipA PE=1 SV=3		?		unknown	0	0	0	0	0.48797	0	0	0	0	0	0	0	0	0	0	0	0	0	0
993	true	Empty	REVERSE_P66899	REVERSE_P66899		?		unknown	0	0	0	0	0.58556	0	0	0	0	0	0	0	0	0	0	0	0	0	0
994	true	Empty	REVERSE_P69741	REVERSE_P69741		?		unknown	0	0	0	0	0.39038	0	0	0	0	0	0	0	0	0	0	0	0	0	0
995	true	Empty	REVERSE_P77366	REVERSE_P77366		?		unknown	0	0	0	0	0.29278	0	0	0	0	0	0	0	0	0	0	0	0	0	0
996	true	Empty	REVERSE_P77044	REVERSE_P77044		?		unknown	0	0	0	0	0.29278	0	0	0	0	0	0	0	0	0	0	0	0	0	0
997	true	Empty	REVERSE_P0A9I1	REVERSE_P0A9I1		?		unknown	0	0	0	0	0.39038	0	0	0	0	0	0	0	0	0	0	0	0	0	0
998	true	Empty	P09836 Membrane sensor protein UhpC OS=Escherichia coli (strain K12) OX=83333 GN=uhpC PE=1 SV=3	P09836 Membrane sensor protein UhpC OS=Escherichia coli (strain K12) OX=83333 GN=uhpC PE=1 SV=3		?		unknown	0	0	0	0	0.29278	0	0	0	0	0	0	0	0	0	0	0	0	0	0
999	true	Empty	REVERSE_P08178	REVERSE_P08178		?		unknown	0	0	0	0	0.29278	0	0	0	0	0	0	0	0	0	0	0	0	0	0
1000	true	Empty	REVERSE_Q46896	REVERSE_Q46896		?		unknown	0	0	0	0	0.29278	0	0	0	0	0	0	0	0	0	0	0	0	0	0
1001	true	Empty	REVERSE_P41052	REVERSE_P41052		?		unknown	0	0	0	0	0.19519	0	0	0	0	0	0	0	0	0	0	0	0	0	0
1002	true	Empty	P0AAT4 Miniconductance mechanosensitive channel YbdG OS=Escherichia coli (strain K12) OX=83333 GN=ybdG PE=1 SV=1	P0AAT4 Miniconductance mechanosensitive channel YbdG OS=Escherichia coli (strain K12) OX=83333 GN=ybdG PE=1 SV=1		?		unknown	0	0	0	0	0.29278	0	0	0	0	0	0	0	0	0	0	0	0	0	0
1003	true	Empty	REVERSE_P28630	REVERSE_P28630		?		unknown	0	0	0	0	0.19519	0	0	0	0	0	0	0	0	0	0	0	0	0	0
1004	true	Empty	REVERSE_P77671	REVERSE_P77671		?		unknown	0	0	0	0	0.58556	0	0	0	0	0	0	0	0	0	0	0	0	0	0
1005	true	Empty	Q46925 Cysteine desulfurase CsdA OS=Escherichia coli (strain K12) OX=83333 GN=csdA PE=1 SV=1	Q46925 Cysteine desulfurase CsdA OS=Escherichia coli (strain K12) OX=83333 GN=csdA PE=1 SV=1		?		unknown	0	0	0	0	0.68316	0	0	0	0	0	0	0	0	0	0	0	0	0	0
1006	true	Empty	tr|V8PE21|V8PE21_OPHHA tr|V8PE21|V8PE21_OPHHA Endothelial cell-specific molecule 1 (Fragment) OS=Ophiophagus hannah OX=8665 GN=ESM1 PE=4 SV=1	tr|V8PE21|V8PE21_OPHHA tr|V8PE21|V8PE21_OPHHA Endothelial cell-specific molecule 1 (Fragment) OS=Ophiophagus hannah OX=8665 GN=ESM1 PE=4 SV=1		?		unknown	0	0	0	0	0.19519	0	0	0	0	0	0	4.584	0	2.0995	0	2.4642	0	0	0
1007	true	Empty	tr|V8PCH2|V8PCH2_OPHHA tr|V8PCH2|V8PCH2_OPHHA Amyloid beta A4 protein (Fragment) OS=Ophiophagus hannah OX=8665 GN=APP PE=4 SV=1	tr|V8PCH2|V8PCH2_OPHHA tr|V8PCH2|V8PCH2_OPHHA Amyloid beta A4 protein (Fragment) OS=Ophiophagus hannah OX=8665 GN=APP PE=4 SV=1		?		unknown	0	0	0	0	0	0	0	0	0	0	0	0	0	0	0	2.4642	0	6.5455	0
1008	true	Empty	tr|A0A194APJ4|A0A194APJ4_SISTE tr|A0A194APJ4|A0A194APJ4_SISTE Venom factor OS=Sistrurus tergeminus OX=8757 PE=4 SV=1	tr|A0A194APJ4|A0A194APJ4_SISTE tr|A0A194APJ4|A0A194APJ4_SISTE Venom factor OS=Sistrurus tergeminus OX=8757 PE=4 SV=1		?		unknown	0	0	0	0	0	0	0	0	0	1.9343	0	0	2.7137	0	0	0	0	0	5.3795
1009	true	Empty	tr|J3SFC8|J3SFC8_CROAD tr|J3SFC8|J3SFC8_CROAD N-sulphoglucosamine sulphohydrolase-like OS=Crotalus adamanteus OX=8729 PE=2 SV=1	tr|J3SFC8|J3SFC8_CROAD tr|J3SFC8|J3SFC8_CROAD N-sulphoglucosamine sulphohydrolase-like OS=Crotalus adamanteus OX=8729 PE=2 SV=1		?		unknown	0	0	0	0	0.19519	0	0	0	0	0	0	0	0	0	0	0	0	0	0
1010	true	Empty	tr|A0A2H6NAV7|A0A2H6NAV7_MICLE tr|A0A2H6NAV7|A0A2H6NAV7_MICLE Histone H4 (Fragment) OS=Micrurus lemniscatus carvalhoi OX=129465 PE=3 SV=1 : tr|V8N8S2|V8N8S2_OPHHA Histone H4 (Fragment) OS=Ophiophagus hannah OX=8665 GN=L345_01083 PE=3 SV=1 : tr|A0A2D4L9V0|A0A2D4L9V0_9SAUR Histone H4 OS=Micrurus spixii OX=129469 PE=3 SV=1	tr|A0A2H6NAV7|A0A2H6NAV7_MICLE tr|A0A2H6NAV7|A0A2H6NAV7_MICLE Histone H4 (Fragment) OS=Micrurus lemniscatus carvalhoi OX=129465 PE=3 SV=1 : tr|V8N8S2|V8N8S2_OPHHA Histone H4 (Fragment) OS=Ophiophagus hannah OX=8665 GN=L345_01083 PE=3 SV=1 : tr|A0A2D4L9V0|A0A2D4L9V0_9SAUR Histone H4 OS=Micrurus spixii OX=129469 PE=3 SV=1		?		unknown	0	0	0	2.2602	0	0	0	7.1462	0	0	0	0	0	0	0	0	0	0	0
1011	true	Empty	REVERSE_CDR_CTL_14	REVERSE_CDR_CTL_14		?		unknown	0	0	0	0	0.58556	0	0	0	0	0	0	0	0	0	0	0	0	0	0
1012	true	Empty	REVERSE_CDR_SVSP_13	REVERSE_CDR_SVSP_13		?		unknown	0	0	0	0	0.48797	0	0	0	0	0	0	0	0	0	0	0	0	0	0
1013	true	Empty	REVERSE_CDR_CRISP_01	REVERSE_CDR_CRISP_01		?		unknown	0	0	0	0	0.39038	0	0	0	0	0	0	0	0	0	0	0	0	0	0
1014	true	Empty	P02413 Large ribosomal subunit protein uL15 OS=Escherichia coli (strain K12) OX=83333 GN=rplO PE=1 SV=1	P02413 Large ribosomal subunit protein uL15 OS=Escherichia coli (strain K12) OX=83333 GN=rplO PE=1 SV=1		?		unknown	0	0	0	0	0.48797	0	0	0	0	0	0	0	0	0	0	0	0	0	0
1015	true	Empty	P0A7H0 DNA replication and repair protein RecF OS=Escherichia coli (strain K12) OX=83333 GN=recF PE=1 SV=2	P0A7H0 DNA replication and repair protein RecF OS=Escherichia coli (strain K12) OX=83333 GN=recF PE=1 SV=2		?		unknown	0	0	0	0	0.39038	0	0	0	0	0	0	0	0	0	0	0	0	0	0
1016	true	Empty	P0A9C3 Aldose 1-epimerase OS=Escherichia coli (strain K12) OX=83333 GN=galM PE=1 SV=1	P0A9C3 Aldose 1-epimerase OS=Escherichia coli (strain K12) OX=83333 GN=galM PE=1 SV=1		?		unknown	0	0	0	0	0.19519	0	0	0	0	0	0	0	0	0	0	0	0	0	0
1017	true	Empty	P30745 GTP 3',8-cyclase OS=Escherichia coli (strain K12) OX=83333 GN=moaA PE=1 SV=1	P30745 GTP 3',8-cyclase OS=Escherichia coli (strain K12) OX=83333 GN=moaA PE=1 SV=1		?		unknown	0	0	0	0	0.39038	0	0	0	0	0	0	0	0	0	0	0	0	0	0
1018	true	Empty	P32156 L-rhamnose mutarotase OS=Escherichia coli (strain K12) OX=83333 GN=rhaM PE=1 SV=1	P32156 L-rhamnose mutarotase OS=Escherichia coli (strain K12) OX=83333 GN=rhaM PE=1 SV=1		?		unknown	0	0	0	0	0.39038	0	0	0	0	0	0	0	0	0	0	0	0	0	0
1019	true	Empty	P38054 Cation efflux system protein CusA OS=Escherichia coli (strain K12) OX=83333 GN=cusA PE=1 SV=2	P38054 Cation efflux system protein CusA OS=Escherichia coli (strain K12) OX=83333 GN=cusA PE=1 SV=2		?		unknown	0	0	0	0	0.39038	0	0	0	0	0	0	0	0	0	0	0	0	0	0
1020	true	Empty	P41052 Membrane-bound lytic murein transglycosylase B OS=Escherichia coli (strain K12) OX=83333 GN=mltB PE=1 SV=1	P41052 Membrane-boundlytic murein transglycosylase B OS=Escherichia coli (strain K12) OX=83333 GN=mltB PE=1 SV=1		?	true	unknown	0	0	0	0	0.48797	0	0	0	0	0	0	0	0	0	0	0	0	0	0
1021	true	Empty	P64612 Cell division protein ZapE OS=Escherichia coli (strain K12) OX=83333 GN=zapE PE=1 SV=1	P64612 Cell division protein ZapE OS=Escherichia coli (strain K12) OX=83333 GN=zapE PE=1 SV=1		?		unknown	0	0	0	0	0.19519	0	0	0	0	0	0	0	0	0	0	0	0	0	0
1022	true	Empty	P69902 Formyl-CoA:oxalate CoA-transferase OS=Escherichia coli (strain K12) OX=83333 GN=frc PE=1 SV=1	P69902 Formyl-CoA:oxalate CoA-transferase OS=Escherichia coli (strain K12) OX=83333 GN=frc PE=1 SV=1		?		unknown	0	0	0	0	0.29278	0	0	0	0	0	0	0	0	0	0	0	0	0	0
1023	true	Empty	P75862 Cell division protein ZapC OS=Escherichia coli (strain K12) OX=83333 GN=zapC PE=1 SV=2	P75862 Cell division protein ZapC OS=Escherichia coli (strain K12) OX=83333 GN=zapC PE=1 SV=2		?		unknown	0	0	0	0	0.29278	0	0	0	0	0	0	0	0	0	0	0	0	0	0
1024	true	Empty	P76344 Metal-binding protein ZinT OS=Escherichia coli (strain K12) OX=83333 GN=zinT PE=1 SV=1	P76344 Metal-binding protein ZinT OS=Escherichia coli (strain K12) OX=83333 GN=zinT PE=1 SV=1		?		unknown	0	0	0	0	0.39038	0	0	0	0	0	0	0	0	0	0	0	0	0	0
1025	true	Empty	P76562 tRNA(Met) cytidine acetyltransferase TmcA OS=Escherichia coli (strain K12) OX=83333 GN=tmcA PE=1 SV=1	P76562 tRNA(Met) cytidine acetyltransferase TmcA OS=Escherichia coli (strain K12) OX=83333 GN=tmcA PE=1 SV=1		?		unknown	0	0	0	0	0.39038	0	0	0	0	0	0	0	0	0	0	0	0	0	0
1026	true	Empty	P77567 Arylamine N-acetyltransferase OS=Escherichia coli (strain K12) OX=83333 GN=nhoA PE=1 SV=1	P77567 Arylamine N-acetyltransferase OS=Escherichia coli (strain K12) OX=83333 GN=nhoA PE=1 SV=1		?		unknown	0	0	0	0	0.48797	0	0	0	0	0	0	0	0	0	0	0	0	0	0
1027	true	Empty	Q46806 D-phenylhydantoinase OS=Escherichia coli (strain K12) OX=83333 GN=hyuA PE=1 SV=2	Q46806 D-phenylhydantoinase OS=Escherichia coli (strain K12) OX=83333 GN=hyuA PE=1 SV=2		?		unknown	0	0	0	0	0.48797	0	0	0	0	0	0	0	0	0	0	0	0	0	0
1028	true	Empty	REVERSE_P0A8U6	REVERSE_P0A8U6		?		unknown	0	0	0	0	0.58556	0	0	0	0	0	0	0	0	0	0	0	0	0	0
1029	true	Empty	REVERSE_P0ABA0	REVERSE_P0ABA0		?		unknown	0	0	0	0	0.29278	0	0	0	0	0	0	0	0	0	0	0	0	0	0
1030	true	Empty	REVERSE_P0AG44	REVERSE_P0AG44		?		unknown	0	0	0	0	0.48797	0	0	0	0	0	0	0	0	0	0	0	0	0	0
1031	true	Empty	REVERSE_P0AGK8	REVERSE_P0AGK8		?		unknown	0	0	0	0	0.39038	0	0	0	0	0	0	0	0	0	0	0	0	0	0
1032	true	Empty	REVERSE_P18392	REVERSE_P18392		?		unknown	0	0	0	0	0.29278	0	0	0	0	0	0	0	0	0	0	0	0	0	0
1033	true	Empty	REVERSE_P28631	REVERSE_P28631		?		unknown	0	0	0	0	0.29278	0	0	0	0	0	0	0	0	0	0	0	0	0	0
1034	true	Empty	REVERSE_P31129	REVERSE_P31129		?		unknown	0	0	0	0	0.48797	0	0	0	0	0	0	0	0	0	0	0	0	0	0
1035	true	Empty	REVERSE_P31466	REVERSE_P31466		?		unknown	0	0	0	0	0.39038	0	0	0	0	0	0	0	0	0	0	0	0	0	0
1036	true	Empty	REVERSE_P36553	REVERSE_P36553		?		unknown	0	0	0	0	0.48797	0	0	0	0	0	0	0	0	0	0	0	0	0	0
1037	true	Empty	REVERSE_P37339	REVERSE_P37339		?		unknown	0	0	0	0	0.39038	0	0	0	0	0	0	0	0	0	0	0	0	0	0
1038	true	Empty	REVERSE_P38038	REVERSE_P38038		?		unknown	0	0	0	0	0.29278	0	0	0	0	0	0	0	0	0	0	0	0	0	0
1039	true	Empty	REVERSE_P46850	REVERSE_P46850		?		unknown	0	0	0	0	0.48797	0	0	0	0	0	0	0	0	0	0	0	0	0	0
1040	true	Empty	REVERSE_P77182	REVERSE_P77182		?		unknown	0	0	0	0	0.29278	0	0	0	0	0	0	0	0	0	0	0	0	0	0
1041	true	Empty	REVERSE_P80645	REVERSE_P80645		?		unknown	0	0	0	0	0.39038	0	0	0	0	0	0	0	0	0	0	0	0	0	0
1042	true	Empty	P16678 Putative phosphonates utilization ATP-binding protein PhnK OS=Escherichia coli (strain K12) OX=83333 GN=phnK PE=1 SV=1	P16678 Putative phosphonates utilization ATP-binding protein PhnK OS=Escherichia coli (strain K12) OX=83333 GN=phnK PE=1 SV=1		?		unknown	0	0	0	0	0.19519	0	0	0	0	0	0	0	0	0	0	0	0	0	0
1043	true	Empty	REVERSE_P17802	REVERSE_P17802		?		unknown	0	0	0	0	0.19519	0	0	0	0	0	0	0	0	0	0	0	0	0	0
1044	true	Empty	REVERSE_P28861	REVERSE_P28861		?		unknown	0	0	0	0	0.19519	0	0	0	0	0	0	0	0	0	0	0	0	0	0
1045	true	Empty	REVERSE_P50465	REVERSE_P50465		?		unknown	0	0	0	0	0.19519	0	0	0	0	0	0	0	0	0	0	0	0	0	0
1046	true	Empty	REVERSE_P75825	REVERSE_P75825		?		unknown	0	0	0	0	0.39038	0	0	0	0	0	0	0	0	0	0	0	0	0	0
1047	true	Empty	REVERSE_Q46899	REVERSE_Q46899		?		unknown	0	0	0	0	0.29278	0	0	0	0	0	0	0	0	0	0	0	0	0	0
1048	true	Empty	P0A6J1 Adenylyl-sulfate kinase OS=Escherichia coli (strain K12) OX=83333 GN=cysC PE=1 SV=2	P0A6J1 Adenylyl-sulfate kinase OS=Escherichia coli (strain K12) OX=83333 GN=cysC PE=1 SV=2		?		unknown	0	0	0	0	0.29278	0	0	0	0	0	0	0	0	0	0	0	0	0	0
1049	true	Empty	P0A8A4 Phosphoenolpyruvate synthase regulatory protein OS=Escherichia coli (strain K12) OX=83333 GN=ppsR PE=1 SV=1	P0A8A4 Phosphoenolpyruvate synthase regulatory protein OS=Escherichia coli (strain K12) OX=83333 GN=ppsR PE=1 SV=1		?		unknown	0	0	0	0	0.19519	0	0	0	0	0	0	0	0	0	0	0	0	0	0
1050	true	Empty	P0ACH5 Multiple antibiotic resistance protein MarA OS=Escherichia coli (strain K12) OX=83333 GN=marA PE=1 SV=2	P0ACH5 Multiple antibiotic resistance protein MarA OS=Escherichia coli (strain K12) OX=83333 GN=marA PE=1 SV=2		?		unknown	0	0	0	0	0.29278	0	0	0	0	0	0	0	0	0	0	0	0	0	0
1051	true	Empty	REVERSE_P33025	REVERSE_P33025		?		unknown	0	0	0	0	0.19519	0	0	0	0	0	0	0	0	0	0	0	0	0	0
1052	true	Empty	P02924 L-arabinose-binding periplasmic protein OS=Escherichia coli (strain K12) OX=83333 GN=araF PE=1 SV=2	P02924 L-arabinose-binding periplasmic protein OS=Escherichia coli (strain K12) OX=83333 GN=araF PE=1 SV=2		?		unknown	0	0	0	0	0.19519	0	0	0	0	0	0	0	0	0	0	0	0	0	0
1053	true	Empty	P45475 Ubiquinone biosynthesis protein UbiV OS=Escherichia coli (strain K12) OX=83333 GN=ubiV PE=1 SV=2	P45475 Ubiquinone biosynthesis protein UbiV OS=Escherichia coli (strain K12) OX=83333 GN=ubiV PE=1 SV=2		?		unknown	0	0	0	0	0.39038	0	0	0	0	0	0	0	0	0	0	0	0	0	0
1054	true	Empty	REVERSE_P00954	REVERSE_P00954		?		unknown	0	0	0	0	0.19519	0	0	0	0	0	0	0	0	0	0	0	0	0	0
1055	true	Empty	P37769 2-dehydro-3-deoxy-D-gluconate 5-dehydrogenase OS=Escherichia coli (strain K12) OX=83333 GN=kduD PE=1 SV=2	P37769 2-dehydro-3-deoxy-D-gluconate 5-dehydrogenase OS=Escherichia coli (strain K12) OX=83333 GN=kduD PE=1 SV=2		?		unknown	0	0	0	0	0.29278	0	0	0	0	0	0	0	0	0	0	0	0	0	0
1056	true	Empty	P39315 Quinone oxidoreductase 2 OS=Escherichia coli (strain K12) OX=83333 GN=qorB PE=1 SV=1	P39315 Quinone oxidoreductase 2 OS=Escherichia coli (strain K12) OX=83333 GN=qorB PE=1 SV=1		?		unknown	0	0	0	0	0.19519	0	0	0	0	0	0	0	0	0	0	0	0	0	0
1057	true	Empty	P0AFP2 DNA base-flipping protein OS=Escherichia coli (strain K12) OX=83333 GN=atl PE=1 SV=1	P0AFP2 DNA base-flipping protein OS=Escherichia coli (strain K12) OX=83333 GN=atl PE=1 SV=1		?		unknown	0	0	0	0	0.29278	0	0	0	0	0	0	0	0	0	0	0	0	0	0
1058	true	Empty	REVERSE_P0A8F4	REVERSE_P0A8F4		?		unknown	0	0	0	0	0.39038	0	0	0	0	0	0	0	0	0	0	0	0	0	0
1059	true	Empty	REVERSE_P76407	REVERSE_P76407		?		unknown	0	0	0	0	0.19519	0	0	0	0	0	0	0	0	0	0	0	0	0	0
1060	true	Empty	P64461 (4S)-4-hydroxy-5-phosphonooxypentane-2,3-dione isomerase OS=Escherichia coli (strain K12) OX=83333 GN=lsrG PE=1 SV=1	P64461 (4S)-4-hydroxy-5-phosphonooxypentane-2,3-dione isomerase OS=Escherichia coli (strain K12) OX=83333 GN=lsrG PE=1 SV=1		?		unknown	0	0	0	0	0.19519	0	0	0	0	0	0	0	0	0	0	0	0	0	0
1061	true	Empty	REVERSE_P62623	REVERSE_P62623		?		unknown	0	0	0	0	0.29278	0	0	0	0	0	0	0	0	0	0	0	0	0	0
1062	true	Empty	REVERSE_P76055	REVERSE_P76055		?		unknown	0	0	0	0	0.48797	0	0	0	0	0	0	0	0	0	0	0	0	0	0
1063	true	Empty	P29018 Glutathione/L-cysteine transport system ATP-binding/permease protein CydD OS=Escherichia coli (strain K12) OX=83333 GN=cydD PE=1 SV=3	P29018 Glutathione/L-cysteine transport system ATP-binding/permease protein CydD OS=Escherichia coli (strain K12) OX=83333 GN=cydD PE=1 SV=3		?		unknown	0	0	0	0	0.19519	0	0	0	0	0	0	0	0	0	0	0	0	0	0
1064	true	Empty	P0AGL7 Ribosomal RNA small subunit methyltransferase E OS=Escherichia coli (strain K12) OX=83333 GN=rsmE PE=1 SV=1	P0AGL7 Ribosomal RNA small subunit methyltransferase E OS=Escherichia coli (strain K12) OX=83333 GN=rsmE PE=1 SV=1		?		unknown	0	0	0	0	0.39038	0	0	0	0	0	0	0	0	0	0	0	0	0	0
1065	true	Empty	REVERSE_P31572	REVERSE_P31572		?		unknown	0	0	0	0	0.29278	0	0	0	0	0	0	0	0	0	0	0	0	0	0
1066	true	Empty	REVERSE_P31667	REVERSE_P31667		?		unknown	0	0	0	0	0.39038	0	0	0	0	0	0	0	0	0	0	0	0	0	0
1067	true	Empty	REVERSE_P0A843	REVERSE_P0A843		?		unknown	0	0	0	0	0.39038	0	0	0	0	0	0	0	0	0	0	0	0	0	0
1068	true	Empty	P78061 Gamma-glutamylputrescine synthetase PuuA OS=Escherichia coli (strain K12) OX=83333 GN=puuA PE=1 SV=2	P78061 Gamma-glutamylputrescine synthetase PuuA OS=Escherichia coli (strain K12) OX=83333 GN=puuA PE=1 SV=2		?		unknown	0	0	0	0	0.48797	0	0	0	0	0	0	0	0	0	0	0	0	0	0
1069	true	Empty	P76055 tRNA-cytidine(32) 2-sulfurtransferase OS=Escherichia coli (strain K12) OX=83333 GN=ttcA PE=1 SV=1	P76055 tRNA-cytidine(32) 2-sulfurtransferase OS=Escherichia coli (strain K12) OX=83333 GN=ttcA PE=1 SV=1		?		unknown	0	0	0	0	0.48797	0	0	0	0	0	0	0	0	0	0	0	0	0	0
1070	true	Empty	REVERSE_P07364	REVERSE_P07364		?		unknown	0	0	0	0	0.48797	0	0	0	0	0	0	0	0	0	0	0	0	0	0
1071	true	Empty	P0A9H5 Corrinoid adenosyltransferase OS=Escherichia coli (strain K12) OX=83333 GN=btuR PE=3 SV=1	P0A9H5 Corrinoid adenosyltransferase OS=Escherichia coli (strain K12) OX=83333 GN=btuR PE=3 SV=1		?		unknown	0	0	0	0	0.19519	0	0	0	0	0	0	0	0	0	0	0	0	0	0
1072	true	Empty	P0AER3 Glutamate/aspartate import permease protein GltJ OS=Escherichia coli (strain K12) OX=83333 GN=gltJ PE=1 SV=1	P0AER3 Glutamate/aspartate import permease protein GltJ OS=Escherichia coli (strain K12) OX=83333 GN=gltJ PE=1 SV=1		?		unknown	0	0	0	0	0.19519	0	0	0	0	0	0	0	0	0	0	0	0	0	0
1073	true	Empty	P30178 Hydroxycarboxylate dehydrogenase B OS=Escherichia coli (strain K12) OX=83333 GN=hcxB PE=1 SV=2	P30178 Hydroxycarboxylate dehydrogenase B OS=Escherichia coli (strain K12) OX=83333 GN=hcxB PE=1 SV=2		?		unknown	0	0	0	0	0.48797	0	0	0	0	0	0	0	0	0	0	0	0	0	0
1074	true	Empty	REVERSE_P41407	REVERSE_P41407		?		unknown	0	0	0	0	0.48797	0	0	0	0	0	0	0	0	0	0	0	0	0	0
1075	true	Empty	Q46948 Protein/nucleic acid deglycase 3 OS=Escherichia coli (strain K12) OX=83333 GN=yajL PE=1 SV=2	Q46948 Protein/nucleic acid deglycase 3 OS=Escherichia coli (strain K12) OX=83333 GN=yajL PE=1 SV=2		?		unknown	0	0	0	0	0.58556	0	0	0	0	0	0	0	0	0	0	0	0	0	0
1076	true	Empty	P30750 Methionine import ATP-binding protein MetN OS=Escherichia coli (strain K12) OX=83333 GN=metN PE=1 SV=4	P30750 Methionine import ATP-binding protein MetN OS=Escherichia coli (strain K12) OX=83333 GN=metN PE=1 SV=4		?		unknown	0	0	0	0	0.29278	0	0	0	0	0	0	0	0	0	0	0	0	0	0
1077	true	Empty	P60716 Lipoyl synthase OS=Escherichia coli (strain K12) OX=83333 GN=lipA PE=1 SV=1	P60716 Lipoyl synthase OS=Escherichia coli (strain K12) OX=83333 GN=lipA PE=1 SV=1		?		unknown	0	0	0	0	0.48797	0	0	0	0	0	0	0	0	0	0	0	0	0	0
1078	true	Empty	REVERSE_P05706	REVERSE_P05706		?		unknown	0	0	0	0	0.39038	0	0	0	0	0	0	0	0	0	0	0	0	0	0
1079	true	Empty	REVERSE_P16676	REVERSE_P16676		?		unknown	0	0	0	0	0.29278	0	0	0	0	0	0	0	0	0	0	0	0	0	0
1080	true	Empty	P32177 Sulfur carrier protein FdhD OS=Escherichia coli (strain K12) OX=83333 GN=fdhD PE=1 SV=1	P32177 Sulfur carrierprotein FdhD OS=Escherichia coli (strain K12) OX=83333 GN=fdhD PE=1 SV=1		?		unknown	0	0	0	0	0.39038	0	0	0	0	0	0	0	0	0	0	0	0	0	0
1081	true	Empty	REVERSE_P75792	REVERSE_P75792		?		unknown	0	0	0	0	0.58556	0	0	0	0	0	0	0	0	0	0	0	0	0	0
1082	true	Empty	REVERSE_P23877	REVERSE_P23877		?		unknown	0	0	0	0	0.48797	0	0	0	0	0	0	0	0	0	0	0	0	0	0
1083	true	Empty	REVERSE_P76084	REVERSE_P76084		?		unknown	0	0	0	0	0.39038	0	0	0	0	0	0	0	0	0	0	0	0	0	0
1084	true	Empty	P64606 Intermembrane phospholipid transport system permease protein MlaE OS=Escherichia coli (strain K12) OX=83333 GN=mlaE PE=1 SV=1	P64606 Intermembrane phospholipid transport system permease protein MlaE OS=Escherichia coli (strain K12) OX=83333 GN=mlaE PE=1 SV=1		?		unknown	0	0	0	0	0.39038	0	0	0	0	0	0	0	0	0	0	0	0	0	0
1085	true	Empty	sp|Q072L7|VSP_LACST sp|Q072L7|VSP_LACST Snake venom serine protease OS=Lachesis stenophrys OX=88085 PE=2 SV=1	sp|Q072L7|VSP_LACST sp|Q072L7|VSP_LACST Snake venom serine protease OS=Lachesis stenophrys OX=88085 PE=2 SV=1		?		unknown	0	0	0	0	0	0	0	0	0	0	0	0	2.7137	0	4.9013	0	3.3811	0	0
1086	true	Empty	tr|A0A1W7RJD6|A0A1W7RJD6_AGKCO tr|A0A1W7RJD6|A0A1W7RJD6_AGKCO Annexin OS=Agkistrodon contortrix contortrix OX=8713 PE=3 SV=1	tr|A0A1W7RJD6|A0A1W7RJD6_AGKCO tr|A0A1W7RJD6|A0A1W7RJD6_AGKCO Annexin OS=Agkistrodon contortrix contortrix OX=8713 PE=3 SV=1		?		unknown	0	0	0	0	0	0	0	0	0	0	5.7903	0	2.7137	0	0	0	0	0	0
1087	true	Empty	tr|A0A0B8RV74|A0A0B8RV74_BOIIR tr|A0A0B8RV74|A0A0B8RV74_BOIIR 14-3-3 protein theta-like protein OS=Boiga irregularis OX=92519 PE=3 SV=1	tr|A0A0B8RV74|A0A0B8RV74_BOIIR tr|A0A0B8RV74|A0A0B8RV74_BOIIR 14-3-3 protein theta-like protein OS=Boiga irregularis OX=92519 PE=3 SV=1		?		unknown	0	0	0	2.2602	0	0	0	3.5731	0	0	0	0	0	0	0	0	0	0	0
1088	true	Empty	tr|V8P858|V8P858_OPHHA tr|V8P858|V8P858_OPHHA Ankyrin-2 (Fragment) OS=Ophiophagus hannah OX=8665 GN=Ank2 PE=4 SV=1 : tr|A0A2D4JC35|A0A2D4JC35_MICLE ZU5 domain-containing protein (Fragment) OS=Micrurus lemniscatus lemniscatus OX=129467 PE=4 SV=1	tr|V8P858|V8P858_OPHHA tr|V8P858|V8P858_OPHHA Ankyrin-2 (Fragment) OS=Ophiophagus hannah OX=8665 GN=Ank2 PE=4 SV=1 : tr|A0A2D4JC35|A0A2D4JC35_MICLE ZU5 domain-containing protein (Fragment) OS=Micrurus lemniscatus lemniscatus OX=129467 PE=4 SV=1		?		unknown	0	0	0	0	0	0	0	3.5731	0	0	0	0	0	0	0	0	0	0	0
1089	true	Empty	tr|A0A1W7RGP9|A0A1W7RGP9_AGKCO tr|A0A1W7RGP9|A0A1W7RGP9_AGKCO Heat shock 70 kDa protein-like protein OS=Agkistrodon contortrix contortrix OX=8713 PE=3 SV=1	tr|A0A1W7RGP9|A0A1W7RGP9_AGKCO tr|A0A1W7RGP9|A0A1W7RGP9_AGKCO Heat shock 70 kDa protein-like protein OS=Agkistrodon contortrix contortrix OX=8713 PE=3 SV=1		?		unknown	0	0	0	4.5204	0	0	0	5.3596	0	0	0	0	0	0	0	0	0	0	0
1090	true	Empty	tr|A0A2H6N3Y0|A0A2H6N3Y0_MICLE tr|A0A2H6N3Y0|A0A2H6N3Y0_MICLE Annexin OS=Micrurus lemniscatus carvalhoi OX=129465 PE=3 SV=1	tr|A0A2H6N3Y0|A0A2H6N3Y0_MICLE tr|A0A2H6N3Y0|A0A2H6N3Y0_MICLE Annexin OS=Micrurus lemniscatus carvalhoi OX=129465 PE=3 SV=1		?		unknown	0	0	0	0	0	0	0	1.7865	0	0	3.8602	0	0	0	0	0	0	0	0
1091	true	Empty	tr|V8PHQ7|V8PHQ7_OPHHA tr|V8PHQ7|V8PHQ7_OPHHA 14-3-3 protein zeta/delta (Fragment) OS=Ophiophagus hannah OX=8665 GN=YWHAZ PE=3 SV=1 : tr|A0A0B8RSU9|A0A0B8RSU9_BOIIR 14-3-3 protein zeta-like protein OS=Boiga irregularis OX=92519 PE=3 SV=1 : tr|J3S837|J3S837_CROAD 14-3-3 protein zeta-like protein OS=Crotalus adamanteus OX=8729 PE=2 SV=1 : tr|T1E7G9|T1E7G9_CROHD 14-3-3 protein zeta-like protein OS=C…	tr|V8PHQ7|V8PHQ7_OPHHA tr|V8PHQ7|V8PHQ7_OPHHA 14-3-3 protein zeta/delta (Fragment) OS=Ophiophagus hannah OX=8665 GN=YWHAZ PE=3 SV=1 : tr|A0A0B8RSU9|A0A0B8RSU9_BOIIR 14-3-3 protein zeta-like protein OS=Boiga irregularis OX=92519 PE=3 SV=1 : tr|J3S837|J3S837_CROAD 14-3-3 protein zeta-like protein OS=Crotalus adamanteus OX=8729 PE=2 SV=1 : tr|T1E7G9|T1E7G9_CROHD 14-3-3 protein zeta-like protein OS=C…		?		unknown	0	0	0	0	0	0	0	3.5731	0	0	1.9301	0	0	0	0	0	0	0	0
1092	true	Empty	REVERSE_CDR_SVSP_05	REVERSE_CDR_SVSP_05		?		unknown	0	0	0	0	0.39038	0	0	0	0	0	0	0	0	0	0	0	0	0	0
1093	true	Empty	tr|J3S4B9|J3S4B9_CROAD tr|J3S4B9|J3S4B9_CROAD 55 kDa erythrocyte membrane protein-like protein OS=Crotalus adamanteus OX=8729 PE=2 SV=1	tr|J3S4B9|J3S4B9_CROAD tr|J3S4B9|J3S4B9_CROAD 55 kDa erythrocyte membrane protein-like protein OS=Crotalus adamanteus OX=8729 PE=2 SV=1		?		unknown	0	0	0	0	0	0	0	8.9327	0	0	0	0	0	0	0	0	0	0	0
1094	true	Empty	P16256 Sodium/pantothenate symporter OS=Escherichia coli (strain K12) OX=83333 GN=panF PE=1 SV=2	P16256 Sodium/pantothenate symporter OS=Escherichia coli (strain K12) OX=83333 GN=panF PE=1 SV=2		?		unknown	0	0	0	0	0.29278	0	0	0	0	0	0	0	0	0	0	0	0	0	0
1095	true	Empty	P21517 Maltodextrin glucosidase OS=Escherichia coli (strain K12) OX=83333 GN=malZ PE=1 SV=5	P21517 Maltodextrin glucosidase OS=Escherichia coli (strain K12) OX=83333 GN=malZ PE=1 SV=5		?		unknown	0	0	0	0	0.29278	0	0	0	0	0	0	0	0	0	0	0	0	0	0
1096	true	Empty	P32171 L-Rhamnulokinase OS=Escherichia coli (strain K12) OX=83333 GN=rhaB PE=1 SV=1	P32171 L-Rhamnulokinase OS=Escherichia coli (strain K12) OX=83333 GN=rhaB PE=1 SV=1		?		unknown	0	0	0	0	0.29278	0	0	0	0	0	0	0	0	0	0	0	0	0	0
1097	true	Empty	P76236 Probable diguanylate cyclase CdgI OS=Escherichia coli (strain K12) OX=83333 GN=cdgI PE=1 SV=1	P76236 Probable diguanylate cyclase CdgI OS=Escherichia coli (strain K12) OX=83333 GN=cdgI PE=1 SV=1		?		unknown	0	0	0	0	0.39038	0	0	0	0	0	0	0	0	0	0	0	0	0	0
1098	true	Empty	P76251 D-malate dehydrogenase [decarboxylating] OS=Escherichia coli (strain K12) OX=83333 GN=dmlA PE=1 SV=1	P76251 D-malate dehydrogenase [decarboxylating] OS=Escherichia coli (strain K12) OX=83333 GN=dmlA PE=1 SV=1		?		unknown	0	0	0	0	0.39038	0	0	0	0	0	0	0	0	0	0	0	0	0	0
1099	true	Empty	REVERSE_P0A6J1	REVERSE_P0A6J1		?		unknown	0	0	0	0	0.39038	0	0	0	0	0	0	0	0	0	0	0	0	0	0
1100	true	Empty	REVERSE_P0AG82	REVERSE_P0AG82		?		unknown	0	0	0	0	0.29278	0	0	0	0	0	0	0	0	0	0	0	0	0	0
1101	true	Empty	REVERSE_P76077	REVERSE_P76077		?		unknown	0	0	0	0	0.39038	0	0	0	0	0	0	0	0	0	0	0	0	0	0
1102	true	Empty	REVERSE_P76562	REVERSE_P76562		?		unknown	0	0	0	0	0.29278	0	0	0	0	0	0	0	0	0	0	0	0	0	0
1103	true	Empty	P0ABQ2 2-hydroxy-3-oxopropionate reductase OS=Escherichia coli (strain K12) OX=83333 GN=garR PE=1 SV=1	P0ABQ2 2-hydroxy-3-oxopropionate reductase OS=Escherichia coli (strain K12) OX=83333 GN=garR PE=1 SV=1		?		unknown	0	0	0	0	0.19519	0	0	0	0	0	0	0	0	0	0	0	0	0	0
1104	true	Empty	P39377 Isoaspartyl dipeptidase OS=Escherichia coli (strain K12) OX=83333 GN=iadA PE=1 SV=1	P39377 Isoaspartyl dipeptidase OS=Escherichia coli (strain K12) OX=83333 GN=iadA PE=1 SV=1		?		unknown	0	0	0	0	0.19519	0	0	0	0	0	0	0	0	0	0	0	0	0	0
1105	true	Empty	REVERSE_P37028	REVERSE_P37028		?		unknown	0	0	0	0	0.39038	0	0	0	0	0	0	0	0	0	0	0	0	0	0
1106	true	Empty	REVERSE_P60723	REVERSE_P60723		?		unknown	0	0	0	0	0.19519	0	0	0	0	0	0	0	0	0	0	0	0	0	0
1107	true	Empty	P68187 Maltose/maltodextrin import ATP-binding protein MalK OS=Escherichia coli (strain K12) OX=83333 GN=malK PE=1 SV=1	P68187 Maltose/maltodextrin import ATP-binding protein MalK OS=Escherichia coli (strain K12) OX=83333 GN=malK PE=1 SV=1		?		unknown	0	0	0	0	0.19519	0	0	0	0	0	0	0	0	0	0	0	0	0	0
1108	true	Empty	REVERSE_P32695	REVERSE_P32695		?		unknown	0	0	0	0	0.19519	0	0	0	0	0	0	0	0	0	0	0	0	0	0
1109	true	Empty	REVERSE_P33371	REVERSE_P33371		?		unknown	0	0	0	0	0.19519	0	0	0	0	0	0	0	0	0	0	0	0	0	0
1110	true	Empty	REVERSE_P0AAL0	REVERSE_P0AAL0		?		unknown	0	0	0	0	0.19519	0	0	0	0	0	0	0	0	0	0	0	0	0	0
1111	true	Empty	P0A6S3 Flagellar P-ring protein OS=Escherichia coli (strain K12) OX=83333 GN=flgI PE=3 SV=1	P0A6S3 Flagellar P-ring protein OS=Escherichia coli (strain K12) OX=83333 GN=flgI PE=3 SV=1		?		unknown	0	0	0	0	0.19519	0	0	0	0	0	0	0	0	0	0	0	0	0	0
1112	true	Empty	P00954 Tryptophan--tRNA ligase OS=Escherichia coli (strain K12) OX=83333 GN=trpS PE=1 SV=3	P00954 Tryptophan--tRNA ligase OS=Escherichia coli (strain K12) OX=83333 GN=trpS PE=1 SV=3		?		unknown	0	0	0	0	0.19519	0	0	0	0	0	0	0	0	0	0	0	0	0	0
1113	true	Empty	REVERSE_P00888	REVERSE_P00888		?		unknown	0	0	0	0	0.19519	0	0	0	0	0	0	0	0	0	0	0	0	0	0
1114	true	Empty	P0AEU0 Histidine-binding periplasmic protein OS=Escherichia coli (strain K12) OX=83333 GN=hisJ PE=1 SV=1	P0AEU0 Histidine-binding periplasmic protein OS=Escherichia coli (strain K12) OX=83333 GN=hisJ PE=1 SV=1		?		unknown	0	0	0	0	0.19519	0	0	0	0	0	0	0	0	0	0	0	0	0	0
1115	true	Empty	REVERSE_P0A9C3	REVERSE_P0A9C3		?		unknown	0	0	0	0	0.29278	0	0	0	0	0	0	0	0	0	0	0	0	0	0
1116	true	Empty	P76576 Ancillary SecYEG translocon subunit OS=Escherichia coli (strain K12) OX=83333 GN=yfgM PE=1 SV=1	P76576 Ancillary SecYEG translocon subunit OS=Escherichia coli (strain K12) OX=83333 GN=yfgM PE=1 SV=1		?		unknown	0	0	0	0	0.19519	0	0	0	0	0	0	0	0	0	0	0	0	0	0
1117	true	Empty	REVERSE_P0AGH3	REVERSE_P0AGH3		?		unknown	0	0	0	0	0.29278	0	0	0	0	0	0	0	0	0	0	0	0	0	0
1118	true	Empty	REVERSE_P61887	REVERSE_P61887		?		unknown	0	0	0	0	0.19519	0	0	0	0	0	0	0	0	0	0	0	0	0	0
1119	true	Empty	REVERSE_P0ABL1	REVERSE_P0ABL1		?		unknown	0	0	0	0	0.39038	0	0	0	0	0	0	0	0	0	0	0	0	0	0
1120	true	Empty	P75913 Glyoxylate/hydroxypyruvate reductase A OS=Escherichia coli (strain K12) OX=83333 GN=ghrA PE=1 SV=2	P75913 Glyoxylate/hydroxypyruvate reductase A OS=Escherichia coli (strain K12) OX=83333 GN=ghrA PE=1 SV=2		?		unknown	0	0	0	0	0.19519	0	0	0	0	0	0	0	0	0	0	0	0	0	0
1121	true	Empty	P23482 Hydrogenase-4 component B OS=Escherichia coli (strain K12) OX=83333 GN=hyfB PE=1 SV=2	P23482 Hydrogenase-4 component B OS=Escherichia coli (strain K12) OX=83333 GN=hyfB PE=1 SV=2		?		unknown	0	0	0	0	0.19519	0	0	0	0	0	0	0	0	0	0	0	0	0	0
1122	true	Empty	P02932 Outer membrane porin PhoE OS=Escherichia coli (strain K12) OX=83333 GN=phoE PE=1 SV=1	P02932 Outer membraneporin PhoE OS=Escherichia coli (strain K12) OX=83333 GN=phoE PE=1 SV=1		?	true	unknown	0	0	0	0	0.29278	0	0	0	0	0	0	0	0	0	0	0	0	0	0
1123	true	Empty	P0AFZ7 Trk system potassium uptake protein TrkH OS=Escherichia coli (strain K12) OX=83333 GN=trkH PE=1 SV=1	P0AFZ7 Trk system potassium uptake protein TrkH OS=Escherichia coli (strain K12) OX=83333 GN=trkH PE=1 SV=1		?		unknown	0	0	0	0	0.39038	0	0	0	0	0	0	0	0	0	0	0	0	0	0
1124	true	Empty	P32664 NAD-capped RNA hydrolase NudC OS=Escherichia coli (strain K12) OX=83333 GN=nudC PE=1 SV=2	P32664 NAD-capped RNAhydrolase NudC OS=Escherichia coli (strain K12) OX=83333 GN=nudC PE=1 SV=2		?	true	unknown	0	0	0	0	0.29278	0	0	0	0	0	0	0	0	0	0	0	0	0	0
1125	true	Empty	Q46856 Alcohol dehydrogenase YqhD OS=Escherichia coli (strain K12) OX=83333 GN=yqhD PE=1 SV=1	Q46856 Alcohol dehydrogenase YqhD OS=Escherichia coli (strain K12) OX=83333 GN=yqhD PE=1 SV=1		?		unknown	0	0	0	0	0.29278	0	0	0	0	0	0	0	0	0	0	0	0	0	0
1126	true	Empty	P31142 3-mercaptopyruvate sulfurtransferase OS=Escherichia coli (strain K12) OX=83333 GN=sseA PE=1 SV=3	P31142 3-mercaptopyruvate sulfurtransferase OS=Escherichia coli (strain K12) OX=83333 GN=sseA PE=1 SV=3		?		unknown	0	0	0	0	0.39038	0	0	0	0	0	0	0	0	0	0	0	0	0	0
1127	true	Empty	P76113 NADPH-dependent curcumin reductase OS=Escherichia coli (strain K12) OX=83333 GN=curA PE=1 SV=3	P76113 NADPH-dependent curcumin reductase OS=Escherichia coli (strain K12) OX=83333 GN=curA PE=1 SV=3		?		unknown	0	0	0	0	0.19519	0	0	0	0	0	0	0	0	0	0	0	0	0	0
1128	true	Empty	P00934 Threonine synthase OS=Escherichia coli (strain K12) OX=83333 GN=thrC PE=1 SV=1	P00934 Threonine synthase OS=Escherichia coli (strain K12) OX=83333 GN=thrC PE=1 SV=1		?		unknown	0	0	0	0	0.19519	0	0	0	0	0	0	0	0	0	0	0	0	0	0
1129	true	Empty	P07023 T-protein OS=Escherichia coli (strain K12) OX=83333 GN=tyrA PE=1 SV=1	P07023 T-protein OS=Escherichia coli (strain K12) OX=83333 GN=tyrA PE=1 SV=1		?		unknown	0	0	0	0	0.39038	0	0	0	0	0	0	0	0	0	0	0	0	0	0
1130	true	Empty	P0A761 Putative N-acetylmannosamine-6-phosphate 2-epimerase OS=Escherichia coli (strain K12) OX=83333 GN=nanE PE=1 SV=1	P0A761 Putative N-acetylmannosamine-6-phosphate 2-epimerase OS=Escherichia coli (strain K12) OX=83333 GN=nanE PE=1 SV=1		?		unknown	0	0	0	0	0.48797	0	0	0	0	0	0	0	0	0	0	0	0	0	0
1131	true	Empty	BJACESS01426_CTL|m.2207_C-type_lectin_BiL_OS=Bothrops_insularis_PE=1_SV=1 BJACESS01426_CTL|m.2207_C-type_lectin_BiL_OS=Bothrops_insularis_PE=1_SV=1	BJACESS01426_CTL|m.2207_C-type_lectin_BiL_OS=Bothrops_insularis_PE=1_SV=1 BJACESS01426_CTL|m.2207_C-type_lectin_BiL_OS=Bothrops_insularis_PE=1_SV=1		?		unknown	0	5.5729	0	0	0	0	0	0	0	0	0	0	0	0	0	0	0	0	0
1132	true	Empty	AY388642.1.p1 AY388642.1.p1 Uniprot: C-type lectin BJcuL; TSANR: C-type lectin 2; PFAM: Lectin C-type domain	AY388642.1.p1 AY388642.1.p1 Uniprot: C-type lectin BJcuL; TSANR: C-type lectin 2; PFAM: Lectin C-type domain		?		unknown	0	7.4305	0	0	0	0	0	0	0	0	0	0	0	0	0	0	0	0	0
1133	true	Empty	P0A8E7 UPF0234 protein YajQ OS=Escherichia coli (strain K12) OX=83333 GN=yajQ PE=1 SV=2	P0A8E7 UPF0234 protein YajQ OS=Escherichia coli (strain K12) OX=83333 GN=yajQ PE=1 SV=2		?		unknown	0	0	0	0	0.29278	0	0	0	0	0	0	0	0	0	0	0	0	0	0
1134	true	Empty	P0A9L8 Pyrroline-5-carboxylate reductase OS=Escherichia coli (strain K12) OX=83333 GN=proC PE=1 SV=1	P0A9L8 Pyrroline-5-carboxylate reductase OS=Escherichia coli (strain K12) OX=83333 GN=proC PE=1 SV=1		?		unknown	0	0	0	0	0.29278	0	0	0	0	0	0	0	0	0	0	0	0	0	0
1135	true	Empty	P0AEB5 Low conductance mechanosensitive channel YnaI OS=Escherichia coli (strain K12) OX=83333 GN=ynaI PE=1 SV=1	P0AEB5 Low conductance mechanosensitive channel YnaI OS=Escherichia coli (strain K12) OX=83333 GN=ynaI PE=1 SV=1		?		unknown	0	0	0	0	0.29278	0	0	0	0	0	0	0	0	0	0	0	0	0	0
1136	true	Empty	P28306 Endolytic murein transglycosylase OS=Escherichia coli (strain K12) OX=83333 GN=mltG PE=1 SV=2	P28306 Endolytic murein transglycosylase OS=Escherichia coli (strain K12) OX=83333 GN=mltG PE=1 SV=2		?		unknown	0	0	0	0	0.29278	0	0	0	0	0	0	0	0	0	0	0	0	0	0
1137	true	Empty	P31663 Pantothenate synthetase OS=Escherichia coli (strain K12) OX=83333 GN=panC PE=1 SV=1	P31663 Pantothenate synthetase OS=Escherichia coli (strain K12) OX=83333 GN=panC PE=1 SV=1		?		unknown	0	0	0	0	0.29278	0	0	0	0	0	0	0	0	0	0	0	0	0	0
1138	true	Empty	REVERSE_P52061	REVERSE_P52061		?		unknown	0	0	0	0	0.39038	0	0	0	0	0	0	0	0	0	0	0	0	0	0
1139	true	Empty	REVERSE_P76014	REVERSE_P76014		?		unknown	0	0	0	0	0.29278	0	0	0	0	0	0	0	0	0	0	0	0	0	0
1140	true	Empty	REVERSE_P76257	REVERSE_P76257		?		unknown	0	0	0	0	0.39038	0	0	0	0	0	0	0	0	0	0	0	0	0	0
1141	true	Empty	REVERSE_P77425	REVERSE_P77425		?		unknown	0	0	0	0	0.29278	0	0	0	0	0	0	0	0	0	0	0	0	0	0
1142	true	Empty	REVERSE_P62707	REVERSE_P62707		?		unknown	0	0	0	0	0.29278	0	0	0	0	0	0	0	0	0	0	0	0	0	0
1143	true	Empty	REVERSE_P76149	REVERSE_P76149		?		unknown	0	0	0	0	0.29278	0	0	0	0	0	0	0	0	0	0	0	0	0	0
1144	true	Empty	REVERSE_P31677	REVERSE_P31677		?		unknown	0	0	0	0	0.19519	0	0	0	0	0	0	0	0	0	0	0	0	0	0
1145	true	Empty	REVERSE_P33607	REVERSE_P33607		?		unknown	0	0	0	0	0.19519	0	0	0	0	0	0	0	0	0	0	0	0	0	0
1146	true	Empty	REVERSE_P0ACQ0	REVERSE_P0ACQ0		?		unknown	0	0	0	0	0.19519	0	0	0	0	0	0	0	0	0	0	0	0	0	0
1147	true	Empty	P0ADF6 Phosphogluconate dehydratase OS=Escherichia coli (strain K12) OX=83333 GN=edd PE=1 SV=1	P0ADF6 Phosphogluconate dehydratase OS=Escherichia coli (strain K12) OX=83333 GN=edd PE=1 SV=1		?		unknown	0	0	0	0	0.19519	0	0	0	0	0	0	0	0	0	0	0	0	0	0
1148	true	Empty	REVERSE_P0ABZ4	REVERSE_P0ABZ4		?		unknown	0	0	0	0	0.19519	0	0	0	0	0	0	0	0	0	0	0	0	0	0
1149	true	Empty	REVERSE_P0ADA3	REVERSE_P0ADA3		?		unknown	0	0	0	0	0.19519	0	0	0	0	0	0	0	0	0	0	0	0	0	0
1150	true	Empty	REVERSE_P37666	REVERSE_P37666		?		unknown	0	0	0	0	0.19519	0	0	0	0	0	0	0	0	0	0	0	0	0	0
1151	true	Empty	Q06067 Signal transduction histidine-protein kinase AtoS OS=Escherichia coli (strain K12) OX=83333 GN=atoS PE=1 SV=1	Q06067 Signal transduction histidine-protein kinase AtoS OS=Escherichia coli (strain K12) OX=83333 GN=atoS PE=1 SV=1		?		unknown	0	0	0	0	0.19519	0	0	0	0	0	0	0	0	0	0	0	0	0	0
1152	true	Empty	P0AAC0 Universal stress protein E OS=Escherichia coli (strain K12) OX=83333 GN=uspE PE=1 SV=2	P0AAC0 Universal stress protein E OS=Escherichia coli (strain K12) OX=83333 GN=uspE PE=1 SV=2		?		unknown	0	0	0	0	0.19519	0	0	0	0	0	0	0	0	0	0	0	0	0	0
1153	true	Empty	REVERSE_P0ABQ2	REVERSE_P0ABQ2		?		unknown	0	0	0	0	0.19519	0	0	0	0	0	0	0	0	0	0	0	0	0	0
1154	true	Empty	P45563 Purine nucleoside phosphorylase 2 OS=Escherichia coli (strain K12) OX=83333 GN=xapA PE=1 SV=2	P45563 Purine nucleoside phosphorylase 2 OS=Escherichia coli (strain K12) OX=83333 GN=xapA PE=1 SV=2		?		unknown	0	0	0	0	0.29278	0	0	0	0	0	0	0	0	0	0	0	0	0	0
1155	true	Empty	REVERSE_P76108	REVERSE_P76108		?		unknown	0	0	0	0	0.19519	0	0	0	0	0	0	0	0	0	0	0	0	0	0
1156	true	Empty	REVERSE_P0AAL3	REVERSE_P0AAL3		?		unknown	0	0	0	0	0.19519	0	0	0	0	0	0	0	0	0	0	0	0	0	0
1157	true	Empty	REVERSE_P0AC51	REVERSE_P0AC51		?		unknown	0	0	0	0	0.19519	0	0	0	0	0	0	0	0	0	0	0	0	0	0
1158	true	Empty	P39405 Ferric siderophore reductase OS=Escherichia coli (strain K12) OX=83333 GN=fhuF PE=1 SV=1	P39405 Ferric siderophore reductase OS=Escherichia coli (strain K12) OX=83333 GN=fhuF PE=1 SV=1		?		unknown	0	0	0	0	0.29278	0	0	0	0	0	0	0	0	0	0	0	0	0	0
1159	true	Empty	REVERSE_P32156	REVERSE_P32156		?		unknown	0	0	0	0	0.29278	0	0	0	0	0	0	0	0	0	0	0	0	0	0
1160	true	Empty	REVERSE_P31142	REVERSE_P31142		?		unknown	0	0	0	0	0.29278	0	0	0	0	0	0	0	0	0	0	0	0	0	0
1161	true	Empty	Q46897 CRISPR system Cascade subunit CasE OS=Escherichia coli (strain K12) OX=83333 GN=casE PE=1 SV=1	Q46897 CRISPR system Cascade subunit CasE OS=Escherichia coli (strain K12) OX=83333 GN=casE PE=1 SV=1		?		unknown	0	0	0	0	0.19519	0	0	0	0	0	0	0	0	0	0	0	0	0	0
1162	true	Empty	Q46839 Glycolate permease GlcA OS=Escherichia coli (strain K12) OX=83333 GN=glcA PE=1 SV=1	Q46839 Glycolate permease GlcA OS=Escherichia coli (strain K12) OX=83333 GN=glcA PE=1 SV=1		?		unknown	0	0	0	0	0.39038	0	0	0	0	0	0	0	0	0	0	0	0	0	0
1163	true	Empty	REVERSE_P11553	REVERSE_P11553		?		unknown	0	0	0	0	0.29278	0	0	0	0	0	0	0	0	0	0	0	0	0	0
1164	true	Empty	P61889 Malate dehydrogenase OS=Escherichia coli (strain K12) OX=83333 GN=mdh PE=1 SV=1	P61889 Malate dehydrogenase OS=Escherichia coli (strain K12) OX=83333 GN=mdh PE=1 SV=1		?		unknown	0	0	0	0	0.29278	0	0	0	0	0	0	0	0	0	0	0	0	0	0
1165	true	Empty	P32169 Rhamnulose-1-phosphate aldolase OS=Escherichia coli (strain K12) OX=83333 GN=rhaD PE=1 SV=1	P32169 Rhamnulose-1-phosphate aldolase OS=Escherichia coli (strain K12) OX=83333 GN=rhaD PE=1 SV=1		?		unknown	0	0	0	0	0.19519	0	0	0	0	0	0	0	0	0	0	0	0	0	0
1166	true	Empty	P0AF03 Molybdopterin adenylyltransferase OS=Escherichia coli (strain K12) OX=83333 GN=mog PE=1 SV=1	P0AF03 Molybdopterin adenylyltransferase OS=Escherichia coli (strain K12) OX=83333 GN=mog PE=1 SV=1		?		unknown	0	0	0	0	0.29278	0	0	0	0	0	0	0	0	0	0	0	0	0	0
1167	true	Empty	P40191 Pyridoxine/pyridoxal/pyridoxamine kinase OS=Escherichia coli (strain K12) OX=83333 GN=pdxK PE=1 SV=2	P40191 Pyridoxine/pyridoxal/pyridoxamine kinase OS=Escherichia coli (strain K12) OX=83333 GN=pdxK PE=1 SV=2		?		unknown	0	0	0	0	0.19519	0	0	0	0	0	0	0	0	0	0	0	0	0	0
1168	true	Empty	REVERSE_P0AD01	REVERSE_P0AD01		?		unknown	0	0	0	0	0.29278	0	0	0	0	0	0	0	0	0	0	0	0	0	0
1169	true	Empty	REVERSE_P77304	REVERSE_P77304		?		unknown	0	0	0	0	0.39038	0	0	0	0	0	0	0	0	0	0	0	0	0	0
1170	true	Empty	REVERSE_P77667	REVERSE_P77667		?		unknown	0	0	0	0	0.29278	0	0	0	0	0	0	0	0	0	0	0	0	0	0
1171	true	Empty	REVERSE_P78055	REVERSE_P78055		?		unknown	0	0	0	0	0.29278	0	0	0	0	0	0	0	0	0	0	0	0	0	0
1172	true	Empty	P69441 Adenylate kinase OS=Escherichia coli (strain K12) OX=83333 GN=adk PE=1 SV=1	P69441 Adenylate kinase OS=Escherichia coli (strain K12) OX=83333 GN=adk PE=1 SV=1		?		unknown	0	0	0	0	0.19519	0	0	0	0	0	0	0	0	0	0	0	0	0	0
1173	true	Empty	P69346 Antitoxin YefM OS=Escherichia coli (strain K12) OX=83333 GN=yefM PE=1 SV=1	P69346 Antitoxin YefMOS=Escherichia coli (strain K12) OX=83333 GN=yefM PE=1 SV=1		?		unknown	0	0	0	0	0.19519	0	0	0	0	0	0	0	0	0	0	0	0	0	0
1174	true	Empty	P39414 L-tartrate/succinate antiporter OS=Escherichia coli (strain K12) OX=83333 GN=ttdT PE=1 SV=2	P39414 L-tartrate/succinate antiporter OS=Escherichia coli (strain K12) OX=83333 GN=ttdT PE=1 SV=2		?		unknown	0	0	0	0	0.29278	0	0	0	0	0	0	0	0	0	0	0	0	0	0
1175	true	Empty	REVERSE_P30139	REVERSE_P30139		?		unknown	0	0	0	0	0.19519	0	0	0	0	0	0	0	0	0	0	0	0	0	0
1176	true	Empty	P0A734 Cell division topological specificity factor OS=Escherichia coli (strain K12) OX=83333 GN=minE PE=1 SV=1	P0A734 Cell division topological specificity factor OS=Escherichia coli (strain K12) OX=83333 GN=minE PE=1 SV=1		?		unknown	0	0	0	0	0.39038	0	0	0	0	0	0	0	0	0	0	0	0	0	0
1177	true	Empty	P0AE16 Anhydromuropeptide permease OS=Escherichia coli (strain K12) OX=83333 GN=ampG PE=1 SV=1	P0AE16 Anhydromuropeptide permease OS=Escherichia coli (strain K12) OX=83333 GN=ampG PE=1 SV=1		?		unknown	0	0	0	0	0.19519	0	0	0	0	0	0	0	0	0	0	0	0	0	0
1178	true	Empty	tr|V8P062|V8P062_OPHHA tr|V8P062|V8P062_OPHHA Fibronectin (Fragment) OS=Ophiophagus hannah OX=8665 GN=FN1 PE=4 SV=1	tr|V8P062|V8P062_OPHHA tr|V8P062|V8P062_OPHHA Fibronectin (Fragment) OS=Ophiophagus hannah OX=8665 GN=FN1 PE=4 SV=1		?		unknown	0	0	0	0	0	0	0	3.5731	0	0	0	0	0	0	0	0	0	0	0
1179	true	Empty	tr|A0A1W7RC45|A0A1W7RC45_AGKCO tr|A0A1W7RC45|A0A1W7RC45_AGKCO Tubulin alpha chain OS=Agkistrodon contortrix contortrix OX=8713 PE=3 SV=1	tr|A0A1W7RC45|A0A1W7RC45_AGKCO tr|A0A1W7RC45|A0A1W7RC45_AGKCO Tubulin alpha chain OS=Agkistrodon contortrix contortrix OX=8713 PE=3 SV=1		?		unknown	0	0	0	4.5204	0	0	0	0	0	0	0	0	0	0	0	0	0	0	2.6898
1180	true	Empty	GW579228.1.p1 GW579228.1.p1 Uniprot: Acidic phospholipase A2 BthA-1; TSANR: BATXPLA1; PFAM: Phospholipase A2	GW579228.1.p1 GW579228.1.p1 Uniprot: Acidic phospholipase A2 BthA-1; TSANR: BATXPLA1; PFAM: Phospholipase A2		?		unknown	0	0	0	0	0	0	0	0	0	0	1.9301	0	0	0	0	0	3.3811	0	0
1181	true	Empty	REVERSE_CDR_Warprin_01	REVERSE_CDR_Warprin_01		?		unknown	0	0	0	0	0.19519	0	0	0	0	0	0	0	0	0	0	0	0	0	0
1182	true	Empty	tr|A0A1W7RC71|A0A1W7RC71_AGKCO tr|A0A1W7RC71|A0A1W7RC71_AGKCO Tropomyosin alpha-4 chain-like protein OS=Agkistrodon contortrix contortrix OX=8713 PE=3 SV=1	tr|A0A1W7RC71|A0A1W7RC71_AGKCO tr|A0A1W7RC71|A0A1W7RC71_AGKCO Tropomyosin alpha-4 chain-like protein OS=Agkistrodon contortrix contortrix OX=8713 PE=3 SV=1		?		unknown	0	0	0	0	0	0	0	3.5731	0	0	0	0	0	0	0	0	0	0	0
1183	true	Empty	tr|V8NF47|V8NF47_OPHHA tr|V8NF47|V8NF47_OPHHA Ankyrin-1 OS=Ophiophagus hannah OX=8665 GN=ANK1 PE=4 SV=1	tr|V8NF47|V8NF47_OPHHA tr|V8NF47|V8NF47_OPHHA Ankyrin-1 OS=Ophiophagus hannah OX=8665 GN=ANK1 PE=4 SV=1		?		unknown	0	0	0	0	0	0	0	3.5731	0	0	0	0	0	0	0	0	0	0	0
1184	true	Empty	REVERSE_CDR_CTL_05	REVERSE_CDR_CTL_05		?		unknown	0	0	0	0	0.19519	0	0	0	0	0	0	0	0	0	0	0	0	0	0
1185	true	Empty	P0A6U8 Glycogen synthase OS=Escherichia coli (strain K12) OX=83333 GN=glgA PE=1 SV=1	P0A6U8 Glycogen synthase OS=Escherichia coli (strain K12) OX=83333 GN=glgA PE=1 SV=1		?		unknown	0	0	0	0	0.29278	0	0	0	0	0	0	0	0	0	0	0	0	0	0
1186	true	Empty	P63183 Low affinity potassium transport system protein Kup OS=Escherichia coli (strain K12) OX=83333 GN=kup PE=1 SV=1	P63183 Low affinity potassium transport system protein Kup OS=Escherichia coli (strain K12) OX=83333 GN=kup PE=1 SV=1		?		unknown	0	0	0	0	0.29278	0	0	0	0	0	0	0	0	0	0	0	0	0	0
1187	true	Empty	REVERSE_P0AEI4	REVERSE_P0AEI4		?		unknown	0	0	0	0	0.29278	0	0	0	0	0	0	0	0	0	0	0	0	0	0
1188	true	Empty	P0AEF4 Transcriptional regulatory protein DpiA OS=Escherichia coli (strain K12) OX=83333 GN=dpiA PE=1 SV=1	P0AEF4 Transcriptional regulatory protein DpiA OS=Escherichia coli (strain K12) OX=83333 GN=dpiA PE=1 SV=1		?		unknown	0	0	0	0	0.29278	0	0	0	0	0	0	0	0	0	0	0	0	0	0
1189	true	Empty	P10371 1-(5-phosphoribosyl)-5-[(5-phosphoribosylamino)methylideneamino] imidazole-4-carboxamide isomerase OS=Escherichia coli (strain K12) OX=83333 GN=hisA PE=3 SV=2	P10371 1-(5-phosphoribosyl)-5-[(5-phosphoribosylamino)methylideneamino] imidazole-4-carboxamide isomerase OS=Escherichia coli (strain K12) OX=83333 GN=hisA PE=3 SV=2		?		unknown	0	0	0	0	0.29278	0	0	0	0	0	0	0	0	0	0	0	0	0	0
1190	true	Empty	REVERSE_P46849	REVERSE_P46849		?		unknown	0	0	0	0	0.29278	0	0	0	0	0	0	0	0	0	0	0	0	0	0
1191	true	Empty	REVERSE_P63883	REVERSE_P63883		?		unknown	0	0	0	0	0.29278	0	0	0	0	0	0	0	0	0	0	0	0	0	0
1192	true	Empty	REVERSE_P32664	REVERSE_P32664		?		unknown	0	0	0	0	0.19519	0	0	0	0	0	0	0	0	0	0	0	0	0	0
1193	true	Empty	P27838 Iron-sulfur cluster assembly protein CyaY OS=Escherichia coli (strain K12) OX=83333 GN=cyaY PE=1 SV=1	P27838 Iron-sulfur cluster assembly protein CyaY OS=Escherichia coli (strain K12) OX=83333 GN=cyaY PE=1 SV=1		?		unknown	0	0	0	0	0.19519	0	0	0	0	0	0	0	0	0	0	0	0	0	0
1194	true	Empty	REVERSE_P0AEZ9	REVERSE_P0AEZ9		?		unknown	0	0	0	0	0.19519	0	0	0	0	0	0	0	0	0	0	0	0	0	0
1195	true	Empty	P30014 Ribonuclease T OS=Escherichia coli (strain K12) OX=83333 GN=rnt PE=1 SV=1	P30014 Ribonuclease TOS=Escherichia coli (strain K12) OX=83333 GN=rnt PE=1 SV=1		?		unknown	0	0	0	0	0.19519	0	0	0	0	0	0	0	0	0	0	0	0	0	0
1196	true	Empty	REVERSE_P69681	REVERSE_P69681		?		unknown	0	0	0	0	0.19519	0	0	0	0	0	0	0	0	0	0	0	0	0	0
1197	true	Empty	P69805 PTS system mannose-specific EIID component OS=Escherichia coli (strain K12) OX=83333 GN=manZ PE=1 SV=2	P69805 PTS system mannose-specific EIID component OS=Escherichia coli (strain K12) OX=83333 GN=manZ PE=1 SV=2		?		unknown	0	0	0	0	0.19519	0	0	0	0	0	0	0	0	0	0	0	0	0	0
1198	true	Empty	P77774 Outer membrane protein assembly factor BamB OS=Escherichia coli (strain K12) OX=83333 GN=bamB PE=1 SV=1	P77774 Outer membraneprotein assembly factor BamB OS=Escherichia coli (strain K12) OX=83333 GN=bamB PE=1 SV=1		?		unknown	0	0	0	0	0.19519	0	0	0	0	0	0	0	0	0	0	0	0	0	0
1199	true	Empty	P0AAL0 Ferredoxin-type protein NapF OS=Escherichia coli (strain K12) OX=83333 GN=napF PE=1 SV=1	P0AAL0 Ferredoxin-type protein NapF OS=Escherichia coli (strain K12) OX=83333 GN=napF PE=1 SV=1		?		unknown	0	0	0	0	0.19519	0	0	0	0	0	0	0	0	0	0	0	0	0	0
1200	true	Empty	P37745 dTDP-4-dehydrorhamnose 3,5-epimerase OS=Escherichia coli (strain K12) OX=83333 GN=rfbC PE=1 SV=1	P37745 dTDP-4-dehydrorhamnose 3,5-epimerase OS=Escherichia coli (strain K12) OX=83333 GN=rfbC PE=1 SV=1		?		unknown	0	0	0	0	0.19519	0	0	0	0	0	0	0	0	0	0	0	0	0	0
1201	true	Empty	P60720 Octanoyltransferase OS=Escherichia coli (strain K12) OX=83333 GN=lipB PE=1 SV=1	P60720 Octanoyltransferase OS=Escherichia coli (strain K12) OX=83333 GN=lipB PE=1 SV=1		?		unknown	0	0	0	0	0.19519	0	0	0	0	0	0	0	0	0	0	0	0	0	0
1202	true	Empty	REVERSE_P0AED5	REVERSE_P0AED5		?		unknown	0	0	0	0	0.19519	0	0	0	0	0	0	0	0	0	0	0	0	0	0
1203	true	Empty	REVERSE_P77774	REVERSE_P77774		?		unknown	0	0	0	0	0.19519	0	0	0	0	0	0	0	0	0	0	0	0	0	0
1204	true	Empty	P30139 Thiazole synthase OS=Escherichia coli (strain K12) OX=83333 GN=thiG PE=1 SV=3	P30139 Thiazole synthase OS=Escherichia coli (strain K12) OX=83333 GN=thiG PE=1 SV=3		?		unknown	0	0	0	0	0.19519	0	0	0	0	0	0	0	0	0	0	0	0	0	0
1205	true	Empty	REVERSE_P0ABR7	REVERSE_P0ABR7		?		unknown	0	0	0	0	0.29278	0	0	0	0	0	0	0	0	0	0	0	0	0	0
1206	true	Empty	REVERSE_CDR_BPP_01	REVERSE_CDR_BPP_01		?		unknown	0	0	0	0	0.29278	0	0	0	0	0	0	0	0	0	0	0	0	0	0
1207	true	Empty	REVERSE_P0AGG4	REVERSE_P0AGG4		?		unknown	0	0	0	0	0.29278	0	0	0	0	0	0	0	0	0	0	0	0	0	0
1208	true	Empty	REVERSE_P77581	REVERSE_P77581		?		unknown	0	0	0	0	0.19519	0	0	0	0	0	0	0	0	0	0	0	0	0	0
1209	true	Empty	P37595 Isoaspartyl peptidase OS=Escherichia coli (strain K12) OX=83333 GN=iaaA PE=1 SV=2	P37595 Isoaspartyl peptidase OS=Escherichia coli (strain K12) OX=83333 GN=iaaA PE=1 SV=2		?		unknown	0	0	0	0	0.29278	0	0	0	0	0	0	0	0	0	0	0	0	0	0
1210	true	Empty	P31129 Diguanylate cyclase DgcZ OS=Escherichia coli (strain K12) OX=83333 GN=dgcZ PE=1 SV=2	P31129 Diguanylate cyclase DgcZ OS=Escherichia coli (strain K12) OX=83333 GN=dgcZ PE=1 SV=2		?		unknown	0	0	0	0	0.19519	0	0	0	0	0	0	0	0	0	0	0	0	0	0
1211	true	Empty	REVERSE_P30138	REVERSE_P30138		?		unknown	0	0	0	0	0.29278	0	0	0	0	0	0	0	0	0	0	0	0	0	0
1212	true	Empty	REVERSE_P0A9D4	REVERSE_P0A9D4		?		unknown	0	0	0	0	0.19519	0	0	0	0	0	0	0	0	0	0	0	0	0	0
1213	true	Empty	P76256 tRNA threonylcarbamoyladenosine biosynthesis protein TsaB OS=Escherichia coli (strain K12) OX=83333 GN=tsaB PE=1 SV=1	P76256 tRNA threonylcarbamoyladenosine biosynthesis protein TsaB OS=Escherichia coli (strain K12) OX=83333 GN=tsaB PE=1 SV=1		?		unknown	0	0	0	0	0.19519	0	0	0	0	0	0	0	0	0	0	0	0	0	0
1214	true	Empty	P04951 3-deoxy-manno-octulosonate cytidylyltransferase OS=Escherichia coli (strain K12) OX=83333 GN=kdsB PE=1 SV=2	P04951 3-deoxy-manno-octulosonate cytidylyltransferase OS=Escherichia coli (strain K12) OX=83333 GN=kdsB PE=1 SV=2		?		unknown	0	0	0	0	0.29278	0	0	0	0	0	0	0	0	0	0	0	0	0	0
1215	true	Empty	P37019 H(+)/Cl(-) exchange transporter ClcA OS=Escherichia coli (strain K12) OX=83333 GN=clcA PE=1 SV=2	P37019 H(+)/Cl(-) exchange transporter ClcA OS=Escherichia coli (strain K12) OX=83333 GN=clcA PE=1 SV=2		?		unknown	0	0	0	0	0.19519	0	0	0	0	0	0	0	0	0	0	0	0	0	0
1216	true	Empty	REVERSE_P76459	REVERSE_P76459		?		unknown	0	0	0	0	0.29278	0	0	0	0	0	0	0	0	0	0	0	0	0	0
1217	true	Empty	REVERSE_P0A7F3	REVERSE_P0A7F3		?		unknown	0	0	0	0	0.29278	0	0	0	0	0	0	0	0	0	0	0	0	0	0
1218	true	Empty	P0ABC9 High-affinity choline transport protein OS=Escherichia coli (strain K12) OX=83333 GN=betT PE=1 SV=1	P0ABC9 High-affinity choline transport protein OS=Escherichia coli (strain K12) OX=83333 GN=betT PE=1 SV=1		?		unknown	0	0	0	0	0.19519	0	0	0	0	0	0	0	0	0	0	0	0	0	0
1219	true	Empty	tr|V8P8A0|V8P8A0_OPHHA tr|V8P8A0|V8P8A0_OPHHA Thrombospondin type-1 domain-containing protein 7B (Fragment) OS=Ophiophagus hannah OX=8665 GN=THSD7B PE=4 SV=1	tr|V8P8A0|V8P8A0_OPHHA tr|V8P8A0|V8P8A0_OPHHA Thrombospondin type-1 domain-containing protein 7B (Fragment) OS=Ophiophagus hannah OX=8665 GN=THSD7B PE=4 SV=1		?		unknown	0	0	0	0	0	0	0	0	0	0	0	0	5.4275	0	0	0	0	0	0
1220	true	Empty	tr|A0A1W7RH86|A0A1W7RH86_AGKCO tr|A0A1W7RH86|A0A1W7RH86_AGKCO Glyceraldehyde-3-phosphate dehydrogenase OS=Agkistrodon contortrix contortrix OX=8713 PE=3 SV=1	tr|A0A1W7RH86|A0A1W7RH86_AGKCO tr|A0A1W7RH86|A0A1W7RH86_AGKCO Glyceraldehyde-3-phosphate dehydrogenase OS=Agkistrodon contortrix contortrix OX=8713 PE=3 SV=1		?		unknown	0	0	0	0	0	0	0	3.5731	0	0	0	0	0	0	0	0	0	0	0
1221	true	Empty	REVERSE_P0A8E7	REVERSE_P0A8E7		?		unknown	0	0	0	0	0.19519	0	0	0	0	0	0	0	0	0	0	0	0	0	0
1222	true	Empty	REVERSE_P0AFJ5	REVERSE_P0AFJ5		?		unknown	0	0	0	0	0.19519	0	0	0	0	0	0	0	0	0	0	0	0	0	0
1223	true	Empty	REVERSE_P0A6V8	REVERSE_P0A6V8		?		unknown	0	0	0	0	0.19519	0	0	0	0	0	0	0	0	0	0	0	0	0	0
1224	true	Empty	P0AB18 Sulfurtransferase TusE OS=Escherichia coli (strain K12) OX=83333 GN=tusE PE=1 SV=1	P0AB18 Sulfurtransferase TusE OS=Escherichia coli (strain K12) OX=83333 GN=tusE PE=1 SV=1		?		unknown	0	0	0	0	0.19519	0	0	0	0	0	0	0	0	0	0	0	0	0	0
1225	true	Empty	REVERSE_P69428	REVERSE_P69428		?		unknown	0	0	0	0	0.19519	0	0	0	0	0	0	0	0	0	0	0	0	0	0
1226	true	Empty	REVERSE_P32166	REVERSE_P32166		?		unknown	0	0	0	0	0.19519	0	0	0	0	0	0	0	0	0	0	0	0	0	0
1227	true	Empty	P77182 tRNA 5-methylaminomethyl-2-thiouridine biosynthesis bifunctional protein MnmC OS=Escherichia coli (strain K12) OX=83333 GN=mnmC PE=1 SV=2	P77182 tRNA 5-methylaminomethyl-2-thiouridine biosynthesis bifunctional protein MnmC OS=Escherichia coli (strain K12) OX=83333 GN=mnmC PE=1 SV=2		?		unknown	0	0	0	0	0.19519	0	0	0	0	0	0	0	0	0	0	0	0	0	0
1228	true	Empty	REVERSE_P62617	REVERSE_P62617		?		unknown	0	0	0	0	0.19519	0	0	0	0	0	0	0	0	0	0	0	0	0	0
1229	true	Empty	REVERSE_P64636	REVERSE_P64636		?		unknown	0	0	0	0	0.19519	0	0	0	0	0	0	0	0	0	0	0	0	0	0
1230	true	Empty	REVERSE_P0AB65	REVERSE_P0AB65		?		unknown	0	0	0	0	0.19519	0	0	0	0	0	0	0	0	0	0	0	0	0	0
1231	true	Empty	P0ADW3 Z-ring associated protein G OS=Escherichia coli (strain K12) OX=83333 GN=zapG PE=1 SV=2	P0ADW3 Z-ring associated protein G OS=Escherichia coli (strain K12) OX=83333 GN=zapG PE=1 SV=2		?		unknown	0	0	0	0	0.19519	0	0	0	0	0	0	0	0	0	0	0	0	0	0
1232	true	Empty	P33022 Pyrimidine-specific ribonucleoside hydrolase RihB OS=Escherichia coli (strain K12) OX=83333 GN=rihB PE=1 SV=1	P33022 Pyrimidine-specific ribonucleoside hydrolase RihB OS=Escherichia coli (strain K12) OX=83333 GN=rihB PE=1 SV=1		?		unknown	0	0	0	0	0.19519	0	0	0	0	0	0	0	0	0	0	0	0	0	0
1233	true	Empty	P77625 Hexitol phosphatase A OS=Escherichia coli (strain K12) OX=83333 GN=hxpA PE=1 SV=2	P77625 Hexitol phosphatase A OS=Escherichia coli (strain K12) OX=83333 GN=hxpA PE=1 SV=2		?		unknown	0	0	0	0	0.19519	0	0	0	0	0	0	0	0	0	0	0	0	0	0
1234	true	Empty	REVERSE_P45956	REVERSE_P45956		?		unknown	0	0	0	0	0.19519	0	0	0	0	0	0	0	0	0	0	0	0	0	0
1235	true	Empty	REVERSE_Q46806	REVERSE_Q46806		?		unknown	0	0	0	0	0.19519	0	0	0	0	0	0	0	0	0	0	0	0	0	0
1236	true	Empty	REVERSE_P37019	REVERSE_P37019		?		unknown	0	0	0	0	0.19519	0	0	0	0	0	0	0	0	0	0	0	0	0	0
1237	true	Empty	REVERSE_P37340	REVERSE_P37340		?		unknown	0	0	0	0	0.19519	0	0	0	0	0	0	0	0	0	0	0	0	0	0
1238	true	Empty	REVERSE_P60624	REVERSE_P60624		?		unknown	0	0	0	0	0.19519	0	0	0	0	0	0	0	0	0	0	0	0	0	0
1239	true	Empty	P37340 Multidrug resistance protein MdtK OS=Escherichia coli (strain K12) OX=83333 GN=mdtK PE=1 SV=2	P37340 Multidrug resistance protein MdtK OS=Escherichia coli (strain K12) OX=83333 GN=mdtK PE=1 SV=2		?		unknown	0	0	0	0	0.19519	0	0	0	0	0	0	0	0	0	0	0	0	0	0
1240	true	Empty	REVERSE_P77806	REVERSE_P77806		?		unknown	0	0	0	0	0.19519	0	0	0	0	0	0	0	0	0	0	0	0	0	0
1241	true	Empty	REVERSE_P06989	REVERSE_P06989		?		unknown	0	0	0	0	0.19519	0	0	0	0	0	0	0	0	0	0	0	0	0	0
1242	true	Empty	P0AGH3 Putrescine export system permease protein SapB OS=Escherichia coli (strain K12) OX=83333 GN=sapB PE=1 SV=1	P0AGH3 Putrescine export system permease protein SapB OS=Escherichia coli (strain K12) OX=83333 GN=sapB PE=1 SV=1		?		unknown	0	0	0	0	0.19519	0	0	0	0	0	0	0	0	0	0	0	0	0	0
1243	true	Empty	REVERSE_P39304	REVERSE_P39304		?		unknown	0	0	0	0	0.19519	0	0	0	0	0	0	0	0	0	0	0	0	0	0
END OF FILE

## Sheet: CDR
Banco CDR e E. coli - Normalized Total Spectral counts
CDR_Banco_CDR_Ecoli_Final		Interm.	Interm.	Interm.	Interm.	Pool	Pool	TypeI	TypeI	TypeI	TypeI	TypeII	TypeII	TypeII	TypeII	TypeII	TypeII	TypeII	TypeII	TypeII
#	Identified Proteins (1243)	CDR_08	CDR_11	CDR_12	SB0834	CDR_CTX	CDR_SVMP	CDR_04	CDR_09	CDR_13	CDR_15	CDR_01	CDR_02	CDR_03	CDR_05	CDR_06	CDR_07	CDR_10	CDR_14	SB_0833
1	CDR_PLA_02 CDR_PLA_02	813.02	783.92	969.22	919.9	918.65	737	622.24	841.46	841.84	218.58	1121.4	754.06	206.24	969.98	945.94	803.33	1181.7	866.19	693.96
2	CDR_SVMPIII_03 CDR_SVMPIII_03	1195	1246.5	605.76	1159.5	823.89	1246.3	1253.3	1143.4	1022.1	1363.7	0	146.69	43.42	195.26	51.463	27.106	529.14	200.73	355.05
3	CDR_PLA_03 CDR_PLA_03	497.62	360.38	767.3	721.01	731.17	416.02	242.18	291.21	427.63	131.53	756.6	1049.7	1221.2	1014.1	1132.2	906.82	797.93	929.46	658.99
4	CDR_LAAO_01 CDR_LAAO_01	581.73	782.06	538.46	307.39	706.97	722.65	903.3	907.56	928.14	936.2	90.715	570.7	67.843	503.89	191.15	694.9	241.75	281.46	519.13
5	CDR_SVMPIII_01 CDR_SVMPIII_01	1151.2	1250.2	311.86	639.64	680.91	1126.1	1202	1179.1	1064.3	1388.8	165.99	181.07	179.11	123.87	122.53	187.28	282.32	196.36	260.91
6	CDR_PDE_01 CDR_PDE_01	276.85	399.39	576.6	589.91	606.84	417.81	461.37	364.45	418.05	524.2	667.82	529.45	876.54	688.64	749.89	549.52	608.59	552	527.2
7	CDR_CTL_02 CDR_CTL_02	742.93	518.28	309.61	203.42	586.15	692.17	738.91	516.31	550.36	752.44	627.29	831.99	252.38	300.23	191.15	756.51	228.22	617.46	457.26
8	CDR_SVMPIII_02 CDR_SVMPIII_02	508.14	523.85	491.34	370.67	553.85	541.54	597.49	493.09	536.94	638.32	474.81	511.11	374.5	277.14	343.09	544.59	527.45	549.82	551.4
9	CDR_SVSP_12 CDR_SVSP_12	385.48	243.35	657.36	522.11	534.23	414.23	434.86	376.96	406.54	439.09	515.34	543.2	936.24	547.98	605.31	571.69	632.26	595.64	642.86
10	CDR_CTL_11 CDR_CTL_11	618.53	501.56	457.69	343.55	549.16	554.09	586.88	503.8	512.01	541.6	523.06	685.3	412.49	461.9	345.54	682.58	407.42	565.09	580.99
11	CDR_CTL_09 CDR_CTL_09	285.61	421.68	500.31	463.34	391.45	299.46	395.97	212.6	241.62	338.5	318.47	373.59	746.28	535.38	575.9	418.91	475.04	370.91	685.89
12	CDR_SVSP_06 CDR_SVSP_06	331.17	302.79	148.08	155.95	316.4	245.67	268.69	242.97	214.78	257.26	372.51	371.3	100.41	212.05	240.16	362.24	246.82	272.73	338.91
13	CDR_CRISP_01 CDR_CRISP_01	196.25	226.63	210.9	377.45	284.29	161.39	111.37	200.09	285.73	112.19	187.22	236.07	222.53	346.42	333.29	209.46	262.03	244.36	263.6
14	CDR_CTL_03 CDR_CTL_03	276.85	261.93	302.88	65.546	265.07	218.77	224.5	303.71	218.61	143.14	376.37	346.09	135.69	33.592	53.914	335.13	224.84	336	336.22
15	CDR_NUC_01 CDR_NUC_01	141.93	204.34	235.57	185.34	252.38	209.8	175	241.18	262.72	220.51	322.33	231.49	238.81	222.55	291.63	234.1	187.65	250.91	223.25
16	CDR_SVSP_09 CDR_SVSP_09	147.18	221.06	271.47	253.14	248.67	193.66	182.08	137.56	182.18	193.43	314.61	265.87	303.94	224.65	205.85	271.06	316.13	264	293.19
17	CDR_SVSP_04 CDR_SVSP_04	138.42	107.74	275.96	273.49	197.04	136.28	160.86	166.15	182.18	176.02	245.12	158.15	276.8	149.07	223.01	216.85	343.18	202.91	247.46
18	CDR_SVSP_07 CDR_SVSP_07	112.14	137.47	157.05	223.76	181.92	127.32	157.33	108.98	199.43	174.09	214.24	139.81	301.22	239.35	274.47	118.28	282.32	244.36	196.35
19	CDR_SVSP_02 CDR_SVSP_02	103.38	104.03	150.32	167.26	200.95	102.21	88.386	125.06	138.07	106.39	167.92	174.19	238.81	199.46	215.66	189.74	189.34	202.91	112.97
20	CDR_SVMPII_01 CDR_SVMPII_01	194.49	39.01	132.37	113.01	172.45	121.94	162.63	96.473	136.15	135.4	146.69	130.64	157.4	228.85	227.91	209.46	153.84	174.55	118.35
21	CDR_VEGF_02 CDR_VEGF_02	168.21	94.739	114.42	144.65	175.67	204.42	162.63	169.72	155.33	63.832	330.05	128.35	168.25	138.57	171.54	137.99	216.39	154.91	102.21
22	CDR_PLA_01 CDR_PLA_01	52.566	33.437	127.88	81.368	108.62	46.623	15.909	33.944	36.435	15.474	75.274	165.02	214.38	258.24	210.75	137.99	91.289	89.455	115.66
23	CDR_SVSP_03 CDR_SVSP_03	73.592	113.32	152.56	81.368	149.9	77.107	56.567	53.596	74.788	48.358	142.83	139.81	206.24	92.379	107.83	162.64	96.361	135.27	123.73
24	CDR_HYAL_01 CDR_HYAL_01	113.89	89.167	80.768	81.368	133.41	93.246	40.658	125.06	147.66	63.832	125.46	121.47	111.26	100.78	112.73	135.53	116.65	115.64	69.934
25	CDR_CTL_14 CDR_CTL_14	80.601	91.024	163.78	90.408	126.97	71.727	164.4	37.517	61.364	108.32	117.74	123.77	217.1	151.17	139.69	86.247	113.27	96.001	215.18
26	CDR_PLB_01 CDR_PLB_01	12.265	107.74	112.18	180.82	120.63	114.76	97.225	133.99	118.89	123.8	196.87	0	65.13	96.578	98.025	4.9284	111.58	137.46	34.967
27	CDR_CTL_01 CDR_CTL_01	91.114	11.146	121.15	122.05	105.69	86.073	102.53	48.237	70.953	69.635	96.505	183.36	244.24	113.37	112.73	78.854	84.527	122.18	142.56
28	CDR_SVSP_10 CDR_SVSP_10	42.053	59.444	53.846	85.888	118.77	30.484	10.606	42.877	36.435	9.6715	88.785	43.548	75.985	60.886	75.97	73.926	116.65	102.55	83.383
30	CDR_NGF_01 CDR_NGF_01	35.044	52.014	33.653	97.189	66.949	34.07	83.083	58.956	44.106	77.372	55.973	41.256	67.843	54.588	58.815	41.891	86.217	67.637	59.175
31	CDR_SVMPII_02 CDR_SVMPII_02	63.079	94.739	53.846	29.383	66.364	77.107	91.921	33.944	49.859	88.978	92.645	13.752	8.1412	14.697	22.056	22.178	30.43	21.818	56.485
32	CDR_CTL_10 CDR_CTL_10	35.044	0	29.166	101.71	53.774	17.932	45.961	26.798	21.094	36.752	36.672	29.796	35.279	69.284	95.575	4.9284	42.263	65.455	72.624
33	CDR_SVSP_05 CDR_SVSP_05	10.513	18.576	31.41	0	45.381	23.311	40.658	0	34.518	21.277	55.973	38.964	70.557	92.379	105.38	32.035	1.6905	104.73	96.832
36	CDR_CTL_13 CDR_CTL_13	87.61	1.8576	17.949	13.561	40.599	39.45	31.819	5.3596	3.8353	46.423	42.462	11.46	0	2.0995	2.4506	19.714	27.049	48	112.97
37	CDR_SVSP_11 CDR_SVSP_11	0	0	0	0	52.31	5.3795	0	0	1.9176	1.9343	0	6.8759	10.855	2.0995	0	4.9284	6.7621	0	2.6898
605		9563.5	9403.37	9162.72	9165.15	10567.5	9606.1	9913.31	9222.11	9626.56	9567.05	9065.74	9277.9	8787.11	8721.48	8633.6	9233.34	9259.1	9178.96	9352.34

## Sheet: CDR Normalizado
	Table S2 - Normalized total spectra of individual or pooled venom samples of different phenotypes counted in each of the sequences deduced from the transcripts of SB 0832, SB 0833, SB 0834, and SB 1130 venom gland transcriptomes annotated for venom toxin proteins.
	Identified isoforms	Venom pools		TypeI				TypeII									Intermediate
		CDR_CTX	CDR_SVMP	CDR_04	CDR_09	CDR_13	CDR_15	CDR_01	CDR_02	CDR_03	CDR_05	CDR_06	CDR_07	CDR_10	CDR_14	SB_0833	CDR_08	CDR_11	CDR_12	SB0834
	SVMPIII_03	779.682	1297.42	1264.3	1239.86	1061.7	1425.42	0	158.105	49.4139	223.896	59.605	29.3577	571.487	218.684	379.651	1249.48	1325.64	661.094	1265.14
	PLA_03	691.937	433.083	244.305	315.777	444.199	137.483	834.547	1131.39	1389.78	1162.83	1311.33	982.151	861.789	1012.59	704.651	520.305	383.261	837.39	786.699
	LAAO_01	669.036	752.29	911.228	984.125	964.101	978.572	100.061	615.111	77.2084	577.789	221.392	752.626	261.097	306.635	555.101	608.25	831.713	587.646	335.396
	SVMPIII_01	644.374	1172.29	1212.55	1278.57	1105.54	1451.66	183.091	195.161	203.835	142.036	141.916	202.838	304.914	213.923	278.988	1203.68	1329.58	340.347	697.916
	PLA_02	869.357	767.229	627.701	912.448	874.457	228.473	1236.93	812.74	234.71	1112.23	1095.6	870.064	1276.27	943.665	742.044	850.128	833.691	1057.75	1003.71
	PDE_01	574.278	434.947	465.419	395.196	434.247	547.925	736.62	570.651	997.542	789.634	868.531	595.17	657.296	601.373	563.73	289.471	424.747	629.27	643.655
	CTL_02	554.699	720.56	745.395	559.868	571.684	786.495	691.915	896.734	287.22	344.261	221.392	819.354	246.485	672.688	488.944	776.798	551.186	337.892	221.953
	SVMPIII_02	524.132	563.752	602.734	534.689	557.744	667.21	523.726	550.884	426.198	317.785	397.371	589.83	569.662	598.998	589.607	531.305	557.109	536.222	404.441
	SVSP_12	505.564	431.22	438.676	408.762	422.291	458.963	568.432	585.471	1065.48	628.345	701.077	619.181	682.86	648.916	687.404	403.053	258.8	717.407	569.678
	CTL_11	519.693	576.817	592.031	546.302	531.848	566.113	576.947	738.629	469.432	529.641	400.208	739.283	440.026	615.634	621.247	646.727	533.404	499.498	374.85
	CTL_09	370.446	311.743	399.445	230.536	250.982	353.82	351.28	402.662	849.3	613.897	667.014	453.71	513.058	404.085	733.415	298.63	448.453	546.011	505.554
	SVSP_06	299.423	255.746	271.048	263.468	223.102	268.904	410.887	400.194	114.271	243.149	278.156	392.332	266.573	297.124	362.393	346.267	322.014	161.606	170.158
	CRISP_01	269.036	168.01	112.347	216.97	296.801	117.268	206.508	254.441	253.249	397.225	386.02	226.86	283	266.216	281.865	205.197	241.019	230.165	411.839
	CTL_03	250.847	227.743	226.47	329.332	227.08	149.618	415.144	373.022	154.421	38.5185	62.4438	362.97	242.834	366.053	359.517	289.471	278.56	330.547	71.5177
	NUC_01	238.838	218.405	176.536	261.527	272.899	230.49	355.537	249.504	271.776	255.189	337.769	253.547	202.668	273.352	238.719	148.4	217.314	257.088	202.226
	SVSP_09	235.327	201.603	183.678	149.165	189.239	202.185	347.022	286.56	345.897	257.597	238.418	293.577	341.43	287.613	313.505	153.89	235.095	296.268	276.203
	SVSP_04	186.467	141.87	162.272	180.167	189.239	183.987	270.373	170.457	315.011	170.932	258.293	234.864	370.645	221.059	264.607	144.73	114.58	301.168	298.407
	SVSP_07	172.159	132.542	158.711	118.174	207.157	181.969	236.311	150.69	342.802	274.452	317.894	128.106	304.914	266.216	209.955	117.252	146.198	171.396	244.146
	SVSP_02	190.168	106.402	89.1617	135.61	143.42	111.205	185.22	187.745	271.776	228.712	249.78	205.502	204.493	221.059	120.798	108.093	110.635	164.051	182.499
	SVMPII_01	163.197	126.941	164.057	104.612	141.425	141.528	161.802	140.806	179.128	262.413	263.968	226.86	166.152	190.162	126.55	203.356	41.4868	144.461	123.306
	VEGF_02	166.244	212.804	164.057	184.038	161.348	66.721	364.053	138.338	191.476	158.892	198.68	149.453	233.708	168.766	109.292	175.878	100.754	124.872	157.829
	PLA_01	102.792	48.5353	16.0486	36.8076	37.8467	16.1743	83.0289	177.862	243.974	296.113	244.093	149.453	98.5949	97.4561	123.674	54.9624	35.5599	139.561	88.7812
	SVSP_03	141.857	80.2696	57.0635	58.1175	77.6857	50.5467	157.545	150.69	234.71	105.927	124.89	176.151	104.073	147.369	132.303	76.9469	120.515	166.496	88.7812
	HYAL_01	126.252	97.0706	41.0148	135.61	153.381	66.721	138.385	130.923	126.619	115.56	130.565	146.789	125.986	125.983	74.7797	119.082	94.8282	88.1458	88.7812
	CTL_14	120.157	74.669	165.843	40.6821	63.7416	113.223	129.87	133.402	247.07	173.34	161.791	93.4117	122.335	104.588	230.09	84.2754	96.8031	178.741	98.6448
	PLB_01	114.157	119.467	98.0783	145.294	123.496	129.403	217.152	0	74.1209	110.742	113.534	5.33781	120.51	149.755	37.3899	12.8241	114.58	122.427	197.294
	CTL_01	100.019	89.6034	103.43	52.3064	73.7021	72.7867	106.447	197.629	277.956	129.997	130.565	85.4045	91.2917	133.108	152.438	95.2677	11.8537	132.217	133.17
	SVSP_10	112.397	31.7343	10.6991	46.4943	37.8467	10.1092	97.9318	46.9368	86.4743	69.8154	87.9893	80.0672	125.986	111.722	89.1606	43.9701	63.2181	58.7646	93.713
	NGF_01	63.3567	35.4674	83.8122	63.9297	45.8149	80.8738	61.7395	44.4665	77.2084	62.5937	68.1202	45.371	93.117	73.6867	63.2752	36.6416	55.3164	36.7271	106.044
	SVMPII_02	62.8031	80.2696	92.7277	36.8076	51.7908	93.0051	102.189	14.8222	9.26505	16.8524	25.5455	24.0204	32.8653	23.7695	60.3988	65.9546	100.754	58.7646	32.06
	CTL_10	50.8886	18.6675	46.3644	29.0588	21.9113	38.4154	40.45	32.1147	40.1491	79.445	110.696	5.33781	45.6453	71.3095	77.6561	36.6416	0	31.8302	110.977
	SVSP_05	42.946	24.2671	41.0148	0	35.8554	22.24	61.7395	41.9961	80.297	105.927	122.052	34.6962	1.82579	114.097	103.541	10.9923	19.7554	34.2792	0
	CTL_13	38.4206	41.0681	32.0983	5.81175	3.9839	48.5241	46.8365	12.3518	0	2.40741	2.83831	21.3517	29.2137	52.2933	120.798	91.6039	1.97554	19.5886	14.7965
	SVSP_11	49.5032	5.60015	0	0	1.9919	2.02185	0	7.41097	12.3535	2.40741	0	5.33781	7.30327	0	2.87618	0	0	0	0

## Sheet: Pools
	CDR_Banco_CDR_Ecoli_Final / Normalized Total Spectral Counts		Pool	Pool
		Identified Proteins (1243)	CDR_CTX	CDR_SVMP							Pool CTX
	1	PLA_02	869.357	767.229
	2	SVMPIII_03	779.682	1297.42
	3	CTX_B	691.937	433.083
	4	LAAO_01	669.036	752.29
	5	SVMPIII_01	644.374	1172.29
	6	PDE_01	574.278	434.947
	7	CTL_02	554.699	720.56
	8	SVMPIII_02	524.132	563.752
	9	SVSP_12	505.564	431.22
	10	CTL_11	519.693	576.817
	11	CTL_09	370.446	311.743
	12	SVSP_06	299.423	255.746
	13	CRISP_01	269.036	168.01
	14	CTL_03	250.847	227.743
	15	NUC_01	238.838	218.405
	16	SVSP_09	235.327	201.603
	17	SVSP_04	186.467	141.87
	18	SVSP_07	172.159	132.542
	19	SVSP_02	190.168	106.402
	20	SVMPII_01	163.197	126.941
	21	VEGF_02	166.244	212.804
	22	CRTX_A	102.792	48.5353
	23	SVSP_03	141.857	80.2696
	24	HYAL_01	126.252	97.0706
	25	CTL_14	120.157	74.669
	26	PLB_01	114.157	119.467
	27	CTL_01	100.019	89.6034
	28	SVSP_10	112.397	31.7343
	30	NGF_01	63.3567	35.4674
	31	SVMPII_02	62.8031	80.2696
	32	CTL_10	50.8886	18.6675
	33	SVSP_05	42.946	24.2671
	36	CTL_13	38.4206	41.0681
	37	SVSP_11	49.5032	5.60015
									CDR_CTX	CDR_SVMP
		Identified Proteins (1243)	CDR_CTX	CDR_SVMP				SVMPIII	1948	3033
		CRISP_01	269.036	168.01				SVMPII	226	207
								CTX	795	482
		CTL_01	100.019	89.6034				PLA2	869	767
		CTL_02	554.699	720.56				CTL	2005	2061
		CTL_03	250.847	227.743				SVSP	1936	1411
		CTL_09	370.446	311.743				LAAO	669.036	752.29
		CTL_10	50.8886	18.6675				NUC	238.838	218.405
		CTL_11	519.693	576.817				PDE	574.278	434.947
		CTL_13	38.4206	41.0681				CRISP	299	168
		CTL_14	120.157	74.669				VEGF	166	213
			2005.17	2060.87				PLB	114	119
		HYAL_01	126.252	97.0706				HYAL	126.252	97.0706
		LAAO_01	669.036	752.29				NGF	63.3567	35.4674
		NGF_01	63.3567	35.4674
		NUC_01	238.838	218.405
		PDE_01	574.278	434.947
		PLB_01	114	119
		PLA_02	869.357	767.229
		CTX_A	103	49
		CTX_B	692	433
			795	482
		SVMPII_01	163.197	126.941
		SVMPII_02	62.8031	80.2696
			226	207.211
		SVMPIII_01	644.374	1172.29
		SVMPIII_02	524.132	563.752
		SVMPIII_03	779.682	1297.42
			1948.19	3033.46
		SVSP_02	190.168	106.402
		SVSP_03	141.857	80.2696
		SVSP_04	186.467	141.87
		SVSP_05	42.946	24.2671
		SVSP_06	299.423	255.746
		SVSP_07	172.159	132.542
		SVSP_09	235.327	201.603
		SVSP_10	112.397	31.7343
		SVSP_11	49.5032	5.60015
		SVSP_12	505.564	431.22
			1935.81	1411.25
		VEGF_02	166.244	212.804
		Identified Proteins (1243)	CDR_CTX	CDR_SVMP
		PLA_02	869.357	767.229
		CTX_A	103	49
		CTX_B	692	433
		SVMPIII_01	644.374	1172.29
		SVMPIII_02	524.132	563.752
		SVMPIII_03	779.682	1297.42
		SVSP_02	190.168	106.402
		SVSP_03	141.857	80.2696
		SVSP_04	186.467	141.87
		SVSP_05	42.946	24.2671
		SVSP_06	299.423	255.746
		SVSP_07	172.159	132.542
		SVSP_09	235.327	201.603
		SVSP_10	112.397	31.7343
		SVSP_11	49.5032	5.60015
		SVSP_12	505.564	431.22

## Sheet: Individuais
										0.214179		8.3013e-06
CDR_Banco_CDR_Ecoli_Final / Normalized Total Spectral Counts	Interm.	Interm.	Interm.	Interm.	Interm.			TypeI	TypeI	TypeI	TypeI			TypeII	TypeII	TypeII	TypeII	TypeII	TypeII	TypeII	TypeII	TypeII
	Identified Proteins (1243)	CDR_08	CDR_11	CDR_12	SB0834			CDR_04	CDR_09	CDR_13	CDR_15			CDR_01	CDR_02	CDR_03	CDR_05	CDR_06	CDR_07	CDR_10	CDR_14	SB_0833
1	PLA_02	850.128	833.691	1057.75	1003.71	936.321	96.5004	627.701	912.448	874.457	228.473	660.77	272.479	1236.93	812.74	234.71	1112.23	1095.6	870.064	1276.27	943.665	742.044	924.918	300.147	0.2141
2	SVMPIII_03	1249.48	1325.64	661.094	1265.14	1125.34	269.536	1264.3	1239.86	1061.7	1425.42	1247.82	128.954	0	158.105	49.4139	223.896	59.605	29.3577	571.487	218.684	379.651	187.8	177.363	8.3013e-06
3	CTX_B	520.305	383.261	837.39	786.699	631.914	187.392	244.305	315.777	444.199	137.483	285.441	111.476	834.547	1131.39	1389.78	1162.83	1311.33	982.151	861.789	1012.59	704.651	1043.45	213.391	1.85548e-05
4	LAAO_01	608.25	831.713	587.646	335.396	590.751	175.773	911.228	984.125	964.101	978.572	959.506	28.8163	100.061	615.111	77.2084	577.789	221.392	752.626	261.097	306.635	555.101	385.224	230.552	8.58791e-05
5	SVMPIII_01	1203.68	1329.58	340.347	697.916	892.88	397.053	1212.55	1278.57	1105.54	1451.66	1262.08	125.669	183.091	195.161	203.835	142.036	141.916	202.838	304.914	213.923	278.988	207.411	51.652	0.000398516
6	PDE_01	289.471	424.747	629.27	643.655	496.786	147.726	465.419	395.196	434.247	547.925	460.697	56.1716	736.62	570.651	997.542	789.634	868.531	595.17	657.296	601.373	563.73	708.95	142.762	0.00165654
7	CTL_02	776.798	551.186	337.892	221.953	471.957	211.944	745.395	559.868	571.684	786.495	665.86	101.22	691.915	896.734	287.22	344.261	221.392	819.354	246.485	672.688	488.944	518.777	243.678	0.185607
8	SVMPIII_02	531.305	557.109	536.222	404.441	507.269	60.1533	602.734	534.689	557.744	667.21	590.594	50.5518	523.726	550.884	426.198	317.785	397.371	589.83	569.662	598.998	589.607	507.118	95.8182	0.0919802
9	SVSP_12	403.053	258.8	717.407	569.678	487.235	172.514	438.676	408.762	422.291	458.963	432.173	18.7466	568.432	585.471	1065.48	628.345	701.077	619.181	682.86	648.916	687.404	687.463	140.365	0.000783305
10	CTL_11	646.727	533.404	499.498	374.85	513.62	96.9091	592.031	546.302	531.848	566.113	559.073	22.5835	576.947	738.629	469.432	529.641	400.208	739.283	440.026	615.634	621.247	570.116	115.14	0.801675
11	CTL_09	298.63	448.453	546.011	505.554	449.662	93.8337	399.445	230.536	250.982	353.82	308.696	70.199	351.28	402.662	849.3	613.897	667.014	453.71	513.058	404.085	733.415	554.269	161.231	0.00502012
12	SVSP_06	346.267	322.014	161.606	170.158	250.012	84.6191	271.048	263.468	223.102	268.904	256.63	19.5539	410.887	400.194	114.271	243.149	278.156	392.332	266.573	297.124	362.393	307.231	90.4386	0.167377
13	CRISP_01	205.197	241.019	230.165	411.839	272.055	81.7428	112.347	216.97	296.801	117.268	185.847	76.4603	206.508	254.441	253.249	397.225	386.02	226.86	283	266.216	281.865	283.932	62.0387	0.108773
14	CTL_03	289.471	278.56	330.547	71.5177	242.524	100.615	226.47	329.332	227.08	149.618	233.125	63.8552	415.144	373.022	154.421	38.5185	62.4438	362.97	242.834	366.053	359.517	263.88	136.62	0.623199
15	NUC_01	148.4	217.314	257.088	202.226	206.257	38.9542	176.536	261.527	272.899	230.49	235.363	37.3426	355.537	249.504	271.776	255.189	337.769	253.547	202.668	273.352	238.719	270.896	45.1402	0.23021
16	SVSP_09	153.89	235.095	296.268	276.203	240.364	54.5784	183.678	149.165	189.239	202.185	181.067	19.6041	347.022	286.56	345.897	257.597	238.418	293.577	341.43	287.613	313.505	301.291	36.7683	4.32338e-05
17	SVSP_04	144.73	114.58	301.168	298.407	214.721	85.7368	162.272	180.167	189.239	183.987	178.916	10.1349	270.373	170.457	315.011	170.932	258.293	234.864	370.645	221.059	264.607	252.916	60.5968	0.00863412
18	SVSP_07	117.252	146.198	171.396	244.146	169.748	47.0325	158.711	118.174	207.157	181.969	166.503	32.7428	236.311	150.69	342.802	274.452	317.894	128.106	304.914	266.216	209.955	247.927	69.5791	0.024496
19	SVSP_02	108.093	110.635	164.051	182.499	141.319	32.6267	89.1617	135.61	143.42	111.205	119.849	21.3332	185.22	187.745	271.776	228.712	249.78	205.502	204.493	221.059	120.798	208.343	40.7751	0.000911385
20	SVMPII_01	203.356	41.4868	144.461	123.306	128.153	58.0001	164.057	104.612	141.425	141.528	137.906	21.3184	161.802	140.806	179.128	262.413	263.968	226.86	166.152	190.162	126.55	190.871	47.1341	0.0272778
21	VEGF_02	175.878	100.754	124.872	157.829	139.833	29.0436	164.057	184.038	161.348	66.721	144.041	45.4927	364.053	138.338	191.476	158.892	198.68	149.453	233.708	168.766	109.292	190.295	70.3379	0.235603
22	CTX_A	54.9624	35.5599	139.561	88.7812	79.7162	39.4529	16.0486	36.8076	37.8467	16.1743	26.7193	10.6143	83.0289	177.862	243.974	296.113	244.093	149.453	98.5949	97.4561	123.674	168.25	72.5673	0.000477388
23	SVSP_03	76.9469	120.515	166.496	88.7812	113.185	34.6572	57.0635	58.1175	77.6857	50.5467	60.8533	10.1415	157.545	150.69	234.71	105.927	124.89	176.151	104.073	147.369	132.303	148.184	37.8444	0.000118217
24	HYAL_01	119.082	94.8282	88.1458	88.7812	97.7093	12.6121	41.0148	135.61	153.381	66.721	99.1819	46.6415	138.385	130.923	126.619	115.56	130.565	146.789	125.986	125.983	74.7797	123.954	19.2234	0.431189
25	CTL_14	84.2754	96.8031	178.741	98.6448	114.616	37.4329	165.843	40.6821	63.7416	113.223	95.8722	48.1541	129.87	133.402	247.07	173.34	161.791	93.4117	122.335	104.588	230.09	155.1	50.5494	0.126534
26	PLB_01	12.8241	114.58	122.427	197.294	111.781	65.6242	98.0783	145.294	123.496	129.403	124.068	16.9911	217.152	0	74.1209	110.742	113.534	5.33781	120.51	149.755	37.3899	92.0601	66.5855	0.237462
27	CTL_01	95.2677	11.8537	132.217	133.17	93.1269	49.3491	103.43	52.3064	73.7021	72.7867	75.5563	18.225	106.447	197.629	277.956	129.997	130.565	85.4045	91.2917	133.108	152.438	144.982	56.7645	0.0109714
28	SVSP_10	43.9701	63.2181	58.7646	93.713	64.9165	18.0881	10.6991	46.4943	37.8467	10.1092	26.2873	16.1761	97.9318	46.9368	86.4743	69.8154	87.9893	80.0672	125.986	111.722	89.1606	88.4537	21.5662	0.00123569
30	NGF_01	36.6416	55.3164	36.7271	106.044	58.6822	28.3824	83.8122	63.9297	45.8149	80.8738	68.6077	15.1907	61.7395	44.4665	77.2084	62.5937	68.1202	45.371	93.117	73.6867	63.2752	65.5087	14.3325	0.771686
31	SVMPII_02	65.9546	100.754	58.7646	32.06	64.3833	24.5034	92.7277	36.8076	51.7908	93.0051	68.5828	24.8549	102.189	14.8222	9.26505	16.8524	25.5455	24.0204	32.8653	23.7695	60.3988	34.4143	27.6804	0.0970809
32	CTL_10	36.6416	0	31.8302	110.977	44.8621	40.6852	46.3644	29.0588	21.9113	38.4154	33.9375	9.25892	40.45	32.1147	40.1491	79.445	110.696	5.33781	45.6453	71.3095	77.6561	55.8671	29.7806	0.0908752
33	SVSP_05	10.9923	19.7554	34.2792	0	16.2567	12.5404	41.0148	0	35.8554	22.24	24.7776	15.8645	61.7395	41.9961	80.297	105.927	122.052	34.6962	1.82579	114.097	103.541	74.0192	39.1251	0.0128555
36	CTL_13	91.6039	1.97554	19.5886	14.7965	31.9911	35.0146	32.0983	5.81175	3.9839	48.5241	22.6045	18.6459	46.8365	12.3518	0	2.40741	2.83831	21.3517	29.2137	52.2933	120.798	32.01	36.1698	0.58607
37	SVSP_11	0	0	0	0	0	0	0	0	1.9919	2.02185	1.00344	1.00349	0	7.41097	12.3535	2.40741	0	5.33781	7.30327	0	2.87618	4.18768	4.02215	0.0645205
		Type I	Type II	Interm.		Type I	Type II	Interm.
	PLA_02	660.77	924.918	936.321		272.479	300.147	96.5004
	SVMPIII_03	1247.82	187.8	1125.34		128.954	177.363	269.536
	PLA_03	285.441	1043.45	631.914		111.476	213.391	187.392
	LAAO_01	959.506	385.224	590.751		28.8163	230.552	175.773
	SVMPIII_01	1262.08	207.411	892.88		125.669	51.652	397.053
	PDE_01	460.697	708.95	496.786		56.1716	142.762	147.726
	CTL_02	665.86	518.777	471.957		101.22	243.678	211.944
	SVMPIII_02	590.594	507.118	507.269		50.5518	95.8182	60.1533
	SVSP_12	432.173	687.463	487.235		18.7466	140.365	172.514
	CTL_11	559.073	570.116	513.62		22.5835	115.14	96.9091
	CTL_09	308.696	554.269	449.662		70.199	161.231	93.8337
	SVSP_06	256.63	307.231	250.012		19.5539	90.4386	84.6191
	CRISP_01	185.847	283.932	272.055		76.4603	62.0387	81.7428
	CTL_03	233.125	263.88	242.524		63.8552	136.62	100.615
	NUC_01	235.363	270.896	206.257		37.3426	45.1402	38.9542
	SVSP_09	181.067	301.291	240.364		19.6041	36.7683	54.5784
	SVSP_04	178.916	252.916	214.721		10.1349	60.5968	85.7368
	SVSP_07	166.503	247.927	169.748		32.7428	69.5791	47.0325
	SVSP_02	119.849	208.343	141.319		21.3332	40.7751	32.6267
	SVMPII_01	137.906	190.871	128.153		21.3184	47.1341	58.0001
	VEGF_02	144.041	190.295	139.833		45.4927	70.3379	29.0436
	PLA_01	26.7193	168.25	79.7162		10.6143	72.5673	39.4529
	SVSP_03	60.8533	148.184	113.185		10.1415	37.8444	34.6572
	HYAL_01	99.1819	123.954	97.7093		46.6415	19.2234	12.6121
	CTL_14	95.8722	155.1	114.616		48.1541	50.5494	37.4329
	PLB_01	124.068	92.0601	111.781		16.9911	66.5855	65.6242
	CTL_01	75.5563	144.982	93.1269		18.225	56.7645	49.3491
	SVSP_10	26.2873	88.4537	64.9165		16.1761	21.5662	18.0881
	NGF_01	68.6077	65.5087	58.6822		15.1907	14.3325	28.3824
	SVMPII_02	68.5828	34.4143	64.3833		24.8549	27.6804	24.5034
	CTL_10	33.9375	55.8671	44.8621		9.25892	29.7806	40.6852
	SVSP_05	24.7776	74.0192	16.2567		15.8645	39.1251	12.5404
	CTL_13	22.6045	32.01	31.9911		18.6459	36.1698	35.0146
	SVSP_11	1.00344	4.18768	0		1.00349	4.02215	0

## Sheet: Grafico isoformas
		PLA_02	CTX_A	CTX_B	SVMPIII_01	SVMPIII_02	SVMPIII_03	SVMPII_01	SVMPII_02	SVSP_02	SVSP_03	SVSP_04	SVSP_05	SVSP_06	SVSP_07	SVSP_09	SVSP_10	SVSP_11	SVSP_12	VEGF_02	CRISP_01	CTL_01	CTL_02	CTL_03	CTL_09	CTL_10	CTL_11	CTL_13	CTL_14	HYAL_01	LAAO_01	NGF_01	NUC_01	PDE_01	PLB_01
	CDR_04	627.701	16.0486	244.305	1212.55	602.734	1264.3	164.057	92.7277	89.1617	57.0635	162.272	41.0148	271.048	158.711	183.678	10.6991	0	438.676	164.057	112.347	103.43	745.395	226.47	399.445	46.3644	592.031	32.0983	165.843	41.0148	911.228	83.8122	176.536	465.419	98.0783
	CDR_09	912.448	36.8076	315.777	1278.57	534.689	1239.86	104.612	36.8076	135.61	58.1175	180.167	0	263.468	118.174	149.165	46.4943	0	408.762	184.038	216.97	52.3064	559.868	329.332	230.536	29.0588	546.302	5.81175	40.6821	135.61	984.125	63.9297	261.527	395.196	145.294
	CDR_13	874.457	37.8467	444.199	1105.54	557.744	1061.7	141.425	51.7908	143.42	77.6857	189.239	35.8554	223.102	207.157	189.239	37.8467	1.9919	422.291	161.348	296.801	73.7021	571.684	227.08	250.982	21.9113	531.848	3.9839	63.7416	153.381	964.101	45.8149	272.899	434.247	123.496
	CDR_15	228.473	16.1743	137.483	1451.66	667.21	1425.42	141.528	93.0051	111.205	50.5467	183.987	22.24	268.904	181.969	202.185	10.1092	2.02185	458.963	66.721	117.268	72.7867	786.495	149.618	353.82	38.4154	566.113	48.5241	113.223	66.721	978.572	80.8738	230.49	547.925	129.403
	CDR_01	1236.93	83.0289	834.547	183.091	523.726	0	161.802	102.189	185.22	157.545	270.373	61.7395	410.887	236.311	347.022	97.9318	0	568.432	364.053	206.508	106.447	691.915	415.144	351.28	40.45	576.947	46.8365	129.87	138.385	100.061	61.7395	355.537	736.62	217.152
	CDR_02	812.74	177.862	1131.39	195.161	550.884	158.105	140.806	14.8222	187.745	150.69	170.457	41.9961	400.194	150.69	286.56	46.9368	7.41097	585.471	138.338	254.441	197.629	896.734	373.022	402.662	32.1147	738.629	12.3518	133.402	130.923	615.111	44.4665	249.504	570.651	0
	CDR_03	234.71	243.974	1389.78	203.835	426.198	49.4139	179.128	9.26505	271.776	234.71	315.011	80.297	114.271	342.802	345.897	86.4743	12.3535	1065.48	191.476	253.249	277.956	287.22	154.421	849.3	40.1491	469.432	0	247.07	126.619	77.2084	77.2084	271.776	997.542	74.1209
	CDR_05	1112.23	296.113	1162.83	142.036	317.785	223.896	262.413	16.8524	228.712	105.927	170.932	105.927	243.149	274.452	257.597	69.8154	2.40741	628.345	158.892	397.225	129.997	344.261	38.5185	613.897	79.445	529.641	2.40741	173.34	115.56	577.789	62.5937	255.189	789.634	110.742
	CDR_06	1095.6	244.093	1311.33	141.916	397.371	59.605	263.968	25.5455	249.78	124.89	258.293	122.052	278.156	317.894	238.418	87.9893	0	701.077	198.68	386.02	130.565	221.392	62.4438	667.014	110.696	400.208	2.83831	161.791	130.565	221.392	68.1202	337.769	868.531	113.534
	CDR_07	870.064	149.453	982.151	202.838	589.83	29.3577	226.86	24.0204	205.502	176.151	234.864	34.6962	392.332	128.106	293.577	80.0672	5.33781	619.181	149.453	226.86	85.4045	819.354	362.97	453.71	5.33781	739.283	21.3517	93.4117	146.789	752.626	45.371	253.547	595.17	5.33781
	CDR_10	1276.27	98.5949	861.789	304.914	569.662	571.487	166.152	32.8653	204.493	104.073	370.645	1.82579	266.573	304.914	341.43	125.986	7.30327	682.86	233.708	283	91.2917	246.485	242.834	513.058	45.6453	440.026	29.2137	122.335	125.986	261.097	93.117	202.668	657.296	120.51
	CDR_14	943.665	97.4561	1012.59	213.923	598.998	218.684	190.162	23.7695	221.059	147.369	221.059	114.097	297.124	266.216	287.613	111.722	0	648.916	168.766	266.216	133.108	672.688	366.053	404.085	71.3095	615.634	52.2933	104.588	125.983	306.635	73.6867	273.352	601.373	149.755
	SB_0833	742.044	123.674	704.651	278.988	589.607	379.651	126.55	60.3988	120.798	132.303	264.607	103.541	362.393	209.955	313.505	89.1606	2.87618	687.404	109.292	281.865	152.438	488.944	359.517	733.415	77.6561	621.247	120.798	230.09	74.7797	555.101	63.2752	238.719	563.73	37.3899
	PLA_02-T1	PLA_02-T2		CTX_A-T1	CTX_A-T2		CTX_B-T1	CTX_B-T2		SVMPIII_01-T1	SVMPIII_01-T2		SVMPIII_02-T1	SVMPIII_02-T2		SVMPIII_03-T1	SVMPIII_02-T2		SVMPII_01-T1	SVMPII_01-T1		SVMPII_02-T1	SVMPII_02-T2		LAAO_01-T1	LAAO_01-T2		SVSP_02-T1	SVSP_02-T2		SVSP_03-T1	SVSP_03-T2		SVSP_04-T1	SVSP_04-T2		SVSP_05-T1	SVSP_05-T2		SVSP_06-T1	SVSP_06-T2		SVSP_07-T1	SVSP_07-T2		SVSP_09-T1	SVSP_09-T2		SVSP_10-T1
	627.701	1236.93		16.0486	83.0289		244.305	834.547		1212.55	183.091		602.734	523.726		1264.3	0		164.057	161.802		92.7277	102.189		911.228	100.061		89.1617	185.22		57.0635	157.545		162.272	270.373		41.0148	61.7395		271.048	410.887		158.711	236.311		183.678	347.022		10.6991
	912.448	812.74		36.8076	177.862		315.777	1131.39		1278.57	195.161		534.689	550.884		1239.86	158.105		104.612	140.806		36.8076	14.8222		984.125	615.111		135.61	187.745		58.1175	150.69		180.167	170.457		0	41.9961		263.468	400.194		118.174	150.69		149.165	286.56		46.4943
	874.457	234.71		37.8467	243.974		444.199	1389.78		1105.54	203.835		557.744	426.198		1061.7	49.4139		141.425	179.128		51.7908	9.26505		964.101	77.2084		143.42	271.776		77.6857	234.71		189.239	315.011		35.8554	80.297		223.102	114.271		207.157	342.802		189.239	345.897		37.8467
	228.473	1112.23		16.1743	296.113		137.483	1162.83		1451.66	142.036		667.21	317.785		1425.42	223.896		141.528	262.413		93.0051	16.8524		978.572	577.789		111.205	228.712		50.5467	105.927		183.987	170.932		22.24	105.927		268.904	243.149		181.969	274.452		202.185	257.597		10.1092
		1095.6			244.093			1311.33			141.916			397.371			59.605			263.968			25.5455			221.392			249.78			124.89			258.293			122.052			278.156			317.894			238.418
		870.064			149.453			982.151			202.838			589.83			29.3577			226.86			24.0204			752.626			205.502			176.151			234.864			34.6962			392.332			128.106			293.577
		1276.27			98.5949			861.789			304.914			569.662			571.487			166.152			32.8653			261.097			204.493			104.073			370.645			1.82579			266.573			304.914			341.43
		943.665			97.4561			1012.59			213.923			598.998			218.684			190.162			23.7695			306.635			221.059			147.369			221.059			114.097			297.124			266.216			287.613
		742.044			123.674			704.651			278.988			589.607			379.651			126.55			60.3988			555.101			120.798			132.303			264.607			103.541			362.393			209.955			313.505
	PLA_02-T1	627.701	912.448	874.457	228.473
	PLA_02-T2	1236.93	812.74	234.71	1112.23	1095.6	870.064	1276.27	943.665	742.044
	CTX_A-T1	16.0486	36.8076	37.8467	16.1743
	CTX_A-T2	83.0289	177.862	243.974	296.113	244.093	149.453	98.5949	97.4561	123.674
	CTX_B-T1	244.305	315.777	444.199	137.483
	CTX_B-T2	834.547	1131.39	1389.78	1162.83	1311.33	982.151	861.789	1012.59	704.651
	SVMPIII_01-T1	1212.55	1278.57	1105.54	1451.66
	SVMPIII_01-T2	183.091	195.161	203.835	142.036	141.916	202.838	304.914	213.923	278.988
	SVMPIII_02-T1	602.734	534.689	557.744	667.21
	SVMPIII_02-T2	523.726	550.884	426.198	317.785	397.371	589.83	569.662	598.998	589.607
	SVMPIII_03-T1	1264.3	1239.86	1061.7	1425.42
	SVMPIII_03-T2	0	158.105	49.4139	223.896	59.605	29.3577	571.487	218.684	379.651
	SVMPII_01-T1	164.057	104.612	141.425	141.528
	SVMPII_01-T1	161.802	140.806	179.128	262.413	263.968	226.86	166.152	190.162	126.55
	SVMPII_02-T1	92.7277	36.8076	51.7908	93.0051
	SVMPII_02-T2	102.189	14.8222	9.26505	16.8524	25.5455	24.0204	32.8653	23.7695	60.3988
	LAAO_01-T1	911.228	984.125	964.101	978.572
	LAAO_01-T2	100.061	615.111	77.2084	577.789	221.392	752.626	261.097	306.635	555.101
	SVSP_02-T1	89.1617	135.61	143.42	111.205
	SVSP_02-T2	185.22	187.745	271.776	228.712	249.78	205.502	204.493	221.059	120.798
	SVSP_03-T1	57.0635	58.1175	77.6857	50.5467
	SVSP_03-T2	157.545	150.69	234.71	105.927	124.89	176.151	104.073	147.369	132.303
	SVSP_04-T1	162.272	180.167	189.239	183.987
	SVSP_04-T2	270.373	170.457	315.011	170.932	258.293	234.864	370.645	221.059	264.607
	SVSP_05-T1	41.0148	0	35.8554	22.24
	SVSP_05-T2	61.7395	41.9961	80.297	105.927	122.052	34.6962	1.82579	114.097	103.541
	SVSP_06-T1	271.048	263.468	223.102	268.904
	SVSP_06-T2	410.887	400.194	114.271	243.149	278.156	392.332	266.573	297.124	362.393
	SVSP_07-T1	158.711	118.174	207.157	181.969
	SVSP_07-T2	236.311	150.69	342.802	274.452	317.894	128.106	304.914	266.216	209.955
	SVSP_09-T1	183.678	149.165	189.239	202.185
	SVSP_09-T2	347.022	286.56	345.897	257.597	238.418	293.577	341.43	287.613	313.505
	SVSP_10-T1	10.6991	46.4943	37.8467	10.1092
	SVSP_10-T1	97.9318	46.9368	86.4743	69.8154	87.9893	80.0672	125.986	111.722	89.1606
	SVSP_11-T1	0	0	1.9919	2.02185
	SVSP_11-T2	0	7.41097	12.3535	2.40741	0	5.33781	7.30327	0	2.87618
	SVSP_12-T1	438.676	408.762	422.291	458.963
	SVSP_12-T2	568.432	585.471	1065.48	628.345	701.077	619.181	682.86	648.916	687.404
	CTL_01-T1	103.43	52.3064	73.7021	72.7867
	CTL_01-T2	106.447	197.629	277.956	129.997	130.565	85.4045	91.2917	133.108	152.438
	CTL_02-T1	745.395	559.868	571.684	786.495
	CTL_02-T2	691.915	896.734	287.22	344.261	221.392	819.354	246.485	672.688	488.944
	CTL_03-T1	226.47	329.332	227.08	149.618
	CTL_03-T2	415.144	373.022	154.421	38.5185	62.4438	362.97	242.834	366.053	359.517
	CTL_09-T1	399.445	230.536	250.982	353.82
	CTL_09-T2	351.28	402.662	849.3	613.897	667.014	453.71	513.058	404.085	733.415
	CTL_10-T1	46.3644	29.0588	21.9113	38.4154
	CTL_10-T2	40.45	32.1147	40.1491	79.445	110.696	5.33781	45.6453	71.3095	77.6561
	CTL_11-T1	592.031	546.302	531.848	566.113
	CTL_11-T2	576.947	738.629	469.432	529.641	400.208	739.283	440.026	615.634	621.247
	CTL_13-T1	32.0983	5.81175	3.9839	48.5241
	CTL_13-T2	46.8365	12.3518	0	2.40741	2.83831	21.3517	29.2137	52.2933	120.798
	CTL_14-T1	165.843	40.6821	63.7416	113.223
	CTL_14-T2	129.87	133.402	247.07	173.34	161.791	93.4117	122.335	104.588	230.09
	VEGF_02-T1	164.057	184.038	161.348	66.721
	VEGF_02-T2	364.053	138.338	191.476	158.892	198.68	149.453	233.708	168.766	109.292
	CRISP_01-T1	112.347	216.97	296.801	117.268
	CRISP_01-T2	206.508	254.441	253.249	397.225	386.02	226.86	283	266.216	281.865
	HYAL_01-T1	41.0148	135.61	153.381	66.721
	HYAL_01-T2	138.385	130.923	126.619	115.56	130.565	146.789	125.986	125.983	74.7797
	NGF_01-T1	83.8122	63.9297	45.8149	80.8738
	NGF_01-T2	61.7395	44.4665	77.2084	62.5937	68.1202	45.371	93.117	73.6867	63.2752
	NUC_01-T1	176.536	261.527	272.899	230.49
	NUC_01-T2	355.537	249.504	271.776	255.189	337.769	253.547	202.668	273.352	238.719
	PDE_01-T1	465.419	395.196	434.247	547.925
	PDE_01-T2	736.62	570.651	997.542	789.634	868.531	595.17	657.296	601.373	563.73
	PLB_01-T1	98.0783	145.294	123.496	129.403
	PLB_01-T2	217.152	0	74.1209	110.742	113.534	5.33781	120.51	149.755	37.3899
[truncated: 35 more columns]

## Sheet: Cores
Brancos
Identified Proteins (1243)	CDR_08	CDR_11	CDR_12	CDR_04	CDR_09	CDR_13	CDR_15	CDR_02	CDR_05	SB_0833				Identified Proteins (1243)	SB0834	CDR_01	CDR_03	CDR_06	CDR_07	CDR_10	CDR_14
PLA_02	850.128	833.691	1057.75	627.701	912.448	874.457	228.473	812.74	1112.23	742.044				PLA_02	1003.71	1236.93	234.71	1095.6	870.064	1276.27	943.665
SVMPIII_03	1249.48	1325.64	661.094	1264.3	1239.86	1061.7	1425.42	158.105	223.896	379.651				SVMPIII_03	1265.14	0	49.4139	59.605	29.3577	571.487	218.684
PLA_03	520.305	383.261	837.39	244.305	315.777	444.199	137.483	1131.39	1162.83	704.651				PLA_03	786.699	834.547	1389.78	1311.33	982.151	861.789	1012.59
LAAO_01	608.25	831.713	587.646	911.228	984.125	964.101	978.572	615.111	577.789	555.101				LAAO_01	335.396	100.061	77.2084	221.392	752.626	261.097	306.635
SVMPIII_01	1203.68	1329.58	340.347	1212.55	1278.57	1105.54	1451.66	195.161	142.036	278.988				SVMPIII_01	697.916	183.091	203.835	141.916	202.838	304.914	213.923
PDE_01	289.471	424.747	629.27	465.419	395.196	434.247	547.925	570.651	789.634	563.73				PDE_01	643.655	736.62	997.542	868.531	595.17	657.296	601.373
CTL_02	776.798	551.186	337.892	745.395	559.868	571.684	786.495	896.734	344.261	488.944				CTL_02	221.953	691.915	287.22	221.392	819.354	246.485	672.688
SVMPIII_02	531.305	557.109	536.222	602.734	534.689	557.744	667.21	550.884	317.785	589.607				SVMPIII_02	404.441	523.726	426.198	397.371	589.83	569.662	598.998
SVSP_12	403.053	258.8	717.407	438.676	408.762	422.291	458.963	585.471	628.345	687.404				SVSP_12	569.678	568.432	1065.48	701.077	619.181	682.86	648.916
CTL_11	646.727	533.404	499.498	592.031	546.302	531.848	566.113	738.629	529.641	621.247				CTL_11	374.85	576.947	469.432	400.208	739.283	440.026	615.634
CTL_09	298.63	448.453	546.011	399.445	230.536	250.982	353.82	402.662	613.897	733.415				CTL_09	505.554	351.28	849.3	667.014	453.71	513.058	404.085
SVSP_06	346.267	322.014	161.606	271.048	263.468	223.102	268.904	400.194	243.149	362.393				SVSP_06	170.158	410.887	114.271	278.156	392.332	266.573	297.124
CRISP_01	205.197	241.019	230.165	112.347	216.97	296.801	117.268	254.441	397.225	281.865				CRISP_01	411.839	206.508	253.249	386.02	226.86	283	266.216
CTL_03	289.471	278.56	330.547	226.47	329.332	227.08	149.618	373.022	38.5185	359.517				CTL_03	71.5177	415.144	154.421	62.4438	362.97	242.834	366.053
NUC_01	148.4	217.314	257.088	176.536	261.527	272.899	230.49	249.504	255.189	238.719				NUC_01	202.226	355.537	271.776	337.769	253.547	202.668	273.352
SVSP_09	153.89	235.095	296.268	183.678	149.165	189.239	202.185	286.56	257.597	313.505				SVSP_09	276.203	347.022	345.897	238.418	293.577	341.43	287.613
SVSP_04	144.73	114.58	301.168	162.272	180.167	189.239	183.987	170.457	170.932	264.607				SVSP_04	298.407	270.373	315.011	258.293	234.864	370.645	221.059
SVSP_07	117.252	146.198	171.396	158.711	118.174	207.157	181.969	150.69	274.452	209.955				SVSP_07	244.146	236.311	342.802	317.894	128.106	304.914	266.216
SVSP_02	108.093	110.635	164.051	89.1617	135.61	143.42	111.205	187.745	228.712	120.798				SVSP_02	182.499	185.22	271.776	249.78	205.502	204.493	221.059
SVMPII_01	203.356	41.4868	144.461	164.057	104.612	141.425	141.528	140.806	262.413	126.55				SVMPII_01	123.306	161.802	179.128	263.968	226.86	166.152	190.162
VEGF_02	175.878	100.754	124.872	164.057	184.038	161.348	66.721	138.338	158.892	109.292				VEGF_02	157.829	364.053	191.476	198.68	149.453	233.708	168.766
PLA_01	54.9624	35.5599	139.561	16.0486	36.8076	37.8467	16.1743	177.862	296.113	123.674				PLA_01	88.7812	83.0289	243.974	244.093	149.453	98.5949	97.4561
SVSP_03	76.9469	120.515	166.496	57.0635	58.1175	77.6857	50.5467	150.69	105.927	132.303				SVSP_03	88.7812	157.545	234.71	124.89	176.151	104.073	147.369
HYAL_01	119.082	94.8282	88.1458	41.0148	135.61	153.381	66.721	130.923	115.56	74.7797				HYAL_01	88.7812	138.385	126.619	130.565	146.789	125.986	125.983
CTL_14	84.2754	96.8031	178.741	165.843	40.6821	63.7416	113.223	133.402	173.34	230.09				CTL_14	98.6448	129.87	247.07	161.791	93.4117	122.335	104.588
PLB_01	12.8241	114.58	122.427	98.0783	145.294	123.496	129.403	0	110.742	37.3899				PLB_01	197.294	217.152	74.1209	113.534	5.33781	120.51	149.755
CTL_01	95.2677	11.8537	132.217	103.43	52.3064	73.7021	72.7867	197.629	129.997	152.438				CTL_01	133.17	106.447	277.956	130.565	85.4045	91.2917	133.108
SVSP_10	43.9701	63.2181	58.7646	10.6991	46.4943	37.8467	10.1092	46.9368	69.8154	89.1606				SVSP_10	93.713	97.9318	86.4743	87.9893	80.0672	125.986	111.722
NGF_01	36.6416	55.3164	36.7271	83.8122	63.9297	45.8149	80.8738	44.4665	62.5937	63.2752				NGF_01	106.044	61.7395	77.2084	68.1202	45.371	93.117	73.6867
SVMPII_02	65.9546	100.754	58.7646	92.7277	36.8076	51.7908	93.0051	14.8222	16.8524	60.3988				SVMPII_02	32.06	102.189	9.26505	25.5455	24.0204	32.8653	23.7695
CTL_10	36.6416	0	31.8302	46.3644	29.0588	21.9113	38.4154	32.1147	79.445	77.6561				CTL_10	110.977	40.45	40.1491	110.696	5.33781	45.6453	71.3095
SVSP_05	10.9923	19.7554	34.2792	41.0148	0	35.8554	22.24	41.9961	105.927	103.541				SVSP_05	0	61.7395	80.297	122.052	34.6962	1.82579	114.097
CTL_13	91.6039	1.97554	19.5886	32.0983	5.81175	3.9839	48.5241	12.3518	2.40741	120.798				CTL_13	14.7965	46.8365	0	2.83831	21.3517	29.2137	52.2933
SVSP_11	0	0	0	0	0	1.9919	2.02185	7.41097	2.40741	2.87618				SVSP_11	0	0	12.3535	0	5.33781	7.30327	0
	Identified Proteins (1243)		SVMPIII_03	PLA_03	LAAO_01	SVMPIII_01				SVSP_12		CTL_09											PLA_01
	CDR_08		1249.48	520.305	608.25	1203.68				403.053		298.63											54.9624
	CDR_11		1325.64	383.261	831.713	1329.58				258.8		448.453											35.5599
	CDR_12		661.094	837.39	587.646	340.347				717.407		546.011											139.561
	CDR_04		1264.3	244.305	911.228	1212.55				438.676		399.445											16.0486
	CDR_09		1239.86	315.777	984.125	1278.57				408.762		230.536											36.8076
	CDR_13		1061.7	444.199	964.101	1105.54				422.291		250.982											37.8467
	CDR_15		1425.42	137.483	978.572	1451.66				458.963		353.82											16.1743
	CDR_02		158.105	1131.39	615.111	195.161				585.471		402.662											177.862
	CDR_05		223.896	1162.83	577.789	142.036				628.345		613.897											296.113
	SB_0833		379.651	704.651	555.101	278.988				687.404		733.415											123.674
			PLA1		PLA3		SVMP1		SVMP3		LAAO		SVSP12		CTL9
		Branco	Amarelo	Branco	Amarelo	Branco	Amarelo	Branco	Amarelo	Branco	Amarelo	Branco	Amarelo	Branco	Amarelo
		88.7812	54.9624	786.699	520.305	697.916	1203.68	1265.14	1249.48	335.396	608.25	569.678	403.053	505.554	298.63
		83.0289	35.5599	834.547	383.261	183.091	1329.58	0	1325.64	100.061	831.713	568.432	258.8	351.28	448.453
		243.974	139.561	1389.78	837.39	203.835	340.347	49.4139	661.094	77.2084	587.646	1065.48	717.407	849.3	546.011
		244.093	16.0486	1311.33	244.305	141.916	1212.55	59.605	1264.3	221.392	911.228	701.077	438.676	667.014	399.445
		149.453	36.8076	982.151	315.777	202.838	1278.57	29.3577	1239.86	752.626	984.125	619.181	408.762	453.71	230.536
		98.5949	37.8467	861.789	444.199	304.914	1105.54	571.487	1061.7	261.097	964.101	682.86	422.291	513.058	250.982
		97.4561	16.1743	1012.59	137.483	213.923	1451.66	218.684	1425.42	306.635	978.572	648.916	458.963	404.085	353.82
			177.862		1131.39		195.161		158.105		615.111		585.471		402.662
			296.113		1162.83		142.036		223.896		577.789		628.345		613.897
			123.674		704.651		278.988		379.651		555.101		687.404		733.415
		143.626	93.4609	1025.56	588.158	278.347	853.81	313.384	898.915	293.488	761.364	693.661	500.917	534.857	427.785
			0.224498		0.00858971		0.00908151		0.0262492		0.000793311		0.0331038		0.217158

## Sheet: Filhotes
	Identified Proteins (1243)	CDR_12	CDR_03	CDR_10		Identified Proteins (1243)	CDR_08	CDR_11	SB0834	CDR_04	CDR_09	CDR_13	CDR_15	CDR_01	CDR_02	CDR_05	CDR_06	CDR_07	CDR_14	SB_0833
	PLA_02	1057.75	234.71	1276.27		PLA_02	850.128	833.691	1003.71	627.701	912.448	874.457	228.473	1236.93	812.74	1112.23	1095.6	870.064	943.665	742.044
	SVMPIII_03	661.094	49.4139	571.487		SVMPIII_03	1249.48	1325.64	1265.14	1264.3	1239.86	1061.7	1425.42	0	158.105	223.896	59.605	29.3577	218.684	379.651
	PLA_03	837.39	1389.78	861.789		PLA_03	520.305	383.261	786.699	244.305	315.777	444.199	137.483	834.547	1131.39	1162.83	1311.33	982.151	1012.59	704.651
	LAAO_01	587.646	77.2084	261.097		LAAO_01	608.25	831.713	335.396	911.228	984.125	964.101	978.572	100.061	615.111	577.789	221.392	752.626	306.635	555.101
	SVMPIII_01	340.347	203.835	304.914		SVMPIII_01	1203.68	1329.58	697.916	1212.55	1278.57	1105.54	1451.66	183.091	195.161	142.036	141.916	202.838	213.923	278.988
	PDE_01	629.27	997.542	657.296		PDE_01	289.471	424.747	643.655	465.419	395.196	434.247	547.925	736.62	570.651	789.634	868.531	595.17	601.373	563.73
	CTL_02	337.892	287.22	246.485		CTL_02	776.798	551.186	221.953	745.395	559.868	571.684	786.495	691.915	896.734	344.261	221.392	819.354	672.688	488.944
	SVMPIII_02	536.222	426.198	569.662		SVMPIII_02	531.305	557.109	404.441	602.734	534.689	557.744	667.21	523.726	550.884	317.785	397.371	589.83	598.998	589.607
	SVSP_12	717.407	1065.48	682.86		SVSP_12	403.053	258.8	569.678	438.676	408.762	422.291	458.963	568.432	585.471	628.345	701.077	619.181	648.916	687.404
	CTL_11	499.498	469.432	440.026		CTL_11	646.727	533.404	374.85	592.031	546.302	531.848	566.113	576.947	738.629	529.641	400.208	739.283	615.634	621.247
	CTL_09	546.011	849.3	513.058		CTL_09	298.63	448.453	505.554	399.445	230.536	250.982	353.82	351.28	402.662	613.897	667.014	453.71	404.085	733.415
	SVSP_06	161.606	114.271	266.573		SVSP_06	346.267	322.014	170.158	271.048	263.468	223.102	268.904	410.887	400.194	243.149	278.156	392.332	297.124	362.393
	CRISP_01	230.165	253.249	283		CRISP_01	205.197	241.019	411.839	112.347	216.97	296.801	117.268	206.508	254.441	397.225	386.02	226.86	266.216	281.865
	CTL_03	330.547	154.421	242.834		CTL_03	289.471	278.56	71.5177	226.47	329.332	227.08	149.618	415.144	373.022	38.5185	62.4438	362.97	366.053	359.517
	NUC_01	257.088	271.776	202.668		NUC_01	148.4	217.314	202.226	176.536	261.527	272.899	230.49	355.537	249.504	255.189	337.769	253.547	273.352	238.719
	SVSP_09	296.268	345.897	341.43		SVSP_09	153.89	235.095	276.203	183.678	149.165	189.239	202.185	347.022	286.56	257.597	238.418	293.577	287.613	313.505
	SVSP_04	301.168	315.011	370.645		SVSP_04	144.73	114.58	298.407	162.272	180.167	189.239	183.987	270.373	170.457	170.932	258.293	234.864	221.059	264.607
	SVSP_07	171.396	342.802	304.914		SVSP_07	117.252	146.198	244.146	158.711	118.174	207.157	181.969	236.311	150.69	274.452	317.894	128.106	266.216	209.955
	SVSP_02	164.051	271.776	204.493		SVSP_02	108.093	110.635	182.499	89.1617	135.61	143.42	111.205	185.22	187.745	228.712	249.78	205.502	221.059	120.798
	SVMPII_01	144.461	179.128	166.152		SVMPII_01	203.356	41.4868	123.306	164.057	104.612	141.425	141.528	161.802	140.806	262.413	263.968	226.86	190.162	126.55
	VEGF_02	124.872	191.476	233.708		VEGF_02	175.878	100.754	157.829	164.057	184.038	161.348	66.721	364.053	138.338	158.892	198.68	149.453	168.766	109.292
	PLA_01	139.561	243.974	98.5949		PLA_01	54.9624	35.5599	88.7812	16.0486	36.8076	37.8467	16.1743	83.0289	177.862	296.113	244.093	149.453	97.4561	123.674
	SVSP_03	166.496	234.71	104.073		SVSP_03	76.9469	120.515	88.7812	57.0635	58.1175	77.6857	50.5467	157.545	150.69	105.927	124.89	176.151	147.369	132.303
	HYAL_01	88.1458	126.619	125.986		HYAL_01	119.082	94.8282	88.7812	41.0148	135.61	153.381	66.721	138.385	130.923	115.56	130.565	146.789	125.983	74.7797
	CTL_14	178.741	247.07	122.335		CTL_14	84.2754	96.8031	98.6448	165.843	40.6821	63.7416	113.223	129.87	133.402	173.34	161.791	93.4117	104.588	230.09
	PLB_01	122.427	74.1209	120.51		PLB_01	12.8241	114.58	197.294	98.0783	145.294	123.496	129.403	217.152	0	110.742	113.534	5.33781	149.755	37.3899
	CTL_01	132.217	277.956	91.2917		CTL_01	95.2677	11.8537	133.17	103.43	52.3064	73.7021	72.7867	106.447	197.629	129.997	130.565	85.4045	133.108	152.438
	SVSP_10	58.7646	86.4743	125.986		SVSP_10	43.9701	63.2181	93.713	10.6991	46.4943	37.8467	10.1092	97.9318	46.9368	69.8154	87.9893	80.0672	111.722	89.1606
	NGF_01	36.7271	77.2084	93.117		NGF_01	36.6416	55.3164	106.044	83.8122	63.9297	45.8149	80.8738	61.7395	44.4665	62.5937	68.1202	45.371	73.6867	63.2752
	SVMPII_02	58.7646	9.26505	32.8653		SVMPII_02	65.9546	100.754	32.06	92.7277	36.8076	51.7908	93.0051	102.189	14.8222	16.8524	25.5455	24.0204	23.7695	60.3988
	CTL_10	31.8302	40.1491	45.6453		CTL_10	36.6416	0	110.977	46.3644	29.0588	21.9113	38.4154	40.45	32.1147	79.445	110.696	5.33781	71.3095	77.6561
	SVSP_05	34.2792	80.297	1.82579		SVSP_05	10.9923	19.7554	0	41.0148	0	35.8554	22.24	61.7395	41.9961	105.927	122.052	34.6962	114.097	103.541
	CTL_13	19.5886	0	29.2137		CTL_13	91.6039	1.97554	14.7965	32.0983	5.81175	3.9839	48.5241	46.8365	12.3518	2.40741	2.83831	21.3517	52.2933	120.798
	SVSP_11	0	12.3535	7.30327		SVSP_11	0	0	0	0	0	1.9919	2.02185	0	7.41097	2.40741	0	5.33781	0	2.87618
			PLA1		PLA3		SVMP1		SVMP3		LAAO		SVSP12		CTL9
		Adulto	Filhote	Adulto	Filhote	Adulto	Filhote	Adulto	Filhote	Adulto	Filhote	Adulto	Filhote	Adulto	Filhote
		54.9624	139.561	520.305	837.39	1203.68	340.347	1249.48	661.094	608.25	587.646	403.053	717.407	298.63	546.011
		35.5599	243.974	383.261	1389.78	1329.58	203.835	1325.64	49.4139	831.713	77.2084	258.8	1065.48	448.453	849.3
		88.7812	98.5949	786.699	861.789	697.916	304.914	1265.14	571.487	335.396	261.097	569.678	682.86	505.554	513.058
		16.0486		244.305		1212.55		1264.3		911.228		438.676		399.445
		36.8076		315.777		1278.57		1239.86		984.125		408.762		230.536
		37.8467		444.199		1105.54		1061.7		964.101		422.291		250.982
		16.1743		137.483		1451.66		1425.42		978.572		458.963		353.82
		83.0289		834.547		183.091		0		100.061		568.432		351.28
		177.862		1131.39		195.161		158.105		615.111		585.471		402.662
		296.113		1162.83		142.036		223.896		577.789		628.345		613.897
		244.093		1311.33		141.916		59.605		221.392		701.077		667.014
		149.453		982.151		202.838		29.3577		752.626		619.181		453.71
		97.4561		1012.59		213.923		218.684		306.635		648.916		404.085
		123.674		704.651		278.988		379.651		555.101		687.404		733.415
			0.326179		0.211329		0.0166034		0.306209		0.151434		0.151434		0.193478

## Sheet: Fenotipos
												CTX-A			CTX_B				SVMPIII_01			SVMPIII_03				LAAO				SVSP_12				CTL_09
	CTX_A-T1	16.0486	36.8076	37.8467	16.1743							Type I	Type II		Type I	Type II			Type I	Type II		Type I	Type II			Type I	Type II			Type I	Type II			Type I	Type II
	CTX_A-T2	83.0289	177.862	243.974	296.113	244.093	149.453	98.5949	97.4561	123.674		16.0486	83.0289		244.305	834.547			1212.55	183.091		1264.3	0			911.228	100.061			438.676	568.432			399.445	351.28
												36.8076	177.862		315.777	1131.39			1278.57	195.161		1239.86	158.105			984.125	615.111			408.762	585.471			230.536	402.662
	CTX_B-T1	244.305	315.777	444.199	137.483							37.8467	243.974		444.199	1389.78			1105.54	203.835		1061.7	49.4139			964.101	77.2084			422.291	1065.48			250.982	849.3
	CTX_B-T2	834.547	1131.39	1389.78	1162.83	1311.33	982.151	861.789	1012.59	704.651		16.1743	296.113		137.483	1162.83			1451.66	142.036		1425.42	223.896			978.572	577.789			458.963	628.345			353.82	613.897
													244.093			1311.33				141.916			59.605				221.392				701.077				667.014
	SVMPIII_01-T1	1212.55	1278.57	1105.54	1451.66								149.453			982.151				202.838			29.3577				752.626				619.181				453.71
	SVMPIII_01-T2	183.091	195.161	203.835	142.036	141.916	202.838	304.914	213.923	278.988			98.5949			861.789				304.914			571.487				261.097				682.86				513.058
													97.4561			1012.59				213.923			218.684				306.635				648.916				404.085
	SVMPIII_03-T1	1264.3	1239.86	1061.7	1425.42								123.674			704.651				278.988			379.651				555.101				687.404				733.415
	SVMPIII_03-T2	0	158.105	49.4139	223.896	59.605	29.3577	571.487	218.684	379.651
	LAAO_01-T1	911.228	984.125	964.101	978.572
	LAAO_01-T2	100.061	615.111	77.2084	577.789	221.392	752.626	261.097	306.635	555.101
	SVSP_12-T1	438.676	408.762	422.291	458.963
	SVSP_12-T2	568.432	585.471	1065.48	628.345	701.077	619.181	682.86	648.916	687.404
	PLA_02-T1	627.701	912.448	874.457	228.473
	PLA_02-T2	1236.93	812.74	234.71	1112.23	1095.6	870.064	1276.27	943.665	742.044
	CTX_A-T1	16.0486	36.8076	37.8467	16.1743
	CTX_A-T2	83.0289	177.862	243.974	296.113	244.093	149.453	98.5949	97.4561	123.674
	CTX_B-T1	244.305	315.777	444.199	137.483
	CTX_B-T2	834.547	1131.39	1389.78	1162.83	1311.33	982.151	861.789	1012.59	704.651
	SVMPIII_01-T1	1212.55	1278.57	1105.54	1451.66
	SVMPIII_01-T2	183.091	195.161	203.835	142.036	141.916	202.838	304.914	213.923	278.988
	SVMPIII_03-T1	1264.3	1239.86	1061.7	1425.42
	SVMPIII_03-T2	0	158.105	49.4139	223.896	59.605	29.3577	571.487	218.684	379.651
	LAAO_01-T1	911.228	984.125	964.101	978.572
	LAAO_01-T2	100.061	615.111	77.2084	577.789	221.392	752.626	261.097	306.635	555.101
	SVSP_09-T1	183.678	149.165	189.239	202.185
	SVSP_09-T2	347.022	286.56	345.897	257.597	238.418	293.577	341.43	287.613	313.505
	SVSP_12-T1	438.676	408.762	422.291	458.963
	SVSP_12-T2	568.432	585.471	1065.48	628.345	701.077	619.181	682.86	648.916	687.404
	CTL_09-T1	399.445	230.536	250.982	353.82
	CTL_09-T2	351.28	402.662	849.3	613.897	667.014	453.71	513.058	404.085	733.415
	PDE_01-T1	465.419	395.196	434.247	547.925
	PDE_01-T2	736.62	570.651	997.542	789.634	868.531	595.17	657.296	601.373	563.73
