# Supplementary material for: Phenotypic dichotomy in Crotalus durissus ruruima venom and potential consequences for clinical management of snakebite envenomations
Source: PLoS Negl Trop Dis. 2025 Aug 1;19(8):e0013296. doi: 10.1371/journal.pntd.0013296 (PMC12327661; doi:10.1371/journal.pntd.0013296)
Supplement: S1 Raw Data — (S1_Raw_Data.XLSX) [file pntd.0013296.s006.xlsx]

## Sheet: Fig4A
	PLA1		PLA3		SVMP1		SVMP3		LAO1		SVSP12		CTL9
89	55	787	520	698	1204	1265	1249	335	608	570	403	506	299
83	36	835	383	183	1330	0	1326	100	832	568	259	351	448
244	140	1390	837	204	340	49	661	77	588	1065	717	849	546
244	16	1311	244	142	1213	60	1264	221	911	701	439	667	399
149	37	982	316	203	1279	29	1240	753	984	619	409	454	231
99	38	862	444	305	1106	571	1062	261	964	683	422	513	251
97	16	1013	137	214	1452	219	1425	307	979	649	459	404	354
	178		1131		195		158		615		585		403
	296		1163		142		224		578		628		614
	124		705		279		380		555		687		733

## Sheet: Fig4B
	PLA1		PLA3		SVMP1		SVMP3		LAO1		SVSP12		CTL9
243.974	139.561	1389.78	837.389	203.835	340.347	49.4139	661.093	77.2084	587.646	1065.48	717.407	849.3	546.011
88.7812	98.5949	786.699	861.788	697.916	304.914	1265.14	571.487	335.396	261.097	569.678	682.86	505.554	513.058
16.1743	54.9624	137.483	520.305	1451.66	1203.68	1425.42	1249.48	978.572	608.25	458.963	403.053	353.82	298.63
83.0289	35.5599	834.547	383.261	183.091	1329.58	0	1325.64	100.061	831.713	568.432	258.8	351.279	448.453
177.862	16.0486	1131.39	244.305	195.161	1212.55	158.105	1264.3	615.111	911.228	585.471	438.676	402.662	399.445
296.113	36.8076	1162.83	315.777	142.036	1278.57	223.896	1239.86	577.789	984.125	628.345	408.762	613.898	230.536
244.093	37.8467	1311.33	444.199	141.916	1105.54	59.605	1061.7	221.392	964.101	701.077	422.291	667.014	250.982
97.4561	149.453	1012.59	982.151	213.923	202.838	218.684	29.3577	306.635	752.626	648.916	619.181	404.085	453.709
	123.674		704.651		278.988		379.651		555.101		687.404		733.415

## Sheet: Fig4C
	PLA1		PLA3		SVMP1		SVMP3		LAO1		SVSP12		CTL9
55	140	520	837	1204	340	1249	661	608	588	403	717	299	546
36	244	383	1390	1330	204	1326	49	832	77	259	1065	448	849
89	99	787	862	698	305	1265	571	335	261	570	683	506	513
16	149	244	982	1213	203	1264	29	911	753	439	619	399	454
37	124	316	705	1279	279	1240	380	984	555	409	687	231	733
38		444		1106		1062		964		422		251
16		137		1452		1425		979		459		354
83		835		183		0		100		568		351
178		1131		195		158		615		585		403
296		1163		142		224		578		628		614
244		1311		142		60		221		701		667
97		1013		214		219		307		649		404

## Sheet: Fig4D
	PLA1		PLA3		SVMP1		SVMP3		LAO1		SVSP12		CTL9
140	16	837	244	340	1213	661	1264	588	911	717	439	546	399
55	16	520	137	1204	1452	1249	1425	608	979	403	459	299	354
36	83	383	835	1330	183	1326	0	832	100	259	568	448	351
89	296	787	1163	698	142	1265	224	335	578	570	628	506	614
37	149	316	982	1279	203	1240	29	984	753	409	619	231	454
38		444		1106		1062		964		422		251
178		1131		195		158		615		585		403
244		1311		142		60		221		701		667
97		1013		214		219		307		649		404
124		705		279		380		555		687		733

## Sheet: Fig8A
	Segundo teste
							1º TESTE
		V máx/seg	RFU/min/ug				V máx/seg	RFU/min/ug
	PCTX	3.2	19.2			PCTX	1.7758	10.6548
		3.099	18.594				1.7663	10.5978
	PMET	5.281	31.686			PMET	4.6215	27.729
		5.213	31.278				4.8548	29.1288
	CDT	0	0			CDT	0	0
		0	0				0	0
	BJA	5.345	32.07			BJA	3.46	20.76
		5.222	31.332				3.5201	21.1206
						media	sd	T/CDT	CTX/MET	T/Jar
	Cdr-CTX	19.2	18.59	10.65	10.6	14.76	4.78122	0.00855406	0.00220473	0.000534527
	Cdr-SVMP	31.68	31.27	27.73	29.13	29.9525	1.85617	6.53784e-05		0.203062
	Cdt	0	0	0	0	0	0
	Bjar	32.07	31.33	20.76	21.12	26.32	6.22137

## Sheet: Fig8B
												media	sd	T-test/CDT	ctx/cdt	T-Jar
		1º TESTE	Abs/min/µL
	PCTX	0.3332	0.9996				Cdr-CTX	1	0.85	0.97	0.89	0.9275	0.0694622	0.213511	0.00269298	0.000103251
		0.2835	0.8505				Cdr-SVMP	0.64	0.63	0.63	0.62	0.63	0.00816497	0.0235489		5.08726e-06
	PMET	0.213	0.639				Cdt	0.76	0.76	0.93	0.91	0.84	0.0927362
		0.2106	0.6318				Bjar	0.06	0.05	0.08	0.06	0.0625	0.0125831
	CDT	0.2536	0.7608
		0.2548	0.7644
	BJA	0.0188	0.0564
		0.0172	0.0516
		1º TESTE
	PCTX	0.3223	0.9669
		0.2961	0.8883
	PMET	0.2093	0.6279
		0.2065	0.6195
	CDT	0.3062	0.9186
		0.3019	0.9057
	BJA	0.0282	0.0846
		0.0196	0.0588

## Sheet: Fig8C
	Abs	Abs/min/ug
PCTX	0.3175	0.635				Abs	Abs/min/ug
	0.3044	0.6088			PCTX	0.345	0.69
PMET	0.1825	0.365				0.3361	0.6722
	0.1846	0.3692			PMET	0.221	0.442
CDT	0.1759	0.3518				0.2256	0.4512
	0.1826	0.3652			CDT	0.2351	0.4702
BJA	0.9588	1.9176				0.1996	0.3992
	0.9899	1.9798			BJA	1.0619	2.1238
BNEUW	0.1921					1.0353	2.0706
Controle+	0.1907				BNEUW	2.6347
					Controle+	2.5761
					media	SD	TCDT	Tjar	CTX/MET
Cdr-CTX	0.635	0.609	0.69	0.672	0.6515	0.036428	0.000389731	2.56925e-05	0.000156034
Cdr-SVMP	0.365	0.369	0.442	0.451	0.40675	0.0460751	0.573425	8.32359e-06
Cdt	0.351	0.365	0.47	0.4	0.3965	0.053157
Bjar	1.92	1.98	2.12	2.07	2.0225	0.0895824

## Sheet: Fig9A
							8					54
	ATIVIDADE HEMORRÁGICA DOS POOLS DE CDR						17.5					63
							1.5					45
	RESULTADOS (mm2)						15					54
							12					35
PBS	animal 1	0			PCTX	animal 1	32			PMET	animal 1	266			animal 1	8				T PCTX/PMET	0.0239316	#
	animal 2	0				animal 2	10				animal 2	480			animal 2	17.5				PCTX/PBS	0.000449802	*
	animal 3	0				animal 3	15				animal 3	80			animal 3	1.5				PMET/PBS	0.0153437	#
	animal 4	0				animal 4	9				animal 4	80			animal 4	15				jar	0.000209446	*
	animal 5	0				animal 5	20				animal 5	180			animal 5	12
CDT	animal 1	0					14					133.7
	animal 2	0					8.24284					141.677			animal 1	54				PMET/jar
	animal 3	0													animal 2	63				PMET/cdt
	animal 4	0			BJA	animal 1	1290								animal 3	45
	animal 5	0				animal 2	1380								animal 4	54
						animal 3	880								animal 5	35
						animal 4	1400
						animal 5	1378
							1265.6
							219.697
		PBS
		Cdr-CTX
		Cdr-SVMP
		Cdt	0	0
		Bjar	14	8.2
			133.7	141.7
			0	0
			1265.5	219.7

## Sheet: Fig9B
		1ºTESTE	2ºTESTE			1ºTESTE	2ºTESTE			1ºTESTE	2ºTESTE			1ºTESTE	2ºTESTE			1ºTESTE	2ºTESTE
PBS	animal 1	311.05	400.5	PCTX	animal 1	2663.66	1980.64	PMET	animal 1	387.346	486.105	CDT	animal 1	4841.82	3360.44	BJA	animal 1	1037.78	562.805
	animal 2	146.722	75.0811		animal 2	1310.18	1179.24		animal 2	461.82	494.2		animal 2	5420.21	2111.58		animal 2	520.104	314.693
	animal 3	382.691	278.468		animal 3	1198.26	645.779		animal 3	1247.24	881.141		animal 3	2950.83	1819.55		animal 3	510.997	297.491
	animal 4	187.804	182.745		animal 4	3908.27	1228.42		animal 4	447.654	322.383		animal 4	2866.64	2704.13		animal 4	525.973	551.067
	animal 5	128.71	472.141		animal 5	1493.33	1222.75		animal 5	433.285	664.397		animal 5	1317.06	1671.21		animal 5	552.079	498.854
		400.5				1980.64				486.105				3360.44				562.805
		75.0811				1179.24				494.2				2111.58				314.693
		278.468				645.779				881.141				1819.55				297.491
		182.745				1228.42				322.383				2704.13				551.067
		472.141				1222.75				664.397				1671.21				498.854
	Media	256.591				1683.05				582.557				2906.35				537.184
	SD	132.528				952.197				281.98				1340.83				200.331
	TPBS	0.00117797				0.001178	*			0.00245292	*			0.000157038	*			0.00247221	*
	TCDT					0.0212969	#			0.000612677	*
	TPMET					0.0111972	não sig.
								TCTX/MET		0.00523464

## Sheet: Fig9C
Blank Subtraction
	Cycle	D1	D2	D3	D4	D5	D6	D7	D8	D9	D10	D11	D12	E12	TC	Cdr-CTX	Cdr-SVMP	Cdt	Bjar
	1	-0.001	-0.0001	0.0009	0.0001	0.003	0.0053	0.004	0.0045	0.0065	0.0072	0.0057	0.0141	0	6	-6.66667e-05	0.0028	0.005	0.009
	2	-0.0027	-0.0021	-0.0017	-0.0093	-0.0066	-0.006	0.0005	0.0023	0.0059	0.0002	-0.0001	0.007	0	12	-0.00216667	-0.0073	0.0029	0.00236667
	3	-0.003	-0.0019	-0.002	-0.0143	-0.0115	-0.0118	0.0208	0.0252	0.0283	0	-0.0021	0.0065	0	18	-0.0023	-0.0125333	0.0247667	0.00146667
	4	-0.0022	-0.002	-0.0021	-0.018	-0.0169	-0.0158	0.053	0.0652	0.0625	-0.0006	-0.0014	0.0075	0	24	-0.0021	-0.0169	0.0602333	0.00183333
	5	0.0207	0.0135	0.0156	-0.0205	-0.0188	-0.0172	0.0779	0.0936	0.0868	0.019	0.019	0.029	0	30	0.0166	-0.0188333	0.0861	0.0223333
	6	0.045	0.038	0.039	-0.0221	-0.0217	-0.0215	0.0962	0.1122	0.1035	0.0529	0.0538	0.0611	0	36	0.0406667	-0.0217667	0.103967	0.0559333
	7	0.0663	0.0582	0.0601	-0.019	-0.0187	-0.0181	0.1098	0.1257	0.1163	0.0749	0.0779	0.0834	0	42	0.0615333	-0.0186	0.117267	0.0787333
	8	0.0833	0.0743	0.0762	-0.0015	-0.0037	-0.0006	0.1176	0.1332	0.1236	0.0905	0.0947	0.0997	0	48	0.0779333	-0.00193333	0.1248	0.0949667
	9	0.0994	0.09	0.091	0.0192	0.0148	0.0192	0.1235	0.1379	0.1297	0.1034	0.1088	0.1133	0	54	0.0934667	0.0177333	0.130367	0.1085
	10	0.1122	0.1029	0.1042	0.0362	0.0296	0.0362	0.1269	0.1398	0.1332	0.1136	0.1192	0.1231	0	60	0.106433	0.034	0.1333	0.118633
	11	0.1235	0.115	0.1155	0.0522	0.0446	0.0516	0.131	0.1422	0.137	0.1227	0.1284	0.1315	0	66	0.118	0.0494667	0.136733	0.127533
	12	0.132	0.1248	0.1253	0.0676	0.0574	0.0661	0.1338	0.1429	0.1391	0.1289	0.1345	0.1365	0	72	0.127367	0.0637	0.1386	0.1333
	13	0.1375	0.131	0.1313	0.0799	0.0692	0.0796	0.1346	0.1427	0.1394	0.1315	0.1382	0.1407	0	78	0.133267	0.0762333	0.1389	0.1368
	14	0.1416	0.1361	0.1371	0.0938	0.0815	0.0929	0.1362	0.1432	0.141	0.1353	0.1421	0.1434	0	84	0.138267	0.0894	0.140133	0.140267
	15	0.1453	0.1406	0.1415	0.1073	0.0938	0.1056	0.1382	0.1437	0.143	0.1387	0.1451	0.1465	0	90	0.142467	0.102233	0.141633	0.143433
	16	0.1466	0.1432	0.1446	0.1188	0.104	0.1166	0.1384	0.1428	0.1442	0.1406	0.1464	0.1481	0	96	0.1448	0.113133	0.1418	0.145033
	17	0.1481	0.1455	0.1465	0.1298	0.114	0.1274	0.1397	0.1425	0.1448	0.1435	0.1482	0.1507	0	102	0.1467	0.123733	0.142333	0.147467
	18	0.1487	0.1466	0.148	0.1394	0.1227	0.1369	0.1398	0.142	0.1445	0.1436	0.1492	0.1508	0	108	0.147767	0.133	0.1421	0.147867
	19	0.1507	0.1487	0.1501	0.1496	0.1324	0.1467	0.1417	0.1429	0.1466	0.1462	0.1509	0.154	0	114	0.149833	0.1429	0.143733	0.150367
	20	0.1508	0.1495	0.1509	0.157	0.1394	0.154	0.1421	0.1426	0.1473	0.1474	0.1519	0.1553	0	120	0.1504	0.150133	0.144	0.151533
	21	0.1509	0.1501	0.1517	0.1639	0.1457	0.1604	0.1428	0.1424	0.148	0.149	0.1532	0.1565	0	126	0.1509	0.156667	0.1444	0.1529
	22	0.1509	0.15	0.1515	0.1691	0.1508	0.1656	0.1428	0.1421	0.1484	0.1497	0.1535	0.1576	0	132	0.1508	0.161833	0.144433	0.1536
	23	0.1508	0.1503	0.1519	0.1733	0.1546	0.1691	0.1431	0.1417	0.1489	0.1513	0.1542	0.1583	0	138	0.151	0.165667	0.144567	0.1546
	24	0.1497	0.1492	0.151	0.1757	0.1571	0.1719	0.1421	0.1405	0.149	0.1511	0.1546	0.1585	0	144	0.149967	0.168233	0.143867	0.154733
	25	0.1496	0.1495	0.1512	0.1785	0.1599	0.1741	0.1427	0.1402	0.1489	0.1524	0.1552	0.1593	0	150	0.1501	0.170833	0.143933	0.155633
	26	0.1498	0.1504	0.1518	0.1812	0.1626	0.1767	0.1437	0.1408	0.1494	0.1536	0.1565	0.1614	0	156	0.150667	0.1735	0.144633	0.157167
	27	0.1494	0.15	0.1516	0.1823	0.164	0.1782	0.1435	0.1406	0.1503	0.1543	0.1575	0.1625	0	162	0.150333	0.174833	0.1448	0.1581
	28	0.1496	0.1506	0.1519	0.1842	0.1658	0.1799	0.1446	0.1412	0.1512	0.1558	0.159	0.1637	0	168	0.1507	0.176633	0.145667	0.1595
	29	0.1487	0.15	0.1509	0.1842	0.166	0.1797	0.1435	0.14	0.1512	0.1558	0.1587	0.1637	0	174	0.149867	0.176633	0.1449	0.1594
	30	0.1484	0.1498	0.1508	0.1849	0.1668	0.1803	0.1442	0.1401	0.1516	0.1572	0.1599	0.1641	0	180	0.149667	0.177333	0.1453	0.1604
	31	0.1479	0.149	0.1501	0.1846	0.1668	0.1798	0.1435	0.1395	0.1513	0.1578	0.1603	0.1657	0	186	0.149	0.177067	0.144767	0.161267
	32	0.1464	0.1477	0.1487	0.1836	0.1664	0.1793	0.1424	0.1382	0.1496	0.1567	0.1598	0.1652	0	192	0.1476	0.176433	0.1434	0.160567
	33	0.1469	0.1482	0.1489	0.1846	0.1677	0.1801	0.1434	0.139	0.1504	0.1579	0.1611	0.1669	0	198	0.148	0.177467	0.144267	0.161967
	34	0.1449	0.1461	0.1467	0.1829	0.1662	0.1785	0.1414	0.1372	0.1488	0.1568	0.1599	0.1668	0	204	0.1459	0.175867	0.142467	0.161167
	35	0.1453	0.1472	0.1476	0.184	0.1673	0.1793	0.1429	0.138	0.1501	0.1591	0.1621	0.1688	0	210	0.1467	0.176867	0.143667	0.163333
	36	0.1444	0.146	0.1464	0.1832	0.1668	0.1785	0.1419	0.137	0.1502	0.1588	0.162	0.1682	0	216	0.1456	0.176167	0.143033	0.163
	37	0.1451	0.1467	0.1467	0.1841	0.168	0.1795	0.1428	0.138	0.151	0.1602	0.1631	0.1698	0	222	0.146167	0.1772	0.143933	0.164367
	38	0.1428	0.1446	0.1444	0.1821	0.166	0.1772	0.1411	0.1356	0.1483	0.1588	0.1624	0.1682	0	228	0.143933	0.1751	0.141667	0.163133
	39	0.1435	0.1454	0.1452	0.1831	0.1677	0.1783	0.1418	0.1367	0.1494	0.1599	0.164	0.1705	0	234	0.1447	0.176367	0.142633	0.1648
	40	0.1428	0.1446	0.1442	0.1824	0.1674	0.1777	0.1414	0.1362	0.1489	0.16	0.1641	0.1705	0	240	0.143867	0.175833	0.142167	0.164867
	41	0.1428	0.1449	0.1442	0.1829	0.1677	0.1781	0.1412	0.1364	0.1491	0.1611	0.1649	0.1716	0	246	0.143967	0.176233	0.142233	0.165867
	42	0.1427	0.1445	0.144	0.1829	0.168	0.1783	0.1414	0.1364	0.1498	0.1614	0.165	0.1725	0	252	0.143733	0.1764	0.142533	0.1663
	43	0.1422	0.1434	0.1431	0.1824	0.1678	0.1775	0.1413	0.1355	0.1484	0.1612	0.1658	0.1729	0	258	0.1429	0.1759	0.141733	0.166633
	44	0.142	0.1435	0.1431	0.1827	0.1682	0.1778	0.1413	0.1359	0.1487	0.1618	0.166	0.1737	0	264	0.142867	0.176233	0.141967	0.167167
	45	0.1426	0.1438	0.1434	0.1835	0.169	0.1785	0.1413	0.1364	0.1495	0.1629	0.1671	0.1744	0	270	0.143267	0.177	0.1424	0.168133
	46	0.1418	0.1431	0.1425	0.183	0.1689	0.1778	0.1409	0.1355	0.1495	0.1627	0.1667	0.1745	0	276	0.142467	0.176567	0.141967	0.167967
	47	0.1413	0.1425	0.1417	0.1827	0.1686	0.1771	0.1401	0.1348	0.1487	0.1629	0.1663	0.1754	0	282	0.141833	0.176133	0.1412	0.1682
	48	0.1417	0.1427	0.1421	0.1833	0.1695	0.178	0.1407	0.1353	0.1486	0.1634	0.1673	0.1762	0	288	0.142167	0.176933	0.141533	0.168967
	49	0.1415	0.1426	0.1419	0.1833	0.1698	0.178	0.1409	0.1354	0.1493	0.1637	0.1675	0.177	0	294	0.142	0.177033	0.141867	0.1694
	50	0.1411	0.1424	0.1413	0.1829	0.1696	0.1779	0.1405	0.135	0.1487	0.1635	0.1674	0.1764	0	300	0.1416	0.1768	0.1414	0.1691
	51	0.1411	0.1421	0.1412	0.1832	0.1698	0.1778	0.1404	0.1349	0.1489	0.1639	0.1681	0.1766	0	306	0.141467	0.176933	0.1414	0.169533
	52	0.1401	0.1413	0.1406	0.1825	0.1689	0.1771	0.14	0.1343	0.1486	0.1635	0.1674	0.1765	0	312	0.140667	0.176167	0.140967	0.169133
	53	0.1396	0.1406	0.1397	0.1821	0.1686	0.1768	0.1395	0.1335	0.1472	0.1634	0.1671	0.1764	0	318	0.139967	0.175833	0.140067	0.168967
	54	0.1396	0.1407	0.1395	0.1823	0.1688	0.177	0.1394	0.1337	0.1474	0.1639	0.1675	0.1768	0	324	0.139933	0.176033	0.140167	0.1694
	55	0.1397	0.1404	0.1393	0.1824	0.1696	0.177	0.1394	0.1337	0.1476	0.1633	0.1676	0.1773	0	330	0.1398	0.176333	0.140233	0.1694
	56	0.139	0.1396	0.1387	0.1818	0.1686	0.1763	0.139	0.1332	0.1471	0.1634	0.1674	0.1774	0	336	0.1391	0.175567	0.139767	0.1694
	57	0.1386	0.1392	0.1383	0.1817	0.1686	0.1762	0.1387	0.1327	0.1464	0.163	0.1683	0.1776	0	342	0.1387	0.1755	0.139267	0.169633
	58	0.1387	0.1391	0.138	0.1818	0.1687	0.1765	0.1387	0.1331	0.1467	0.1635	0.168	0.1779	0	348	0.1386	0.175667	0.1395	0.1698
	59	0.1391	0.1398	0.1385	0.182	0.1692	0.1772	0.1391	0.1334	0.1471	0.164	0.1686	0.1785	0	354	0.139133	0.176133	0.139867	0.170367
	60	0.1386	0.1393	0.1381	0.1818	0.1692	0.1769	0.1386	0.133	0.147	0.164	0.1686	0.1786	0	360	0.138667	0.175967	0.139533	0.1704
	61	0.1389	0.1393	0.1382	0.1821	0.1697	0.177	0.1393	0.1333	0.1472	0.1642	0.1692	0.179	0	366	0.1388	0.176267	0.139933	0.1708
	62	0.1372	0.1376	0.1365	0.1806	0.1681	0.1753	0.1379	0.1315	0.1452	0.1626	0.1669	0.1775	0	372	0.1371	0.174667	0.1382	0.169
	63	0.1378	0.138	0.1368	0.1811	0.1688	0.1761	0.1382	0.132	0.1456	0.163	0.1678	0.1783	0	378	0.137533	0.175333	0.1386	0.1697
	64	0.1375	0.1378	0.1367	0.1808	0.169	0.176	0.1382	0.1323	0.1461	0.1633	0.1678	0.1788	0	384	0.137333	0.175267	0.138867	0.169967
	65	0.1374	0.138	0.1364	0.1809	0.1688	0.1764	0.1382	0.1325	0.1459	0.1635	0.1679	0.1785	0	390	0.137267	0.175367	0.138867	0.169967
	66	0.1366	0.1371	0.1358	0.1803	0.1681	0.1755	0.1376	0.132	0.1454	0.163	0.1675	0.1785	0	396	0.1365	0.174633	0.138333	0.169667
	67	0.1371	0.1375	0.1362	0.1809	0.1689	0.176	0.1381	0.132	0.1462	0.1631	0.1671	0.1788	0	402	0.136933	0.175267	0.138767	0.169667
	68	0.1366	0.1371	0.1355	0.1804	0.1684	0.1757	0.1376	0.1316	0.1457	0.1636	0.1673	0.1793	0	408	0.1364	0.174833	0.1383	0.170067
	69	0.1361	0.1365	0.1351	0.18	0.1683	0.1752	0.1374	0.1313	0.1452	0.163	0.1674	0.1788	0	414	0.1359	0.1745	0.137967	0.169733
	70	0.1365	0.1367	0.1353	0.1803	0.1684	0.1758	0.1376	0.1317	0.1458	0.1635	0.1672	0.1794	0	420	0.136167	0.174833	0.138367	0.170033
	71	0.1358	0.1363	0.1346	0.18	0.1681	0.1754	0.1373	0.1313	0.1453	0.1632	0.1671	0.1792	0	426	0.135567	0.1745	0.137967	0.169833
	72	0.1361	0.1363	0.1348	0.1801	0.1682	0.1754	0.1373	0.1313	0.1456	0.163	0.167	0.1795	0	432	0.135733	0.174567	0.138067	0.169833
	73	0.1358	0.1362	0.1343	0.1801	0.1682	0.1752	0.137	0.1312	0.1454	0.1629	0.1666	0.1792	0	438	0.135433	0.1745	0.137867	0.169567
	74	0.1359	0.1362	0.1345	0.18	0.168	0.1757	0.1373	0.1314	0.1454	0.1633	0.1667	0.1797	0	444	0.135533	0.174567	0.138033	0.1699
	75	0.1356	0.1358	0.134	0.1797	0.168	0.1752	0.1369	0.131	0.1453	0.163	0.1667	0.179	0	450	0.135133	0.1743	0.137733	0.169567
	76	0.1348	0.1347	0.1334	0.1789	0.1668	0.1744	0.136	0.1302	0.1445	0.1616	0.1654	0.1784	0	456	0.1343	0.173367	0.1369	0.168467
	77	0.1347	0.1349	0.1333	0.1791	0.1668	0.1746	0.1362	0.1302	0.1447	0.1623	0.166	0.1781	0	462	0.1343	0.1735	0.137033	0.1688
	78	0.1339	0.1342	0.1322	0.1783	0.1659	0.1738	0.1352	0.1296	0.1437	0.1611	0.1653	0.1768	0	468	0.133433	0.172667	0.136167	0.167733
	79	0.134	0.1343	0.1325	0.1786	0.1659	0.1739	0.1355	0.1297	0.1437	0.1615	0.1649	0.1782	0	474	0.1336	0.1728	0.1363	0.1682
	80	0.134	0.1344	0.1325	0.1786	0.1661	0.1741	0.1355	0.1298	0.144	0.1617	0.1652	0.1777	0	480	0.133633	0.172933	0.136433	0.1682
	81	0.1343	0.1345	0.1325	0.1789	0.1666	0.1743	0.1357	0.1299	0.1441	0.1616	0.1655	0.1778	0	486	0.133767	0.173267	0.136567	0.1683
	82	0.1345	0.1346	0.1329	0.179	0.1665	0.1745	0.1358	0.1303	0.1443	0.1619	0.1655	0.1787	0	492	0.134	0.173333	0.1368	0.1687
	83	0.1339	0.1339	0.1321	0.1783	0.1663	0.1739	0.1354	0.1295	0.1438	0.1615	0.1649	0.1779	0	498	0.1333	0.172833	0.136233	0.1681
	84	0.1339	0.1339	0.1323	0.1785	0.166	0.1738	0.135	0.1296	0.1439	0.1613	0.1644	0.1779	0	504	0.133367	0.172767	0.136167	0.167867
	85	0.1336	0.1335	0.1317	0.1781	0.1663	0.1736	0.1348	0.1292	0.1433	0.1606	0.1643	0.1783	0	510	0.132933	0.172667	0.135767	0.167733
	86	0.133	0.1331	0.1313	0.1777	0.1655	0.1732	0.1342	0.1285	0.1428	0.1607	0.1638	0.1772	0	516	0.132467	0.172133	0.135167	0.167233
	87	0.1321	0.1324	0.1301	0.1768	0.1648	0.1727	0.133	0.1279	0.1417	0.1595	0.1632	0.1762	0	522	0.131533	0.171433	0.1342	0.1663
	88	0.132	0.1322	0.1302	0.177	0.1649	0.1728	0.1331	0.1277	0.1419	0.1595	0.163	0.1772	0	528	0.131467	0.171567	0.134233	0.166567
	89	0.1323	0.1322	0.1302	0.177	0.165	0.1729	0.133	0.1276	0.1418	0.16	0.1632	0.177	0	534	0.131567	0.171633	0.134133	0.166733
	90	0.1323	0.1325	0.1305	0.1772	0.1653	0.1731	0.1333	0.1279	0.1423	0.16	0.1636	0.1772	0	540	0.131767	0.171867	0.1345	0.166933
	91	0.132	0.1322	0.1302	0.177	0.165	0.1728	0.1329	0.1276	0.142	0.16	0.1629	0.1767	0	546	0.131467	0.1716	0.134167	0.166533
	92	0.131	0.1313	0.1292	0.176	0.1641	0.1719	0.1318	0.1264	0.1407	0.1586	0.1622	0.176	0	552	0.1305	0.170667	0.132967	0.1656
	93	0.1308	0.1311	0.1289	0.176	0.164	0.172	0.1317	0.1263	0.1405	0.1584	0.162	0.1755	0	558	0.130267	0.170667	0.132833	0.1653
	94	0.1303	0.1303	0.1283	0.1753	0.1633	0.1713	0.1311	0.1255	0.1401	0.1577	0.1613	0.1749	0	564	0.129633	0.169967	0.132233	0.164633
	95	0.13	0.1301	0.1281	0.175	0.1632	0.1711	0.1305	0.1253	0.1396	0.1575	0.1606	0.1746	0	570	0.1294	0.169767	0.1318	0.164233
	96	0.1296	0.1298	0.1276	0.1749	0.1631	0.1709	0.1301	0.1249	0.1394	0.1567	0.1601	0.1744	0	576	0.129	0.169633	0.131467	0.163733
	97	0.1294	0.1298	0.1275	0.1746	0.163	0.1707	0.1302	0.1247	0.1391	0.1565	0.1598	0.1745	0	582	0.1289	0.169433	0.131333	0.1636
	98	0.1308	0.1306	0.1286	0.1757	0.1638	0.1717	0.1309	0.1254	0.14	0.1576	0.161	0.1761	0	588	0.13	0.1704	0.1321	0.1649
	99	0.1302	0.1305	0.128	0.1754	0.1635	0.1713	0.1307	0.1253	0.1396	0.1576	0.1598	0.175	0	594	0.129567	0.170067	0.131867	0.164133
Basic Calculation
	Data Source		Raw Data
	Cal, Type		A+B
	A		650nm
	B		650nm
	Cycle	D1	D2	D3	D4	D5	D6	D7	D8	D9	D10	D11	D12	E12
	1	0.2596	0.2615	0.2637	0.2621	0.2679	0.2724	0.2698	0.2708	0.2748	0.2762	0.2732	0.29	0.2618
	2	0.2545	0.2557	0.2566	0.2414	0.2467	0.2479	0.2612	0.2647	0.2718	0.2606	0.2598	0.2742	0.26
	3	0.25	0.2522	0.252	0.2273	0.233	0.2324	0.2978	0.3065	0.3126	0.2559	0.2518	0.2692	0.256
	4	0.2501	0.2505	0.2503	0.2184	0.2207	0.2229	0.3607	0.3851	0.3796	0.2532	0.2516	0.2697	0.2546
	5	0.2941	0.2796	0.2839	0.2115	0.2148	0.218	0.4083	0.4397	0.4261	0.2906	0.2906	0.3105	0.2525
	6	0.3423	0.3283	0.3304	0.208	0.2087	0.209	0.4448	0.4767	0.4594	0.3581	0.36	0.3745	0.2522
	7	0.3829	0.3667	0.3704	0.212	0.2126	0.214	0.4699	0.5017	0.483	0.4001	0.4061	0.4172	0.2502
	8	0.418	0.3999	0.4037	0.2482	0.2437	0.25	0.4865	0.5177	0.4985	0.4324	0.4408	0.4507	0.2513
	9	0.4488	0.43	0.432	0.2885	0.2797	0.2885	0.4971	0.5259	0.5095	0.4569	0.4677	0.4767	0.25
	10	0.4745	0.4557	0.4584	0.3223	0.3092	0.3223	0.5039	0.5297	0.5165	0.4772	0.4884	0.4961	0.2499
	11	0.4955	0.4785	0.4796	0.353	0.3376	0.3518	0.5106	0.533	0.5225	0.494	0.5053	0.5115	0.2484
	12	0.5117	0.4973	0.4984	0.3831	0.3626	0.3801	0.5153	0.5337	0.5261	0.5057	0.5167	0.5209	0.2477
	13	0.5251	0.5121	0.5127	0.4099	0.3885	0.4093	0.5194	0.5355	0.5289	0.5131	0.5265	0.5315	0.25
	14	0.5328	0.5218	0.5239	0.4371	0.4126	0.4354	0.522	0.536	0.5316	0.5203	0.5339	0.5364	0.2495
	15	0.5386	0.5292	0.5311	0.4627	0.4356	0.4593	0.5244	0.5353	0.534	0.5255	0.5383	0.5409	0.2479
	16	0.5422	0.5355	0.5383	0.4866	0.457	0.4822	0.5259	0.5346	0.5374	0.5302	0.5419	0.5452	0.249
	17	0.545	0.5398	0.5419	0.5084	0.4769	0.5036	0.5283	0.5339	0.5385	0.5359	0.5452	0.5503	0.2488
	18	0.5464	0.5422	0.5451	0.5278	0.4945	0.5228	0.5286	0.533	0.5381	0.5362	0.5475	0.5507	0.2489
	19	0.5482	0.5442	0.5469	0.5461	0.5116	0.5401	0.5302	0.5327	0.54	0.5392	0.5486	0.5549	0.2467
	20	0.5491	0.5466	0.5493	0.5616	0.5262	0.5554	0.5318	0.5326	0.5421	0.5422	0.5512	0.5581	0.2474
	21	0.5486	0.5468	0.5501	0.5746	0.538	0.5675	0.5322	0.5315	0.5427	0.5448	0.553	0.5596	0.2466
	22	0.5485	0.5468	0.5499	0.5851	0.5484	0.5781	0.5325	0.531	0.5436	0.5461	0.5539	0.562	0.2467
	23	0.5484	0.5473	0.5505	0.5932	0.5559	0.585	0.5329	0.5301	0.5445	0.5494	0.5552	0.5634	0.2466
	24	0.5478	0.5466	0.5504	0.5997	0.5626	0.5921	0.5326	0.5293	0.5464	0.5505	0.5575	0.5654	0.2482
	25	0.5471	0.5469	0.5503	0.6049	0.5676	0.5961	0.5332	0.5283	0.5458	0.5527	0.5583	0.5664	0.2478
	26	0.5458	0.547	0.5498	0.6087	0.5715	0.5996	0.5336	0.5277	0.5451	0.5533	0.5592	0.5691	0.2461
	27	0.5453	0.5464	0.5497	0.6111	0.5744	0.6028	0.5335	0.5276	0.547	0.5551	0.5615	0.5714	0.2464
	28	0.5439	0.5457	0.5483	0.6131	0.5762	0.6043	0.5339	0.5269	0.547	0.5561	0.5627	0.572	0.2445
	29	0.5428	0.5456	0.5473	0.6139	0.5776	0.6049	0.5325	0.5254	0.5478	0.5572	0.5629	0.5729	0.2454
	30	0.5422	0.545	0.547	0.6153	0.579	0.6061	0.5338	0.5257	0.5487	0.5598	0.5652	0.5736	0.2453
	31	0.5413	0.5435	0.5457	0.6147	0.5791	0.6052	0.5326	0.5245	0.5482	0.5611	0.5661	0.5769	0.2454
	32	0.5404	0.5431	0.5449	0.6148	0.5803	0.6062	0.5324	0.524	0.5467	0.561	0.5672	0.5779	0.2475
	33	0.5398	0.5423	0.5438	0.6153	0.5814	0.6063	0.5328	0.524	0.5468	0.5617	0.5683	0.5799	0.2459
	34	0.5394	0.5419	0.5431	0.6155	0.582	0.6067	0.5325	0.524	0.5472	0.5633	0.5694	0.5833	0.2495
	35	0.538	0.5418	0.5426	0.6154	0.582	0.6059	0.5332	0.5234	0.5476	0.5657	0.5716	0.585	0.2473
	36	0.5367	0.5399	0.5408	0.6144	0.5816	0.6048	0.5316	0.5218	0.5484	0.5655	0.5719	0.5842	0.2478
	37	0.5366	0.5399	0.5398	0.6147	0.5825	0.6055	0.5321	0.5225	0.5485	0.5669	0.5726	0.586	0.2464
	38	0.5351	0.5386	0.5384	0.6137	0.5816	0.6038	0.5317	0.5206	0.5461	0.5672	0.5744	0.5858	0.2494
	39	0.535	0.539	0.5385	0.6143	0.5834	0.6046	0.5316	0.5214	0.5469	0.568	0.576	0.5891	0.248
	40	0.5344	0.5381	0.5373	0.6137	0.5837	0.6042	0.5316	0.5212	0.5467	0.5688	0.5771	0.5899	0.2487
	41	0.5339	0.5382	0.5367	0.6141	0.5838	0.6046	0.5308	0.5211	0.5466	0.5706	0.5781	0.5917	0.2483
	42	0.5326	0.5361	0.5352	0.6131	0.5832	0.6038	0.5301	0.52	0.5469	0.57	0.5772	0.5922	0.2471
	43	0.5328	0.5353	0.5346	0.6133	0.584	0.6034	0.5309	0.5194	0.5452	0.5709	0.5799	0.5941	0.2483
	44	0.5319	0.5349	0.5341	0.6133	0.5843	0.6034	0.5304	0.5197	0.5452	0.5715	0.5798	0.5953	0.2478
	45	0.5315	0.5339	0.5331	0.6133	0.5843	0.6032	0.5288	0.519	0.5452	0.572	0.5804	0.595	0.2462
	46	0.5309	0.5337	0.5325	0.6135	0.5853	0.6031	0.5292	0.5183	0.5464	0.5729	0.5809	0.5965	0.2473
	47	0.5307	0.5331	0.5316	0.6134	0.5854	0.6023	0.5283	0.5177	0.5456	0.574	0.5806	0.599	0.248
	48	0.5299	0.5319	0.5307	0.613	0.5854	0.6025	0.5278	0.517	0.5438	0.5733	0.5811	0.5989	0.2464
	49	0.5299	0.5322	0.5309	0.6136	0.5865	0.6031	0.5288	0.5178	0.5455	0.5745	0.582	0.6011	0.2469
	50	0.5294	0.532	0.5297	0.613	0.5864	0.6029	0.5281	0.5171	0.5446	0.5741	0.582	0.6	0.247
	51	0.5289	0.531	0.5291	0.6132	0.5863	0.6024	0.5275	0.5165	0.5446	0.5746	0.5829	0.5999	0.2466
	52	0.5279	0.5304	0.5291	0.6128	0.5855	0.6019	0.5278	0.5165	0.5449	0.5748	0.5826	0.6008	0.2477
	53	0.5278	0.5297	0.5281	0.6128	0.5858	0.6022	0.5276	0.5157	0.5429	0.5754	0.5829	0.6013	0.2485
	54	0.5278	0.5299	0.5275	0.6133	0.5863	0.6025	0.5274	0.5161	0.5435	0.5763	0.5836	0.6022	0.2485
	55	0.5277	0.529	0.5268	0.613	0.5874	0.6022	0.527	0.5156	0.5434	0.5748	0.5835	0.6028	0.2482
	56	0.5272	0.5284	0.5266	0.6127	0.5864	0.6017	0.5272	0.5156	0.5434	0.5759	0.584	0.604	0.2491
	57	0.5268	0.5281	0.5263	0.613	0.5868	0.602	0.5271	0.5152	0.5426	0.5757	0.5862	0.6049	0.2496
	58	0.5267	0.5276	0.5254	0.613	0.5867	0.6024	0.5268	0.5154	0.5427	0.5762	0.5853	0.6051	0.2492
	59	0.5264	0.5278	0.5253	0.6123	0.5867	0.6027	0.5265	0.5151	0.5425	0.5763	0.5856	0.6053	0.2482
	60	0.5264	0.5279	0.5254	0.6128	0.5875	0.6031	0.5264	0.5151	0.5431	0.5771	0.5864	0.6064	0.2491
	61	0.5257	0.5266	0.5245	0.6122	0.5874	0.6021	0.5267	0.5147	0.5424	0.5765	0.5865	0.606	0.2479
	62	0.5256	0.5263	0.5241	0.6124	0.5874	0.6018	0.5269	0.5141	0.5416	0.5764	0.5849	0.6062	0.2511
	63	0.5259	0.5262	0.524	0.6125	0.5879	0.6024	0.5267	0.5143	0.5416	0.5763	0.5859	0.6068	0.2502
	64	0.5254	0.526	0.5238	0.6121	0.5884	0.6025	0.5269	0.5151	0.5426	0.5769	0.5861	0.608	0.2503
	65	0.5248	0.5261	0.5228	0.6118	0.5876	0.6029	0.5263	0.5149	0.5417	0.577	0.5858	0.607	0.2499
	66	0.5246	0.5256	0.523	0.6122	0.5877	0.6025	0.5268	0.5155	0.5424	0.5776	0.5866	0.6085	0.2514
	67	0.524	0.5249	0.5221	0.6116	0.5877	0.6019	0.5259	0.5138	0.5423	0.576	0.5841	0.6074	0.2497
	68	0.5242	0.5251	0.5219	0.6117	0.5878	0.6023	0.5262	0.5142	0.5424	0.5781	0.5856	0.6096	0.2509
	69	0.5236	0.5245	0.5217	0.6115	0.588	0.6019	0.5264	0.514	0.5419	0.5774	0.5862	0.609	0.2514
	70	0.5239	0.5244	0.5215	0.6116	0.5878	0.6025	0.5261	0.5143	0.5426	0.5779	0.5853	0.6098	0.2508
	71	0.5229	0.5239	0.5206	0.6113	0.5875	0.6021	0.5259	0.5138	0.5419	0.5776	0.5854	0.6096	0.2512
	72	0.5236	0.5239	0.5209	0.6115	0.5877	0.6021	0.5259	0.5139	0.5425	0.5772	0.5854	0.6102	0.2512
	73	0.5229	0.5238	0.5199	0.6115	0.5878	0.6018	0.5254	0.5137	0.5422	0.5772	0.5846	0.6098	0.2513
	74	0.5231	0.5237	0.5202	0.6112	0.5871	0.6026	0.5258	0.514	0.5421	0.5778	0.5847	0.6105	0.2511
	75	0.5228	0.5233	0.5195	0.611	0.5877	0.602	0.5254	0.5135	0.5421	0.5776	0.5851	0.6096	0.2515
	76	0.5228	0.5227	0.52	0.6111	0.5869	0.602	0.5252	0.5135	0.5423	0.5765	0.5841	0.61	0.2531
	77	0.5225	0.523	0.5198	0.6114	0.5866	0.6023	0.5255	0.5135	0.5424	0.5776	0.585	0.6092	0.253
	78	0.5223	0.5228	0.5189	0.611	0.5863	0.6021	0.5249	0.5136	0.5419	0.5767	0.5851	0.6081	0.2543
	79	0.5222	0.5227	0.5192	0.6114	0.5861	0.602	0.5252	0.5136	0.5415	0.5773	0.584	0.6106	0.2541
	80	0.5216	0.5225	0.5187	0.6109	0.5859	0.6019	0.5246	0.5132	0.5416	0.577	0.584	0.6091	0.2536
	81	0.5218	0.5223	0.5183	0.611	0.5864	0.6019	0.5246	0.5131	0.5415	0.5764	0.5842	0.6088	0.2531
	82	0.5217	0.522	0.5185	0.6108	0.5859	0.6019	0.5245	0.5133	0.5414	0.5766	0.5838	0.6102	0.2527
	83	0.5213	0.5214	0.5178	0.6102	0.5861	0.6014	0.5244	0.5126	0.5412	0.5765	0.5834	0.6093	0.2535
	84	0.5215	0.5214	0.5181	0.6107	0.5857	0.6013	0.5235	0.5128	0.5414	0.5763	0.5824	0.6094	0.2535
	85	0.5209	0.5207	0.517	0.61	0.5863	0.6009	0.5234	0.512	0.5403	0.575	0.5823	0.6102	0.2536
	86	0.5212	0.5215	0.5177	0.6105	0.5863	0.6016	0.5236	0.5121	0.5408	0.5765	0.5827	0.6095	0.2551
	87	0.5212	0.5218	0.5171	0.6105	0.5865	0.6023	0.5231	0.5128	0.5405	0.576	0.5835	0.6094	0.2569
	88	0.5208	0.5211	0.5173	0.6109	0.5865	0.6023	0.523	0.5123	0.5407	0.5759	0.5829	0.6112	0.2567
	89	0.521	0.5208	0.5169	0.6104	0.5864	0.6023	0.5225	0.5117	0.5401	0.5764	0.5828	0.6105	0.2563
	90	0.5204	0.5208	0.5167	0.61	0.5863	0.602	0.5223	0.5115	0.5402	0.5757	0.5828	0.6101	0.2556
	91	0.5204	0.5209	0.517	0.6104	0.5865	0.6022	0.5224	0.5116	0.5404	0.5765	0.5823	0.61	0.2564
	92	0.5201	0.5207	0.5165	0.6101	0.5863	0.602	0.5218	0.511	0.5395	0.5754	0.5825	0.6102	0.258
	93	0.5199	0.5203	0.5161	0.6103	0.5863	0.6022	0.5217	0.5108	0.5393	0.575	0.5823	0.6093	0.2581
	94	0.5199	0.5198	0.5159	0.6099	0.586	0.602	0.5215	0.5103	0.5395	0.5746	0.5819	0.609	0.2592
	95	0.5203	0.5205	0.5165	0.6104	0.5866	0.6026	0.5214	0.511	0.5394	0.5753	0.5815	0.6095	0.2602
	96	0.5199	0.5202	0.5158	0.6104	0.5867	0.6024	0.5207	0.5104	0.5394	0.5741	0.5809	0.6093	0.2605
	97	0.5195	0.5202	0.5157	0.61	0.5866	0.6021	0.521	0.5101	0.5389	0.5737	0.5803	0.6097	0.2606
	98	0.5201	0.5199	0.5157	0.61	0.5862	0.6019	0.5204	0.5095	0.5386	0.5738	0.5806	0.6107	0.2585
	99	0.5195	0.52	0.5151	0.6098	0.5861	0.6018	0.5205	0.5096	0.5382	0.5743	0.5787	0.6091	0.259
Kinetic
	Data Source		Raw Data
	Cal, Type		Average / SD /CV%
	Select readings
	From:		01
	To		99
	λ650nm
	λ650nm
		D1	D2	D3	D4	D5	D6	D7	D8	D9	D10	D11	D12	E12
	Average	0.2662	0.2672	0.2685	0.2701	0.2689	0.2691	0.268	0.2702	0.2741	0.2772	0.2799	0.2843	0.2554
	SD	0.0342	0.0356	0.0359	0.0594	0.0547	0.0569	0.0265	0.0271	0.0263	0.0373	0.038	0.0389	0.1306
	CV%	0.1286	0.1332	0.134	0.22	0.2035	0.2117	0.0991	0.1006	0.096	0.1345	0.1359	0.137	0.5116

[truncated: 7 more sheets: Fig10, Fig13AB, Fig13C, Fig13D, Fig13E, Fig13F, Table4]
